# Supplementary material for: Identification of microbial DNA in human cancer
Source: BMC Med Genomics. 2009 May 8;2:22. doi: 10.1186/1755-8794-2-22 (PMC2685141; doi:10.1186/1755-8794-2-22)
Supplement: Additional file 1 — Table S1.1, Bacterial and Viral Virtual Tag Library. Library contains 21 bp NlaIII tags closest to SacI sites from indicated bacterial or viral databases (bacterial genomes obtained from ; viral genomes obtained from ) which are not present in the human genome sequence (Build 36, March 24 2008). File 1 of 3. [file 1755-8794-2-22-S1.xls]

## Sheet: Table S1.1
Supplementary Table 1.1 Bacterial and Viral Virtual Tag Library*
*Library contains 21 bp NlaIII tags closest to SacI sites from indicated bacterial or viral databases (bacterial genomes obtained from ftpgib.genes.nig.ac.jp; viral genomes obtained from ftp.ncbi.nih.gov/refseq/release/viral/) which are not present in the human genome sequence (Build 36, March 24 2008).
Type	Viral Accession #	Genome Description	Position	Strand	Size of genome	Tag sequence (including CATG)	3' tag to SacI?	5' tag to SacI?	Occurrences in database
Virus	NC_001499.1	Abelson murine leukemia virus	5214	-	5894	CATGAAAGACCCCCGCTGACG	1	0	1
Virus	NC_001499.1	Abelson murine leukemia virus	2357	+	5894	CATGGAGCGCCCTGAAGGCTG	0	1	1
Virus	NC_001499.1	Abelson murine leukemia virus	4683	+	5894	CATGGAAAAATACATAACTGA	0	1	5
Virus	NC_001499.1	Abelson murine leukemia virus	5508	+	5894	CATGGAAAAATACATAACTGA	0	1	5
Virus	NC_001929.2	Abutilon mosaic virus DNA B	1638	-	2585	CATGGGCTTCCAGGAGCACCA	1	0	1
Virus	NC_001929.2	Abutilon mosaic virus DNA B	1200	+	2585	CATGTAAGGGTGTTTATGATA	0	1	1
Virus	NC_006450.1	Acanthamoeba polyphaga mimivirus	412349	+	1181404	CATGAAAACAATCGCGAAGTG	0	1	1
Virus	NC_006450.1	Acanthamoeba polyphaga mimivirus	541111	+	1181404	CATGAAAACGGTTCGATGAAG	0	1	1
Virus	NC_006450.1	Acanthamoeba polyphaga mimivirus	316025	-	1181404	CATGAAAATAGCAAAAAAGTA	1	0	1
Virus	NC_006450.1	Acanthamoeba polyphaga mimivirus	298088	-	1181404	CATGAAATAATCTATTCTAAC	1	0	1
Virus	NC_006450.1	Acanthamoeba polyphaga mimivirus	541413	-	1181404	CATGAAATTTTAGAAAAAATG	1	0	1
Virus	NC_006450.1	Acanthamoeba polyphaga mimivirus	564204	+	1181404	CATGAACAATATATACTAAAC	0	1	1
Virus	NC_006450.1	Acanthamoeba polyphaga mimivirus	1089885	+	1181404	CATGAACACTGCGTTTGCCAA	0	1	1
Virus	NC_006450.1	Acanthamoeba polyphaga mimivirus	732976	+	1181404	CATGAAGATGGCTGGTGCTGA	0	1	1
Virus	NC_006450.1	Acanthamoeba polyphaga mimivirus	841285	+	1181404	CATGAAGTAATCTATTTGTGT	0	1	1
Virus	NC_006450.1	Acanthamoeba polyphaga mimivirus	132005	-	1181404	CATGAATATATCCACAGTTAC	1	0	1
Virus	NC_006450.1	Acanthamoeba polyphaga mimivirus	150793	-	1181404	CATGAATATTAATATTACAAT	1	0	1
Virus	NC_006450.1	Acanthamoeba polyphaga mimivirus	1029992	-	1181404	CATGAATTGATGCACAAATTA	1	0	1
Virus	NC_006450.1	Acanthamoeba polyphaga mimivirus	1157088	+	1181404	CATGACAAGAAATTAGAAGAT	0	1	1
Virus	NC_006450.1	Acanthamoeba polyphaga mimivirus	643127	-	1181404	CATGAGTAATTTACAAATTCC	1	0	1
Virus	NC_006450.1	Acanthamoeba polyphaga mimivirus	1110302	+	1181404	CATGAGTATTGGATTTGATAG	0	1	1
Virus	NC_006450.1	Acanthamoeba polyphaga mimivirus	841597	-	1181404	CATGATAACAATATCCTTTAA	1	0	1
Virus	NC_006450.1	Acanthamoeba polyphaga mimivirus	359674	-	1181404	CATGATAACTGGATGTCCAGA	1	0	1
Virus	NC_006450.1	Acanthamoeba polyphaga mimivirus	734061	-	1181404	CATGATATTACGGATTAATTA	1	0	1
Virus	NC_006450.1	Acanthamoeba polyphaga mimivirus	1060394	+	1181404	CATGATCATAATATATAGACT	0	1	1
Virus	NC_006450.1	Acanthamoeba polyphaga mimivirus	1029040	+	1181404	CATGATGCATATAGGATACAT	0	1	1
Virus	NC_006450.1	Acanthamoeba polyphaga mimivirus	881977	+	1181404	CATGATGCCAGACCAGTTGTT	0	1	1
Virus	NC_006450.1	Acanthamoeba polyphaga mimivirus	564278	-	1181404	CATGATTAGATTTTTTTCTTG	1	0	1
Virus	NC_006450.1	Acanthamoeba polyphaga mimivirus	529325	+	1181404	CATGATTATCATTATCTTAAT	0	1	1
Virus	NC_006450.1	Acanthamoeba polyphaga mimivirus	281497	-	1181404	CATGATTCTTCCACATATACT	1	0	1
Virus	NC_006450.1	Acanthamoeba polyphaga mimivirus	50263	-	1181404	CATGATTGGATTTGGTATAGA	1	0	1
Virus	NC_006450.1	Acanthamoeba polyphaga mimivirus	599756	+	1181404	CATGATTTGCTTGTCCGATAT	0	1	1
Virus	NC_006450.1	Acanthamoeba polyphaga mimivirus	420262	-	1181404	CATGATTTTGACAAACAATAT	1	0	1
Virus	NC_006450.1	Acanthamoeba polyphaga mimivirus	927292	+	1181404	CATGCAGATGTGTCAGATCAG	0	1	1
Virus	NC_006450.1	Acanthamoeba polyphaga mimivirus	366925	+	1181404	CATGCAGGTTTATCAAACGAA	0	1	1
Virus	NC_006450.1	Acanthamoeba polyphaga mimivirus	1111432	-	1181404	CATGCATAAAAACTATGTTGA	1	0	1
Virus	NC_006450.1	Acanthamoeba polyphaga mimivirus	280844	+	1181404	CATGCATATGATGATGAAGCA	0	1	1
Virus	NC_006450.1	Acanthamoeba polyphaga mimivirus	605714	+	1181404	CATGCATTTTTGTTTGGATGT	0	1	1
Virus	NC_006450.1	Acanthamoeba polyphaga mimivirus	359110	+	1181404	CATGCCAAGATATGGAGTATG	0	1	1
Virus	NC_006450.1	Acanthamoeba polyphaga mimivirus	886462	-	1181404	CATGCCTCATTGCAGAAATTC	1	0	1
Virus	NC_006450.1	Acanthamoeba polyphaga mimivirus	445094	+	1181404	CATGCGAACCTTGTGATGGTT	0	1	1
Virus	NC_006450.1	Acanthamoeba polyphaga mimivirus	446300	+	1181404	CATGCGGCCCATTTGGTCCTT	0	1	1
Virus	NC_006450.1	Acanthamoeba polyphaga mimivirus	311567	+	1181404	CATGCTAGTCATTGTGTTTGA	0	1	1
Virus	NC_006450.1	Acanthamoeba polyphaga mimivirus	817910	-	1181404	CATGCTGCTCAAATTGGACGT	1	0	1
Virus	NC_006450.1	Acanthamoeba polyphaga mimivirus	606524	-	1181404	CATGGAAAACTGCCGAAGAAA	1	0	1
Virus	NC_006450.1	Acanthamoeba polyphaga mimivirus	601267	-	1181404	CATGGAATAATCATATCACAC	1	0	1
Virus	NC_006450.1	Acanthamoeba polyphaga mimivirus	556136	-	1181404	CATGGAATCTACTTGGTTTCC	1	0	1
Virus	NC_006450.1	Acanthamoeba polyphaga mimivirus	928714	-	1181404	CATGGAATCTTGTATTTTCTT	1	0	1
Virus	NC_006450.1	Acanthamoeba polyphaga mimivirus	304792	-	1181404	CATGGAGAAGGTTCAACGCAT	1	0	1
Virus	NC_006450.1	Acanthamoeba polyphaga mimivirus	865337	+	1181404	CATGGAGCTGTACCACCTGAA	0	1	1
Virus	NC_006450.1	Acanthamoeba polyphaga mimivirus	48458	+	1181404	CATGGATAATCAATAGTATCA	0	1	1
Virus	NC_006450.1	Acanthamoeba polyphaga mimivirus	640731	+	1181404	CATGGATAATTTTTTTAATGA	0	1	1
Virus	NC_006450.1	Acanthamoeba polyphaga mimivirus	58569	+	1181404	CATGGATCCAAATATGATTAT	0	1	1
Virus	NC_006450.1	Acanthamoeba polyphaga mimivirus	681490	+	1181404	CATGGATTGAAAAATATAGAC	0	1	1
Virus	NC_006450.1	Acanthamoeba polyphaga mimivirus	752623	-	1181404	CATGGATTGAGATAGTTTTGA	1	0	1
Virus	NC_006450.1	Acanthamoeba polyphaga mimivirus	97157	-	1181404	CATGGCAAGTAAATCTCTAGT	1	0	1
Virus	NC_006450.1	Acanthamoeba polyphaga mimivirus	905127	-	1181404	CATGGCACCCACAGCTCTCTT	1	0	1
Virus	NC_006450.1	Acanthamoeba polyphaga mimivirus	904833	+	1181404	CATGGCTTGTTTCACGCGCTT	0	1	1
Virus	NC_006450.1	Acanthamoeba polyphaga mimivirus	445559	-	1181404	CATGGGTAATAACAATCAAGA	1	0	1
Virus	NC_006450.1	Acanthamoeba polyphaga mimivirus	440768	+	1181404	CATGGTAGAGAAAACGTCAAT	0	1	1
Virus	NC_006450.1	Acanthamoeba polyphaga mimivirus	309535	-	1181404	CATGGTTCTTAGTAAATACTG	1	0	1
Virus	NC_006450.1	Acanthamoeba polyphaga mimivirus	308506	+	1181404	CATGGTTGATGCATCGACTGT	0	1	1
Virus	NC_006450.1	Acanthamoeba polyphaga mimivirus	441278	-	1181404	CATGGTTGTGAATATGTTGAT	1	0	1
Virus	NC_006450.1	Acanthamoeba polyphaga mimivirus	56375	+	1181404	CATGGTTGTTAATCATCATTA	0	1	1
Virus	NC_006450.1	Acanthamoeba polyphaga mimivirus	1158917	-	1181404	CATGGTTTGGCCGTTGGTGGT	1	0	1
Virus	NC_006450.1	Acanthamoeba polyphaga mimivirus	255809	-	1181404	CATGGTTTTATGTAATGCTGT	1	0	1
Virus	NC_006450.1	Acanthamoeba polyphaga mimivirus	531911	-	1181404	CATGTAACGGTATAACAAATC	1	0	1
Virus	NC_006450.1	Acanthamoeba polyphaga mimivirus	866020	-	1181404	CATGTAATTAAGACAACTTTC	1	0	1
Virus	NC_006450.1	Acanthamoeba polyphaga mimivirus	367262	-	1181404	CATGTACGTAAAGTTACGTAT	1	0	1
Virus	NC_006450.1	Acanthamoeba polyphaga mimivirus	304526	+	1181404	CATGTACTTCTTGAGAGCTTG	0	1	1
Virus	NC_006450.1	Acanthamoeba polyphaga mimivirus	683326	-	1181404	CATGTATGAAAATAAAGCGTT	1	0	1
Virus	NC_006450.1	Acanthamoeba polyphaga mimivirus	254951	+	1181404	CATGTCAAGTAAAAAGGGATC	0	1	1
Virus	NC_006450.1	Acanthamoeba polyphaga mimivirus	131558	+	1181404	CATGTCATTTCTATCGGTGAT	0	1	1
Virus	NC_006450.1	Acanthamoeba polyphaga mimivirus	1090396	-	1181404	CATGTCCGTTAATATTAGCTG	1	0	1
Virus	NC_006450.1	Acanthamoeba polyphaga mimivirus	56629	-	1181404	CATGTGATAGTTATGCTGTCA	1	0	1
Virus	NC_006450.1	Acanthamoeba polyphaga mimivirus	60098	-	1181404	CATGTGATATAATTTATCTAT	1	0	1
Virus	NC_006450.1	Acanthamoeba polyphaga mimivirus	839662	-	1181404	CATGTGATATTAACGCAATTA	1	0	1
Virus	NC_006450.1	Acanthamoeba polyphaga mimivirus	664619	-	1181404	CATGTGGTCATTGTAAAATGT	1	0	1
Virus	NC_006450.1	Acanthamoeba polyphaga mimivirus	555688	+	1181404	CATGTGTAACAATATGAAAAA	0	1	1
Virus	NC_006450.1	Acanthamoeba polyphaga mimivirus	96643	+	1181404	CATGTGTAGTACATACAAAAT	0	1	1
Virus	NC_006450.1	Acanthamoeba polyphaga mimivirus	838545	+	1181404	CATGTGTGTATTATGAGGACA	0	1	1
Virus	NC_006450.1	Acanthamoeba polyphaga mimivirus	1061269	-	1181404	CATGTTCATAGGTACAGTTGA	1	0	1
Virus	NC_006450.1	Acanthamoeba polyphaga mimivirus	446859	-	1181404	CATGTTGGCTTTGATAAGGTC	1	0	1
Virus	NC_006450.1	Acanthamoeba polyphaga mimivirus	975626	-	1181404	CATGTTGTTCAAATACAGATA	1	0	1
Virus	NC_006450.1	Acanthamoeba polyphaga mimivirus	419624	+	1181404	CATGTTGTTTCATTAAAGATC	0	1	1
Virus	NC_006450.1	Acanthamoeba polyphaga mimivirus	150325	+	1181404	CATGTTTTATACAGTAGCTGG	0	1	1
Virus	NC_006450.1	Acanthamoeba polyphaga mimivirus	413214	-	1181404	CATGTTTTCTTGATTTATTTT	1	0	1
Virus	NC_006450.1	Acanthamoeba polyphaga mimivirus	975015	+	1181404	CATGTTTTTCTATAATATCAA	0	1	1
Virus	NC_001447.1	Acholeplasma phage L2	3294	+	11965	CATGGTTTATAGCTGTTGGTT	0	1	1
Virus	NC_001447.1	Acholeplasma phage L2	3698	-	11965	CATGTGCGTGTGCATCATCAT	1	0	1
Virus	NC_007409.1	Acidianus two-tailed virus	36383	-	62730	CATGAACACTATTGTAGGTAG	1	0	1
Virus	NC_007409.1	Acidianus two-tailed virus	3008	+	62730	CATGAATAGTATTTTTATTGT	0	1	1
Virus	NC_007409.1	Acidianus two-tailed virus	29930	+	62730	CATGAATTGGGTTAACGATCT	0	1	1
Virus	NC_007409.1	Acidianus two-tailed virus	30336	-	62730	CATGCAGGCCTATAGAAATCT	1	0	1
Virus	NC_007409.1	Acidianus two-tailed virus	20131	-	62730	CATGCGAAAATGTCAGCCACT	1	0	1
Virus	NC_007409.1	Acidianus two-tailed virus	3488	-	62730	CATGGAATATCAACTTAGGAA	1	0	1
Virus	NC_007409.1	Acidianus two-tailed virus	14777	-	62730	CATGGCACAAGATCTTTGCTA	1	0	1
Virus	NC_007409.1	Acidianus two-tailed virus	49927	+	62730	CATGGGTCAGAGAAACGGACA	0	1	1
Virus	NC_007409.1	Acidianus two-tailed virus	13649	+	62730	CATGTATGCCACGTTTTCTCC	0	1	1
Virus	NC_007409.1	Acidianus two-tailed virus	16630	-	62730	CATGTATTGGTAAAGCGTAGT	1	0	1
Virus	NC_007409.1	Acidianus two-tailed virus	15843	+	62730	CATGTTAATCATATTGAACCC	0	1	1
Virus	NC_007409.1	Acidianus two-tailed virus	50279	-	62730	CATGTTGAACTTTCGTGGATT	1	0	1
Virus	NC_002795.1	Aconitum latent virus	7134	-	8657	CATGCGTGTGACACACTACAC	1	0	1
Virus	NC_002795.1	Aconitum latent virus	5937	+	8657	CATGGATGAAGAAGAAGTGGG	0	1	1
Virus	NC_009643.1	Actinomyces phage Av-1 virus	13444	-	17171	CATGAGACCACTACAGTCAGT	1	0	1
Virus	NC_009643.1	Actinomyces phage Av-1 virus	15530	-	17171	CATGAGGTCGCCGAGGCGCAC	1	0	1
Virus	NC_009643.1	Actinomyces phage Av-1 virus	12613	+	17171	CATGCGGGCCGCCCATAGCGC	0	1	1
Virus	NC_009643.1	Actinomyces phage Av-1 virus	12946	-	17171	CATGGCATTAAGACCACCACC	1	0	1
Virus	NC_009643.1	Actinomyces phage Av-1 virus	12946	+	17171	CATGTATAATGCGATTATGGC	0	1	1
Virus	NC_009643.1	Actinomyces phage Av-1 virus	15401	+	17171	CATGTTCGTATCCTGGGTACT	0	1	1
Virus	NC_000935.1	Acyrthosiphon pisum bacteriophage APSE-1	29986	+	36524	CATGATTTCCCCCCGTAGGTT	0	1	1
Virus	NC_000935.1	Acyrthosiphon pisum bacteriophage APSE-1	30627	-	36524	CATGCTGGCGTGGCTGGCAGG	1	0	1
Virus	NC_003780.1	Acyrthosiphon pisum virus	2317	+	10035	CATGACGTTTCCTCGACAGAA	0	1	1
Virus	NC_003780.1	Acyrthosiphon pisum virus	3724	-	10035	CATGGGGAACTTTATTATAAT	1	0	1
Virus	NC_001401.2	Adeno-associated virus - 2	629	+	4679	CATGGTTTTGGGACGTTTCCT	0	1	1
Virus	NC_001401.2	Adeno-associated virus - 2	995	-	4679	CATGTACCTGGCTGAAGTTTT	1	0	1
Virus	NC_002077.1	Adeno-associated virus 1	4514	+	4718	CATGGTTATAGCTTACACATT	0	1	1
Virus	NC_002077.1	Adeno-associated virus 1	1781	+	4718	CATGAGTTCTACGTCAGAAAG	0	1	2
Virus	NC_002077.1	Adeno-associated virus 1	1957	-	4718	CATGCCCGCGTGACGAGAACA	1	0	3
Virus	NC_002077.1	Adeno-associated virus 1	337	-	4718	CATGGCTGCTGCTCGTTCAAA	1	0	4
Virus	NC_001729.1	Adeno-associated virus 3	4023	-	4726	CATGCCAGGTAAGGCCCCCTG	1	0	1
Virus	NC_001729.1	Adeno-associated virus 3	3321	+	4726	CATGGTCCCTCAGTATGGATA	0	1	1
Virus	NC_001729.1	Adeno-associated virus 3	626	+	4726	CATGGTGGTCGGCCGCTACGT	0	1	1
Virus	NC_001729.1	Adeno-associated virus 3	320	-	4726	CATGGCTGCTGCTCGTTCAAA	1	0	4
Virus	NC_001729.1	Adeno-associated virus 3	833	-	4726	CATGTTAGTCCACGCCCACTG	1	0	2
Virus	NC_001829.1	Adeno-associated virus 4	2069	-	4767	CATGACCCCGTGCGTGAAGCA	1	0	1
Virus	NC_001829.1	Adeno-associated virus 4	680	+	4767	CATGGTGGTGGGCCGCTACGT	0	1	1
Virus	NC_001829.1	Adeno-associated virus 4	1643	+	4767	CATGTGCGCGGTCATCGACGG	0	1	1
Virus	NC_001829.1	Adeno-associated virus 4	293	+	4767	CATGTGGTCAGGAGGGTATAT	0	1	1
Virus	NC_001829.1	Adeno-associated virus 4	374	-	4767	CATGGCTGCTGCTCGTTCAAA	1	0	4
Virus	NC_001829.1	Adeno-associated virus 4	887	-	4767	CATGTTAGTCCACGCCCACTG	1	0	2
Virus	NC_006152.1	Adeno-associated virus 5	4391	-	4642	CATGAATGGGTTAAAGGGGTC	1	0	1
Virus	NC_006152.1	Adeno-associated virus 5	4111	+	4642	CATGATGCTCATCAAGAACAC	0	1	1
Virus	NC_006152.1	Adeno-associated virus 5	3739	-	4642	CATGCCGTTCGGCTGCGGGGG	1	0	1
Virus	NC_006152.1	Adeno-associated virus 5	3847	+	4642	CATGCTCATCACCAGCGAGAG	0	1	1
Virus	NC_006152.1	Adeno-associated virus 5	4078	-	4642	CATGGCCGGAGAGGGGTGAAA	1	0	1
Virus	NC_006152.1	Adeno-associated virus 5	1021	+	4642	CATGGCGCTCGTCAACTGGCT	0	1	1
Virus	NC_006152.1	Adeno-associated virus 5	3613	+	4642	CATGGGCCGAACCCAGGGCTG	0	1	1
Virus	NC_006152.1	Adeno-associated virus 5	1618	-	4642	CATGTTTGTATTGGAAGTTAC	1	0	1
Virus	NC_006260.1	Adeno-associated virus 7	4442	+	4721	CATGTTAATCAATAAACCGGT	0	1	1
Virus	NC_006260.1	Adeno-associated virus 7	1780	+	4721	CATGAGTTCTACGTCAGAAAG	0	1	2
Virus	NC_006260.1	Adeno-associated virus 7	1956	-	4721	CATGCCCGCGTGACGAGAACA	1	0	3
Virus	NC_006260.1	Adeno-associated virus 7	336	-	4721	CATGGCTGCTGCTCGTTCAAA	1	0	4
Virus	NC_006261.1	Adeno-associated virus 8	1679	+	4393	CATGAGTTTTACGTCAGAAAG	0	1	1
Virus	NC_006261.1	Adeno-associated virus 8	1855	-	4393	CATGCCCGCGTGACGAGAACA	1	0	3
Virus	NC_004690.1	Adoxophyes honmai NPV	19955	+	113220	CATGACCAACAATATAATGAT	0	1	1
Virus	NC_004690.1	Adoxophyes honmai NPV	89860	+	113220	CATGAGAAACGAGACGTTCCT	0	1	1
Virus	NC_004690.1	Adoxophyes honmai NPV	55902	+	113220	CATGCGTCTGCACAGTTCCTC	0	1	1
Virus	NC_004690.1	Adoxophyes honmai NPV	24058	+	113220	CATGGAACTTGAAGCTAGAGC	0	1	1
Virus	NC_004690.1	Adoxophyes honmai NPV	56802	-	113220	CATGGCCGACTTGGCGACGAG	1	0	1
Virus	NC_004690.1	Adoxophyes honmai NPV	91034	-	113220	CATGGTTTTATTTAAAGTAAT	1	0	1
Virus	NC_004690.1	Adoxophyes honmai NPV	16771	+	113220	CATGTACAAGAGGCTGCTTTT	0	1	1
Virus	NC_004690.1	Adoxophyes honmai NPV	100668	-	113220	CATGTCTGTTTACGAAGTATA	1	0	1
Virus	NC_004690.1	Adoxophyes honmai NPV	100282	+	113220	CATGTTAAAATACCATTTATG	0	1	1
Virus	NC_004690.1	Adoxophyes honmai NPV	24205	-	113220	CATGTTTGATTCCTTGCTTCA	1	0	1
Virus	NC_004690.1	Adoxophyes honmai NPV	17191	-	113220	CATGTTTGTGGTGTATTATGA	1	0	1
Virus	NC_005038.1	Adoxophyes orana granulovirus	70279	-	99657	CATGACCGCACTCTAGTATTA	1	0	1
Virus	NC_005038.1	Adoxophyes orana granulovirus	1613	-	99657	CATGGAATTTTTGCAATTTTT	1	0	1
Virus	NC_005038.1	Adoxophyes orana granulovirus	357	+	99657	CATGGACCTGTGGTTCGAGAT	0	1	1
Virus	NC_005038.1	Adoxophyes orana granulovirus	24567	-	99657	CATGTTATCAAAACATTGAGT	1	0	1
Virus	NC_005038.1	Adoxophyes orana granulovirus	69087	+	99657	CATGTTGTACGGTACCCACAA	0	1	1
Virus	NC_005038.1	Adoxophyes orana granulovirus	23962	+	99657	CATGTTTGGAAAAAACTTGAA	0	1	1
Virus	NC_007553.1	Adult diarrheal rotavirus strain J19 segment 6	1191	-	1287	CATGCAATTTTTCTTGTCCAA	1	0	1
Virus	NC_007553.1	Adult diarrheal rotavirus strain J19 segment 6	758	+	1287	CATGCGGAATGTGTTGACGTA	0	1	1
Virus	NC_007666.1	Aedes pseudoscutellaris reovirus segment 1	3086	-	3817	CATGATAATTTATCTCTACTG	1	0	1
Virus	NC_007666.1	Aedes pseudoscutellaris reovirus segment 1	2465	+	3817	CATGCATTATCTAATATTGAT	0	1	1
Virus	NC_008187.1	Aedes taeniorhynchus iridescent virus	130799	-	191100	CATGAAAGTATTGGTTGTAGT	1	0	1
Virus	NC_008187.1	Aedes taeniorhynchus iridescent virus	126512	-	191100	CATGAAATGATCAAGTTTTCC	1	0	1
Virus	NC_008187.1	Aedes taeniorhynchus iridescent virus	119954	-	191100	CATGAACCAGAGCAACTACAC	1	0	1
Virus	NC_008187.1	Aedes taeniorhynchus iridescent virus	48028	-	191100	CATGAACCAGCAATATCGCGA	1	0	1
Virus	NC_008187.1	Aedes taeniorhynchus iridescent virus	131554	-	191100	CATGAAGAGGGATCGGGCCAA	1	0	1
Virus	NC_008187.1	Aedes taeniorhynchus iridescent virus	147070	-	191100	CATGAAGTTGACCTTAAAAAA	1	0	1
Virus	NC_008187.1	Aedes taeniorhynchus iridescent virus	129857	-	191100	CATGACAATTGTATCAAAGAA	1	0	1
Virus	NC_008187.1	Aedes taeniorhynchus iridescent virus	41364	+	191100	CATGACCAACCCCGTTTGGGT	0	1	1
Virus	NC_008187.1	Aedes taeniorhynchus iridescent virus	126034	+	191100	CATGACCAGCCGGTCCCAATG	0	1	1
Virus	NC_008187.1	Aedes taeniorhynchus iridescent virus	102045	-	191100	CATGACCCTAAACATTTCGCC	1	0	1
Virus	NC_008187.1	Aedes taeniorhynchus iridescent virus	29234	-	191100	CATGACGCGCTCCTGCAGTTG	1	0	1
Virus	NC_008187.1	Aedes taeniorhynchus iridescent virus	34101	-	191100	CATGACTATGCTGTACTTTCC	1	0	1
Virus	NC_008187.1	Aedes taeniorhynchus iridescent virus	23475	+	191100	CATGAGAAAAATGGTGAAAAG	0	1	1
Virus	NC_008187.1	Aedes taeniorhynchus iridescent virus	112755	-	191100	CATGAGCTTTAGGCTGGTTTA	1	0	1
Virus	NC_008187.1	Aedes taeniorhynchus iridescent virus	54916	+	191100	CATGAGTACGACCGCTAACAA	0	1	1
Virus	NC_008187.1	Aedes taeniorhynchus iridescent virus	54916	-	191100	CATGATACCGCGCTGGCGCTG	1	0	1
Virus	NC_008187.1	Aedes taeniorhynchus iridescent virus	3866	-	191100	CATGATATCCAGCTTAATCTC	1	0	1
Virus	NC_008187.1	Aedes taeniorhynchus iridescent virus	65861	+	191100	CATGATCAAAAGTTCAACTAC	0	1	1
Virus	NC_008187.1	Aedes taeniorhynchus iridescent virus	112755	+	191100	CATGATCACCTTTAGAATTGC	0	1	1
Virus	NC_008187.1	Aedes taeniorhynchus iridescent virus	67507	-	191100	CATGATCCAGTTTTTCTTCAA	1	0	1
Virus	NC_008187.1	Aedes taeniorhynchus iridescent virus	152409	+	191100	CATGATCCGCTCCTGTTTGGC	0	1	1
Virus	NC_008187.1	Aedes taeniorhynchus iridescent virus	132637	+	191100	CATGATGACGCGAGAGCCCAG	0	1	1
Virus	NC_008187.1	Aedes taeniorhynchus iridescent virus	113390	+	191100	CATGATGCAAAAATCCTTAAA	0	1	1
Virus	NC_008187.1	Aedes taeniorhynchus iridescent virus	143672	-	191100	CATGATTGAGTGCCTGCGACT	1	0	1
Virus	NC_008187.1	Aedes taeniorhynchus iridescent virus	78646	+	191100	CATGATTGCTTTATTTTTACA	0	1	1
Virus	NC_008187.1	Aedes taeniorhynchus iridescent virus	161030	-	191100	CATGATTTATTAGCTACATTT	1	0	1
Virus	NC_008187.1	Aedes taeniorhynchus iridescent virus	41364	-	191100	CATGCACACGGCGCAGGTTGG	1	0	1
Virus	NC_008187.1	Aedes taeniorhynchus iridescent virus	91222	-	191100	CATGCACATACAAGCAGTTGA	1	0	1
Virus	NC_008187.1	Aedes taeniorhynchus iridescent virus	7538	+	191100	CATGCACCCAAACCCGCCCGG	0	1	1
Virus	NC_008187.1	Aedes taeniorhynchus iridescent virus	38329	+	191100	CATGCACGCCGACTATGCCTT	0	1	1
Virus	NC_008187.1	Aedes taeniorhynchus iridescent virus	184491	-	191100	CATGCATCTTGTCAACCCACG	1	0	1
Virus	NC_008187.1	Aedes taeniorhynchus iridescent virus	145956	+	191100	CATGCCAATACTCGTGGCACC	0	1	1
Virus	NC_008187.1	Aedes taeniorhynchus iridescent virus	35732	+	191100	CATGCCGGCACCGAATCGTTG	0	1	1
Virus	NC_008187.1	Aedes taeniorhynchus iridescent virus	188842	+	191100	CATGCGATTGATTGGTCTAGT	0	1	1
Virus	NC_008187.1	Aedes taeniorhynchus iridescent virus	153096	-	191100	CATGCGCTGCTCCCTACTCCC	1	0	1
Virus	NC_008187.1	Aedes taeniorhynchus iridescent virus	101082	+	191100	CATGCGGCGAGAGGTGGACCG	0	1	1
Virus	NC_008187.1	Aedes taeniorhynchus iridescent virus	184577	+	191100	CATGCTCGACCTGTACTCGGG	0	1	1
Virus	NC_008187.1	Aedes taeniorhynchus iridescent virus	13414	+	191100	CATGGACCTGTTTCCCCATTT	0	1	1
Virus	NC_008187.1	Aedes taeniorhynchus iridescent virus	83102	-	191100	CATGGACGACCAACTGATTCG	1	0	1
Virus	NC_008187.1	Aedes taeniorhynchus iridescent virus	179983	-	191100	CATGGACGAGCACTGGAGAAA	1	0	1
Virus	NC_008187.1	Aedes taeniorhynchus iridescent virus	45418	+	191100	CATGGAGCGCTACGCTAGCCC	0	1	1
Virus	NC_008187.1	Aedes taeniorhynchus iridescent virus	73296	-	191100	CATGGATATTGTTCAAACCAC	1	0	1
Virus	NC_008187.1	Aedes taeniorhynchus iridescent virus	57777	+	191100	CATGGATCTACAGTACTATAA	0	1	1
Virus	NC_008187.1	Aedes taeniorhynchus iridescent virus	121654	-	191100	CATGGATTACGCGTTGGAGCA	1	0	1
Virus	NC_008187.1	Aedes taeniorhynchus iridescent virus	185225	-	191100	CATGGCAATCTTGTCGCGGTT	1	0	1
Virus	NC_008187.1	Aedes taeniorhynchus iridescent virus	120998	+	191100	CATGGCAATGAGGTATTCCCA	0	1	1
Virus	NC_008187.1	Aedes taeniorhynchus iridescent virus	39235	-	191100	CATGGCCATCTTGAAGTAGCC	1	0	1
Virus	NC_008187.1	Aedes taeniorhynchus iridescent virus	159366	-	191100	CATGGCCCTAGAGAGTAGAGT	1	0	1
Virus	NC_008187.1	Aedes taeniorhynchus iridescent virus	69812	-	191100	CATGGCGGTGGTGTGCGTGGC	1	0	1
Virus	NC_008187.1	Aedes taeniorhynchus iridescent virus	110433	+	191100	CATGGCTCGCGTTGTGGTCCT	0	1	1
Virus	NC_008187.1	Aedes taeniorhynchus iridescent virus	31415	+	191100	CATGGGGCTGTGGCACCCTGG	0	1	1
Virus	NC_008187.1	Aedes taeniorhynchus iridescent virus	27515	+	191100	CATGGGGGTGGTGAATAAACT	0	1	1
Virus	NC_008187.1	Aedes taeniorhynchus iridescent virus	94283	-	191100	CATGGGGTCTGCAACCACTGT	1	0	1
Virus	NC_008187.1	Aedes taeniorhynchus iridescent virus	184290	+	191100	CATGGGTGCGAGGACGCCTTT	0	1	1
Virus	NC_008187.1	Aedes taeniorhynchus iridescent virus	52657	+	191100	CATGGTCAAAGACTCGGGCCC	0	1	1
Virus	NC_008187.1	Aedes taeniorhynchus iridescent virus	7667	-	191100	CATGGTCTGGCCCTGCTGCCC	1	0	1
Virus	NC_008187.1	Aedes taeniorhynchus iridescent virus	56248	-	191100	CATGGTGATGTTTCCCGTCAT	1	0	1
Virus	NC_008187.1	Aedes taeniorhynchus iridescent virus	75270	-	191100	CATGGTGCGTATCGAACCTTG	1	0	1
Virus	NC_008187.1	Aedes taeniorhynchus iridescent virus	133063	-	191100	CATGGTGTTTCCCGACGGCAC	1	0	1
Virus	NC_008187.1	Aedes taeniorhynchus iridescent virus	129857	+	191100	CATGGTTCTAAAGAACCAATA	0	1	1
Virus	NC_008187.1	Aedes taeniorhynchus iridescent virus	73296	+	191100	CATGGTTTATGGTCAATAAAA	0	1	1
Virus	NC_008187.1	Aedes taeniorhynchus iridescent virus	67870	+	191100	CATGGTTTGCAGCCGACGGTT	0	1	1
Virus	NC_008187.1	Aedes taeniorhynchus iridescent virus	92296	-	191100	CATGTACCCACTACTCGCTAC	1	0	1
Virus	NC_008187.1	Aedes taeniorhynchus iridescent virus	183674	-	191100	CATGTACGGTTTCTTCTCCAG	1	0	1
Virus	NC_008187.1	Aedes taeniorhynchus iridescent virus	89427	+	191100	CATGTACTCGAGGAAAAAGTT	0	1	1
Virus	NC_008187.1	Aedes taeniorhynchus iridescent virus	49816	-	191100	CATGTACTGAAAGGTGGGTTC	1	0	1
Virus	NC_008187.1	Aedes taeniorhynchus iridescent virus	115591	-	191100	CATGTAGAAAACCTTTCTCTT	1	0	1
Virus	NC_008187.1	Aedes taeniorhynchus iridescent virus	130799	+	191100	CATGTATCTACCCACTACCCA	0	1	1
Virus	NC_008187.1	Aedes taeniorhynchus iridescent virus	37480	-	191100	CATGTATGACCCCATTTATTA	1	0	1
Virus	NC_008187.1	Aedes taeniorhynchus iridescent virus	41133	+	191100	CATGTCACCGTTTTGGAAGGG	0	1	1
Virus	NC_008187.1	Aedes taeniorhynchus iridescent virus	181750	+	191100	CATGTCCATCACCTTTATGGG	0	1	1
Virus	NC_008187.1	Aedes taeniorhynchus iridescent virus	26621	-	191100	CATGTCCGGCTGCATTTCAAA	1	0	1
Virus	NC_008187.1	Aedes taeniorhynchus iridescent virus	108936	+	191100	CATGTCGGCGGTGGGCACATT	0	1	1
Virus	NC_008187.1	Aedes taeniorhynchus iridescent virus	84406	+	191100	CATGTCGTCCTTGGTCTTTTG	0	1	1
Virus	NC_008187.1	Aedes taeniorhynchus iridescent virus	45418	-	191100	CATGTCGTCGTAAAACGGTTG	1	0	1
Virus	NC_008187.1	Aedes taeniorhynchus iridescent virus	129403	+	191100	CATGTGAGACAATACAAGCAG	0	1	1
Virus	NC_008187.1	Aedes taeniorhynchus iridescent virus	159366	+	191100	CATGTGCATCACCACTGTTGC	0	1	1
Virus	NC_008187.1	Aedes taeniorhynchus iridescent virus	174988	+	191100	CATGTGCTCCACCCCCACCAC	0	1	1
Virus	NC_008187.1	Aedes taeniorhynchus iridescent virus	157909	+	191100	CATGTGGACCTTTATCTCGGC	0	1	1
Virus	NC_008187.1	Aedes taeniorhynchus iridescent virus	153096	+	191100	CATGTGGGTAGTTTGAACAAT	0	1	1
Virus	NC_008187.1	Aedes taeniorhynchus iridescent virus	60756	-	191100	CATGTGGTTGACGAGTCGAAT	1	0	1
Virus	NC_008187.1	Aedes taeniorhynchus iridescent virus	113125	-	191100	CATGTGTTTAGGGTCCTAACT	1	0	1
Virus	NC_008187.1	Aedes taeniorhynchus iridescent virus	91222	+	191100	CATGTTACCCATTCGCCTCGT	0	1	1
Virus	NC_008187.1	Aedes taeniorhynchus iridescent virus	129403	-	191100	CATGTTACCCTTGTTGCTCTA	1	0	1
Virus	NC_008187.1	Aedes taeniorhynchus iridescent virus	92296	+	191100	CATGTTCAACCAATCCCCATA	0	1	1
Virus	NC_008187.1	Aedes taeniorhynchus iridescent virus	155253	-	191100	CATGTTCTGGTCTGATTTGTT	1	0	1
Virus	NC_008187.1	Aedes taeniorhynchus iridescent virus	117707	+	191100	CATGTTGACGCGACCCACGTC	0	1	1
Virus	NC_008187.1	Aedes taeniorhynchus iridescent virus	13948	-	191100	CATGTTGAGGACGGTTCCAAC	1	0	1
Virus	NC_008187.1	Aedes taeniorhynchus iridescent virus	71239	+	191100	CATGTTGATGTCTCGTTTCAA	0	1	1
Virus	NC_008187.1	Aedes taeniorhynchus iridescent virus	68176	-	191100	CATGTTGCTCAACTTTACCCG	1	0	1
Virus	NC_008187.1	Aedes taeniorhynchus iridescent virus	127962	+	191100	CATGTTGGAGCGCCACTCTTG	0	1	1
Virus	NC_008187.1	Aedes taeniorhynchus iridescent virus	182323	+	191100	CATGTTGGGTCAGTACAACGT	0	1	1
Virus	NC_008187.1	Aedes taeniorhynchus iridescent virus	142901	+	191100	CATGTTTATTTCCTGCCCAAT	0	1	1
Virus	NC_008187.1	Aedes taeniorhynchus iridescent virus	110433	-	191100	CATGTTTGCAAAAGACCCAAA	1	0	1
Virus	NC_008187.1	Aedes taeniorhynchus iridescent virus	48625	+	191100	CATGTTTGTTGGAATGAAAGA	0	1	1
Virus	NC_008187.1	Aedes taeniorhynchus iridescent virus	181876	-	191100	CATGTTTTTATGGTTGAAGGA	1	0	1
Virus	NC_008187.1	Aedes taeniorhynchus iridescent virus	1097	+	191100	CATGGTTGTAGTATGTTGGTT	0	1	2
Virus	NC_008187.1	Aedes taeniorhynchus iridescent virus	190609	+	191100	CATGGTTGTAGTATGTTGGTT	0	1	2
Virus	NC_008187.1	Aedes taeniorhynchus iridescent virus	1097	-	191100	CATGTACTCCAACTACTCTAT	1	0	2
Virus	NC_008187.1	Aedes taeniorhynchus iridescent virus	190609	-	191100	CATGTACTCCAACTACTCTAT	1	0	2
Virus	NC_007022.1	Aeromonas phage 31	23931	+	172963	CATGAAAGAACGCAGGTGCCG	0	1	1
Virus	NC_007022.1	Aeromonas phage 31	29863	-	172963	CATGAATGATGAATCTATTGG	1	0	1
Virus	NC_007022.1	Aeromonas phage 31	24221	-	172963	CATGATAAAAAGATTTTCAAA	1	0	1
Virus	NC_007022.1	Aeromonas phage 31	165983	+	172963	CATGATAGACTCCCAGGTAGC	0	1	1
Virus	NC_007022.1	Aeromonas phage 31	125150	-	172963	CATGATGTCCAGGTTCCTGTT	1	0	1
Virus	NC_007022.1	Aeromonas phage 31	69555	+	172963	CATGATTCAAACGTGAATTTC	0	1	1
Virus	NC_007022.1	Aeromonas phage 31	127824	-	172963	CATGCAGGTGTTCCGAGACTC	1	0	1
Virus	NC_007022.1	Aeromonas phage 31	12005	-	172963	CATGCCTGCATTCATATTGTC	1	0	1
Virus	NC_007022.1	Aeromonas phage 31	69965	-	172963	CATGCGCCAGCATCTCCGGGA	1	0	1
Virus	NC_007022.1	Aeromonas phage 31	93795	+	172963	CATGCTAAAAGACGGAGCGTA	0	1	1
Virus	NC_007022.1	Aeromonas phage 31	134567	+	172963	CATGCTCTGGCAAGCCACGGG	0	1	1
Virus	NC_007022.1	Aeromonas phage 31	141375	-	172963	CATGGAGTCGGCGCCAAGGCA	1	0	1
Virus	NC_007022.1	Aeromonas phage 31	71454	+	172963	CATGGCAATAATCGAAAGCAA	0	1	1
Virus	NC_007022.1	Aeromonas phage 31	49099	+	172963	CATGGCCACGATGGAAAAAGC	0	1	1
Virus	NC_007022.1	Aeromonas phage 31	17120	-	172963	CATGGTCGCTGGTGATTCAGG	1	0	1
Virus	NC_007022.1	Aeromonas phage 31	166883	-	172963	CATGGTTATTGACGATGAGAT	1	0	1
Virus	NC_007022.1	Aeromonas phage 31	122524	-	172963	CATGTAAGTTGATTTGGATAT	1	0	1
Virus	NC_007022.1	Aeromonas phage 31	123670	+	172963	CATGTCAATAACCATTTTCTC	0	1	1
Virus	NC_007022.1	Aeromonas phage 31	15682	-	172963	CATGTGACATTCTTCTACAAC	1	0	1
Virus	NC_007022.1	Aeromonas phage 31	26551	+	172963	CATGTGGGCGATACCAGCAAA	0	1	1
Virus	NC_007022.1	Aeromonas phage 31	15242	-	172963	CATGAAATTTTTATCAGTGAT	1	0	2
Virus	NC_007022.1	Aeromonas phage 31	170232	+	172963	CATGAAGCTTAAACTGACTAT	0	1	2
Virus	NC_007022.1	Aeromonas phage 31	71583	-	172963	CATGAATTCAAATTTGTTCGG	1	0	2
Virus	NC_007022.1	Aeromonas phage 31	124546	+	172963	CATGAATTTATCGCCTGTTTT	0	1	2
Virus	NC_007022.1	Aeromonas phage 31	76164	+	172963	CATGACATCCGAGCCACTCAT	0	1	2
Virus	NC_007022.1	Aeromonas phage 31	116067	-	172963	CATGACCAAAGGGTCTCGAGC	1	0	2
Virus	NC_007022.1	Aeromonas phage 31	14784	+	172963	CATGACGGAGCGTCCGAACGA	0	1	2
Virus	NC_007022.1	Aeromonas phage 31	78715	-	172963	CATGACTTTCCAAATGGGCAT	1	0	2
Virus	NC_007022.1	Aeromonas phage 31	136654	+	172963	CATGAGAGTGCTGATATTGAC	0	1	2
Virus	NC_007022.1	Aeromonas phage 31	26478	-	172963	CATGATAAGATGTCAGTCATC	1	0	2
Virus	NC_007022.1	Aeromonas phage 31	94011	-	172963	CATGATGATCGGAGGTGGAGC	1	0	2
Virus	NC_007022.1	Aeromonas phage 31	170652	+	172963	CATGATGGTGTGATGATCTAC	0	1	2
Virus	NC_007022.1	Aeromonas phage 31	21021	-	172963	CATGATGTACAAGAAAGGTGT	1	0	2
Virus	NC_007022.1	Aeromonas phage 31	26953	-	172963	CATGCAATTGAAAGCACCTGA	1	0	2
Virus	NC_007022.1	Aeromonas phage 31	78201	+	172963	CATGCACGTTTTGGTTATTTT	0	1	2
Virus	NC_007022.1	Aeromonas phage 31	127478	+	172963	CATGCCCCGGAACCGCATTTA	0	1	2
Virus	NC_007022.1	Aeromonas phage 31	26173	+	172963	CATGCTCCGCTGGTGTTTCTC	0	1	2
Virus	NC_007022.1	Aeromonas phage 31	32032	-	172963	CATGCTGAAGGATACAATCCT	1	0	2
Virus	NC_007022.1	Aeromonas phage 31	158771	+	172963	CATGCTTGAGTTTTCTCTCGA	0	1	2
Virus	NC_007022.1	Aeromonas phage 31	64523	+	172963	CATGCTTGTCTCCTTAACGGC	0	1	2
Virus	NC_007022.1	Aeromonas phage 31	136768	-	172963	CATGGAATATGTTGGCCCGAG	1	0	2
Virus	NC_007022.1	Aeromonas phage 31	77075	-	172963	CATGGATTTCTATGTCAAAAT	1	0	2
Virus	NC_007022.1	Aeromonas phage 31	65011	-	172963	CATGGCAATGATGCACGAGAA	1	0	2
Virus	NC_007022.1	Aeromonas phage 31	124374	-	172963	CATGGCCAGTCAAAAACTATT	1	0	2
Virus	NC_007022.1	Aeromonas phage 31	61579	-	172963	CATGGCCCGCTGGAACGAACT	1	0	2
Virus	NC_007022.1	Aeromonas phage 31	133408	+	172963	CATGGCGAGACTGTTACGTAC	0	1	2
Virus	NC_007022.1	Aeromonas phage 31	29001	+	172963	CATGGGATTTATTTCTACAGG	0	1	2
Virus	NC_007022.1	Aeromonas phage 31	121626	+	172963	CATGGGCAAACAACAATGTTT	0	1	2
Virus	NC_007022.1	Aeromonas phage 31	16088	+	172963	CATGGGCACTTGTCCCACATC	0	1	2
Virus	NC_007022.1	Aeromonas phage 31	157026	+	172963	CATGGTTCTGGCCAAATGTAT	0	1	2
Virus	NC_007022.1	Aeromonas phage 31	159003	-	172963	CATGGTTTGGGTAAATCGCGA	1	0	2
Virus	NC_007022.1	Aeromonas phage 31	133536	-	172963	CATGTACCGTCAAGCGCATAA	1	0	2
Virus	NC_007022.1	Aeromonas phage 31	20333	+	172963	CATGTACTCTTCGAGTTCTTT	0	1	2
Virus	NC_007022.1	Aeromonas phage 31	170811	-	172963	CATGTTACTATAGCCCTGTCA	1	0	2
Virus	NC_007022.1	Aeromonas phage 31	19517	-	172963	CATGTTCAAAGCCGATGAACC	1	0	2
Virus	NC_007022.1	Aeromonas phage 31	11646	+	172963	CATGTTCAAATACCAAAACAG	0	1	2
Virus	NC_007022.1	Aeromonas phage 31	115393	+	172963	CATGTTCACGACGAGCTTGGC	0	1	2
Virus	NC_007022.1	Aeromonas phage 31	140811	+	172963	CATGTTCCCTGTTTTTATCTA	0	1	2
Virus	NC_007022.1	Aeromonas phage 31	60747	+	172963	CATGTTGATCAATCTCGTAGG	0	1	2
Virus	NC_007022.1	Aeromonas phage 31	170426	-	172963	CATGTTGGGCAAAGCGCATCG	1	0	2
Virus	NC_007022.1	Aeromonas phage 31	31987	-	172963	CATGTTTGTTATATCGTCAAC	1	0	2
Virus	NC_008208.1	Aeromonas salmonicida bacteriophage 25	51915	-	161475	CATGAAAAGTTCTGATGTTTT	1	0	1
Virus	NC_008208.1	Aeromonas salmonicida bacteriophage 25	13622	-	161475	CATGAAAGCTCTGACTATTGC	1	0	1
Virus	NC_008208.1	Aeromonas salmonicida bacteriophage 25	15214	-	161475	CATGAACAAAGCCCGCTTTTG	1	0	1
Virus	NC_008208.1	Aeromonas salmonicida bacteriophage 25	82677	-	161475	CATGAATCTCCAAATAATGGA	1	0	1
Virus	NC_008208.1	Aeromonas salmonicida bacteriophage 25	154043	-	161475	CATGACATCACAGTCATTGAC	1	0	1
Virus	NC_008208.1	Aeromonas salmonicida bacteriophage 25	148698	-	161475	CATGACTTCAACAAAGGTGGA	1	0	1
Virus	NC_008208.1	Aeromonas salmonicida bacteriophage 25	7256	+	161475	CATGACTTTTTTCTTCGCACA	0	1	1
Virus	NC_008208.1	Aeromonas salmonicida bacteriophage 25	14718	+	161475	CATGAGCCTTTATAGTGATGT	0	1	1
Virus	NC_008208.1	Aeromonas salmonicida bacteriophage 25	57585	+	161475	CATGAGGTCTTTGATTTCTTT	0	1	1
Virus	NC_008208.1	Aeromonas salmonicida bacteriophage 25	144557	-	161475	CATGATAAGCATTCCACCGCA	1	0	1
Virus	NC_008208.1	Aeromonas salmonicida bacteriophage 25	136963	+	161475	CATGATATTGATGGGATGAAC	0	1	1
Virus	NC_008208.1	Aeromonas salmonicida bacteriophage 25	148551	+	161475	CATGATGATAAATGCGCCGAT	0	1	1
Virus	NC_008208.1	Aeromonas salmonicida bacteriophage 25	81882	+	161475	CATGATGCAGACACATCTGGT	0	1	1
Virus	NC_008208.1	Aeromonas salmonicida bacteriophage 25	33679	-	161475	CATGATTGAAATATACGGAAT	1	0	1
Virus	NC_008208.1	Aeromonas salmonicida bacteriophage 25	160395	+	161475	CATGATTTCCATAACCCGAAC	0	1	1
Virus	NC_008208.1	Aeromonas salmonicida bacteriophage 25	138196	-	161475	CATGATTTGATTCTGTCGCTC	1	0	1
Virus	NC_008208.1	Aeromonas salmonicida bacteriophage 25	81882	-	161475	CATGCATAGAACCAATATCTA	1	0	1
Virus	NC_008208.1	Aeromonas salmonicida bacteriophage 25	142907	+	161475	CATGCGACTGATGTTACATAT	0	1	1
Virus	NC_008208.1	Aeromonas salmonicida bacteriophage 25	132329	+	161475	CATGCGATCGTAAACACGACT	0	1	1
Virus	NC_008208.1	Aeromonas salmonicida bacteriophage 25	71904	+	161475	CATGCGCTTTCTAACTTCGGG	0	1	1
Virus	NC_008208.1	Aeromonas salmonicida bacteriophage 25	72275	-	161475	CATGCTGCAAAAATATTGATG	1	0	1
Virus	NC_008208.1	Aeromonas salmonicida bacteriophage 25	131755	-	161475	CATGCTGCCGATGGATAATCC	1	0	1
Virus	NC_008208.1	Aeromonas salmonicida bacteriophage 25	81551	+	161475	CATGGAAAACAGACAGCTTAT	0	1	1
Virus	NC_008208.1	Aeromonas salmonicida bacteriophage 25	32750	+	161475	CATGGAAAATGATATCAGCAC	0	1	1
Virus	NC_008208.1	Aeromonas salmonicida bacteriophage 25	151775	+	161475	CATGGAAACCCAGTGTGGTGT	0	1	1
Virus	NC_008208.1	Aeromonas salmonicida bacteriophage 25	79446	-	161475	CATGGAACTTCACGTTCTTGA	1	0	1
Virus	NC_008208.1	Aeromonas salmonicida bacteriophage 25	133321	-	161475	CATGGAAGATTTGAGCAAAAT	1	0	1
Virus	NC_008208.1	Aeromonas salmonicida bacteriophage 25	19918	-	161475	CATGGAAGCAGTTGTCAATAA	1	0	1
Virus	NC_008208.1	Aeromonas salmonicida bacteriophage 25	47962	-	161475	CATGGAAGTAAGATTCGGTGA	1	0	1
Virus	NC_008208.1	Aeromonas salmonicida bacteriophage 25	7531	-	161475	CATGGAGTAATGAAAATGCGT	1	0	1
Virus	NC_008208.1	Aeromonas salmonicida bacteriophage 25	114444	+	161475	CATGGAGTTATAACAGACCTG	0	1	1
Virus	NC_008208.1	Aeromonas salmonicida bacteriophage 25	75427	-	161475	CATGGCCAGTCGTCCAAGCCA	1	0	1
Virus	NC_008208.1	Aeromonas salmonicida bacteriophage 25	43995	-	161475	CATGGCTGGTGTTAAGATCAC	1	0	1
Virus	NC_008208.1	Aeromonas salmonicida bacteriophage 25	43877	+	161475	CATGGCTTAGAGCTTTCCAGT	0	1	1
Virus	NC_008208.1	Aeromonas salmonicida bacteriophage 25	110528	-	161475	CATGGGACAATGATGTGTTAA	1	0	1
Virus	NC_008208.1	Aeromonas salmonicida bacteriophage 25	61113	+	161475	CATGGGCAGTGATTAGTGAGC	0	1	1
Virus	NC_008208.1	Aeromonas salmonicida bacteriophage 25	110052	+	161475	CATGGGCTCCAGTATTGTTTT	0	1	1
Virus	NC_008208.1	Aeromonas salmonicida bacteriophage 25	19621	-	161475	CATGGGTTTGGAAACTCAACG	1	0	1
Virus	NC_008208.1	Aeromonas salmonicida bacteriophage 25	153515	+	161475	CATGGTCAAGCATTCTTTCAA	0	1	1
Virus	NC_008208.1	Aeromonas salmonicida bacteriophage 25	143783	-	161475	CATGGTCAGATTTGAGCGCCA	1	0	1
Virus	NC_008208.1	Aeromonas salmonicida bacteriophage 25	131392	+	161475	CATGGTGATAGAACTACCATC	0	1	1
Virus	NC_008208.1	Aeromonas salmonicida bacteriophage 25	58430	-	161475	CATGGTGATTTCTGGGAACTT	1	0	1
Virus	NC_008208.1	Aeromonas salmonicida bacteriophage 25	88546	-	161475	CATGGTTATAATTGACCCAAT	1	0	1
Virus	NC_008208.1	Aeromonas salmonicida bacteriophage 25	87712	+	161475	CATGGTTGCTGTTGAAAAGAA	0	1	1
Virus	NC_008208.1	Aeromonas salmonicida bacteriophage 25	12427	+	161475	CATGGTTTCCAGATCGCATTC	0	1	1
Virus	NC_008208.1	Aeromonas salmonicida bacteriophage 25	74525	-	161475	CATGTATACGGAATTTTCTTG	1	0	1
Virus	NC_008208.1	Aeromonas salmonicida bacteriophage 25	46766	+	161475	CATGTATGCAGATTTGATTGC	0	1	1
Virus	NC_008208.1	Aeromonas salmonicida bacteriophage 25	46435	+	161475	CATGTCAGTGATACACTTTGT	0	1	1
Virus	NC_008208.1	Aeromonas salmonicida bacteriophage 25	73535	+	161475	CATGTCCGGGTGTATCATCAA	0	1	1
Virus	NC_008208.1	Aeromonas salmonicida bacteriophage 25	114900	+	161475	CATGTCGGTGTTACTGCTAAA	0	1	1
Virus	NC_008208.1	Aeromonas salmonicida bacteriophage 25	19660	+	161475	CATGTCGTAGACATTTAGTGC	0	1	1
Virus	NC_008208.1	Aeromonas salmonicida bacteriophage 25	143783	+	161475	CATGTGCAACTTGCTAAGACG	0	1	1
Virus	NC_008208.1	Aeromonas salmonicida bacteriophage 25	75157	+	161475	CATGTGCCAACATTTCAGGTC	0	1	1
Virus	NC_008208.1	Aeromonas salmonicida bacteriophage 25	160690	-	161475	CATGTTGCTGCCAAGTCTTAT	1	0	1
Virus	NC_008208.1	Aeromonas salmonicida bacteriophage 25	51591	+	161475	CATGTTTACGAGTGATTTTCG	0	1	1
Virus	NC_008208.1	Aeromonas salmonicida bacteriophage 25	46691	-	161475	CATGTTTAGTATTCAGAATCC	1	0	1
Virus	NC_006012.1	African horsesickness virus segment 4	1022	-	1978	CATGAGATTTCGCAGCTCATA	1	0	1
Virus	NC_006018.1	African horsesickness virus segment 6	1294	+	1566	CATGAATGCAGCGTGGGGGAT	0	1	1
Virus	NC_006011.1	African horsesickness virus segment 7	61	+	1179	CATGCGTCACAGTGACAGATG	0	1	1
Virus	NC_006011.1	African horsesickness virus segment 7	700	+	1179	CATGGAATACCATTGCACCAG	0	1	1
Virus	NC_006011.1	African horsesickness virus segment 7	335	-	1179	CATGGCCTGAACATTATATGG	1	0	1
Virus	NC_006019.1	African horsesickness virus segment 9	195	-	1169	CATGTATTTTGTTCTCTTCCT	1	0	1
Virus	NC_006019.1	African horsesickness virus segment 9	20	+	1169	CATGTCTTCGGCATTACTCCT	0	1	1
Virus	NC_001659.1	African swine fever virus	147343	+	170101	CATGAAATTTAAATTAGAGAT	0	1	1
Virus	NC_001659.1	African swine fever virus	149840	+	170101	CATGAACGGCTGCTCATCCTT	0	1	1
Virus	NC_001659.1	African swine fever virus	3789	+	170101	CATGAAGATCGGACACGTTAT	0	1	1
Virus	NC_001659.1	African swine fever virus	126585	+	170101	CATGAATTGGCGCGCAATGGC	0	1	1
Virus	NC_001659.1	African swine fever virus	145581	+	170101	CATGACTAGTCTGTCCGTAAC	0	1	1
Virus	NC_001659.1	African swine fever virus	101281	-	170101	CATGATACAAACTCCTGAAAT	1	0	1
Virus	NC_001659.1	African swine fever virus	96379	-	170101	CATGATAGATATCATCCGTTT	1	0	1
Virus	NC_001659.1	African swine fever virus	130926	-	170101	CATGATCCGTGGCATTTACGA	1	0	1
Virus	NC_001659.1	African swine fever virus	86107	+	170101	CATGATGGGCAGAAAGCAAAG	0	1	1
Virus	NC_001659.1	African swine fever virus	129689	+	170101	CATGATGTATTCGCAGTGAGG	0	1	1
Virus	NC_001659.1	African swine fever virus	106141	-	170101	CATGCAGTTGGATACGGAAAA	1	0	1
Virus	NC_001659.1	African swine fever virus	116372	+	170101	CATGCATCTGCAGTATCCCAG	0	1	1
Virus	NC_001659.1	African swine fever virus	117621	-	170101	CATGCCAGACAAAAGCGGGGA	1	0	1
Virus	NC_001659.1	African swine fever virus	70678	-	170101	CATGCCCCTTGAGATCCCTTT	1	0	1
Virus	NC_001659.1	African swine fever virus	136146	+	170101	CATGCCGATGAGTATGATAGG	0	1	1
Virus	NC_001659.1	African swine fever virus	127310	-	170101	CATGCCTAAACCTCCTCCTAG	1	0	1
Virus	NC_001659.1	African swine fever virus	141097	+	170101	CATGCGCACTATTTTGGGACT	0	1	1
Virus	NC_001659.1	African swine fever virus	113610	+	170101	CATGCGCATCAGAGCGGCAGC	0	1	1
Virus	NC_001659.1	African swine fever virus	164824	-	170101	CATGCTAATAGTTACTATACA	1	0	1
Virus	NC_001659.1	African swine fever virus	164202	+	170101	CATGCTCCTTTAGTTTTAGAT	0	1	1
Virus	NC_001659.1	African swine fever virus	146579	-	170101	CATGCTGTCGCTCTCCTCCAC	1	0	1
Virus	NC_001659.1	African swine fever virus	113988	-	170101	CATGCTGTCGGACCAGGAACT	1	0	1
Virus	NC_001659.1	African swine fever virus	27442	-	170101	CATGCTTACCCAAGGGGTAAG	1	0	1
Virus	NC_001659.1	African swine fever virus	130207	-	170101	CATGGAAAAAGGACAGTTGAA	1	0	1
Virus	NC_001659.1	African swine fever virus	136477	-	170101	CATGGAACAGATTCATCACAT	1	0	1
Virus	NC_001659.1	African swine fever virus	94309	+	170101	CATGGACTTCACCTCGGCCTC	0	1	1
Virus	NC_001659.1	African swine fever virus	58849	+	170101	CATGGAGCTATCTTCCCCAGA	0	1	1
Virus	NC_001659.1	African swine fever virus	69777	+	170101	CATGGATGGCGCGCACCGTGC	0	1	1
Virus	NC_001659.1	African swine fever virus	109944	-	170101	CATGGCAAATCTATCATTGGG	1	0	1
Virus	NC_001659.1	African swine fever virus	120690	-	170101	CATGGCAGTATCCATATGATA	1	0	1
Virus	NC_001659.1	African swine fever virus	19721	-	170101	CATGGCAGTCTTTAACCAGGT	1	0	1
Virus	NC_001659.1	African swine fever virus	148553	-	170101	CATGGCTAAGGGATTTCGGGA	1	0	1
Virus	NC_001659.1	African swine fever virus	20627	+	170101	CATGGGAAGGAAATTTTCATT	0	1	1
Virus	NC_001659.1	African swine fever virus	19626	+	170101	CATGGGAGGCAGATCCCCGCT	0	1	1
Virus	NC_001659.1	African swine fever virus	109354	+	170101	CATGGGGATGACTTTTTAATT	0	1	1
Virus	NC_001659.1	African swine fever virus	141796	-	170101	CATGGGGCAGCAGATCATAAA	1	0	1
Virus	NC_001659.1	African swine fever virus	95677	+	170101	CATGGGGGCCACTAGCGTGTT	0	1	1
Virus	NC_001659.1	African swine fever virus	87101	-	170101	CATGGTATCAATCTTATCGAT	1	0	1
Virus	NC_001659.1	African swine fever virus	131177	+	170101	CATGGTGCATTCGCAGTGGGC	0	1	1
Virus	NC_001659.1	African swine fever virus	94939	-	170101	CATGTCGGTGTCTACCTTTTG	1	0	1
Virus	NC_001659.1	African swine fever virus	101076	+	170101	CATGTCTATTAAAAATGACGC	0	1	1
Virus	NC_001659.1	African swine fever virus	105592	+	170101	CATGTCTCCAATCCGGGCAAA	0	1	1
Virus	NC_001659.1	African swine fever virus	75183	+	170101	CATGTCTCTACGAATAGTATG	0	1	1
Virus	NC_001659.1	African swine fever virus	130775	+	170101	CATGTGGGCTGGCGCCCTCAA	0	1	1
Virus	NC_001659.1	African swine fever virus	20724	-	170101	CATGTGGTAGTCTTCGATTTG	1	0	1
Virus	NC_001659.1	African swine fever virus	59184	-	170101	CATGTTGAAAGGCTTGTAAAG	1	0	1
Virus	NC_005046.1	Ageratum leaf curl disease associated sequence virion	1128	+	1351	CATGAAATGACTAAAATACCC	0	1	2
Virus	NC_005903.1	Agropyron mosaic virus	7184	+	9540	CATGAAAGCGGCAGTTGGAGC	0	1	1
Virus	NC_005903.1	Agropyron mosaic virus	7628	-	9540	CATGAACTGCAATCGAACATT	1	0	1
Virus	NC_005903.1	Agropyron mosaic virus	6084	-	9540	CATGAGCCACACAACTGTCCT	1	0	1
Virus	NC_005903.1	Agropyron mosaic virus	5838	+	9540	CATGAGGAGTCTTTGTTAGCT	0	1	1
Virus	NC_005903.1	Agropyron mosaic virus	1094	+	9540	CATGATGGGTGCACTTGAGCA	0	1	1
Virus	NC_005903.1	Agropyron mosaic virus	2177	+	9540	CATGTCTGATGAGATCAAAAG	0	1	1
Virus	NC_005903.1	Agropyron mosaic virus	2666	-	9540	CATGTTTAGAGTGCAAAATCC	1	0	1
Virus	NC_005903.1	Agropyron mosaic virus	1693	-	9540	CATGTTTTGCAGGCATCCGTG	1	0	1
Virus	NC_005839.2	Agrotis segetum granulovirus	9360	+	131680	CATGAAATATGTAAATTTTTA	0	1	1
Virus	NC_005839.2	Agrotis segetum granulovirus	76223	+	131680	CATGAAGACAGTGTGCGCACC	0	1	1
Virus	NC_005839.2	Agrotis segetum granulovirus	108068	+	131680	CATGAATATTTATAACTTTAA	0	1	1
Virus	NC_005839.2	Agrotis segetum granulovirus	1659	-	131680	CATGACCCAAAATATGCTGTC	1	0	1
Virus	NC_005839.2	Agrotis segetum granulovirus	38769	+	131680	CATGACGGAAACGAATCATTG	0	1	1
Virus	NC_005839.2	Agrotis segetum granulovirus	128012	+	131680	CATGAGGATTGTGCCATTTTG	0	1	1
Virus	NC_005839.2	Agrotis segetum granulovirus	39857	-	131680	CATGAGTCCCAGTGTAACATA	1	0	1
Virus	NC_005839.2	Agrotis segetum granulovirus	123189	-	131680	CATGATATGACCCACGTTGAT	1	0	1
Virus	NC_005839.2	Agrotis segetum granulovirus	30220	-	131680	CATGATCCGTCGCTCTAGTGT	1	0	1
Virus	NC_005839.2	Agrotis segetum granulovirus	56161	-	131680	CATGATTGTATATCGTTAGGG	1	0	1
Virus	NC_005839.2	Agrotis segetum granulovirus	420	+	131680	CATGCAATACGCGCTCGGCGC	0	1	1
Virus	NC_005839.2	Agrotis segetum granulovirus	45639	-	131680	CATGCAATCGTTAAGTTTTTT	1	0	1
Virus	NC_005839.2	Agrotis segetum granulovirus	31105	-	131680	CATGCACACCCGTCCACCCTC	1	0	1
Virus	NC_005839.2	Agrotis segetum granulovirus	107655	-	131680	CATGCAGCAGCATAATAAAGC	1	0	1
Virus	NC_005839.2	Agrotis segetum granulovirus	55017	+	131680	CATGCATTACACCAACGCTGA	0	1	1
Virus	NC_005839.2	Agrotis segetum granulovirus	8824	+	131680	CATGCGGAATTTTGGTATGTG	0	1	1
Virus	NC_005839.2	Agrotis segetum granulovirus	109520	-	131680	CATGCGGAGAGGTGTTTGTGA	1	0	1
Virus	NC_005839.2	Agrotis segetum granulovirus	129995	+	131680	CATGCGGTGTATAAATCTTCC	0	1	1
Virus	NC_005839.2	Agrotis segetum granulovirus	103317	+	131680	CATGCTACCATTTTTGCGCTT	0	1	1
Virus	NC_005839.2	Agrotis segetum granulovirus	122392	+	131680	CATGCTACGGTACGATCGATA	0	1	1
Virus	NC_005839.2	Agrotis segetum granulovirus	35480	-	131680	CATGCTGACGGCCCAAGCGCC	1	0	1
Virus	NC_005839.2	Agrotis segetum granulovirus	30656	+	131680	CATGGAAATTTTTTGACGGAC	0	1	1
Virus	NC_005839.2	Agrotis segetum granulovirus	130775	-	131680	CATGGACAACTTAATTGCAAT	1	0	1
Virus	NC_005839.2	Agrotis segetum granulovirus	81316	+	131680	CATGGCAGAGTTATATACGCG	0	1	1
Virus	NC_005839.2	Agrotis segetum granulovirus	121404	+	131680	CATGGCTCTCATAGCATCGCA	0	1	1
Virus	NC_005839.2	Agrotis segetum granulovirus	49347	+	131680	CATGGGAATTAAAATTTTAAA	0	1	1
Virus	NC_005839.2	Agrotis segetum granulovirus	29939	+	131680	CATGGGATGTATGGTACGGTT	0	1	1
Virus	NC_005839.2	Agrotis segetum granulovirus	128869	-	131680	CATGGGGTTTTATAGAATTAA	1	0	1
Virus	NC_005839.2	Agrotis segetum granulovirus	83293	-	131680	CATGGTGGTTCGTAGGGTCGA	1	0	1
Virus	NC_005839.2	Agrotis segetum granulovirus	76546	-	131680	CATGTAACTCGCGATCTCATC	1	0	1
Virus	NC_005839.2	Agrotis segetum granulovirus	9010	-	131680	CATGTAAGTAATTTTCGCTGT	1	0	1
Virus	NC_005839.2	Agrotis segetum granulovirus	34597	+	131680	CATGTATATGCAAATGCCAGA	0	1	1
Virus	NC_005839.2	Agrotis segetum granulovirus	122285	-	131680	CATGTCGGCATACAACAATAT	1	0	1
Virus	NC_005839.2	Agrotis segetum granulovirus	44748	+	131680	CATGTTGCCAACACGACACAC	0	1	1
Virus	NC_005839.2	Agrotis segetum granulovirus	49720	-	131680	CATGTTTACAATACAAACGAA	1	0	1
Virus	NC_005839.2	Agrotis segetum granulovirus	10011	-	131680	CATGTTTTCTTTGGAGCAAAT	1	0	1
Virus	NC_005839.2	Agrotis segetum granulovirus	104944	-	131680	CATGTTTTTCAAAACTCCTTA	1	0	1
Virus	NC_005839.2	Agrotis segetum granulovirus	107399	+	131680	CATGTTTTTCTTTCCAAACAT	0	1	1
Virus	NC_007921.1	Agrotis segetum nucleopolyhedrovirus	90864	+	147544	CATGAACAACTATAGACGCCT	0	1	1
Virus	NC_007921.1	Agrotis segetum nucleopolyhedrovirus	19486	-	147544	CATGAACCTTTTTATTTTAAT	1	0	1
Virus	NC_007921.1	Agrotis segetum nucleopolyhedrovirus	87247	-	147544	CATGAACGATGGCGCTTTCGC	1	0	1
Virus	NC_007921.1	Agrotis segetum nucleopolyhedrovirus	106148	-	147544	CATGAACTCGCCACGCGCTAG	1	0	1
Virus	NC_007921.1	Agrotis segetum nucleopolyhedrovirus	81666	+	147544	CATGAAGCTGTTGTTTCGCGA	0	1	1
Virus	NC_007921.1	Agrotis segetum nucleopolyhedrovirus	29581	-	147544	CATGACATAATCACTATAATT	1	0	1
Virus	NC_007921.1	Agrotis segetum nucleopolyhedrovirus	101599	-	147544	CATGACGTTTTCCAATGCCAT	1	0	1
Virus	NC_007921.1	Agrotis segetum nucleopolyhedrovirus	63703	+	147544	CATGAGCGAGCTGTCGCCGAC	0	1	1
Virus	NC_007921.1	Agrotis segetum nucleopolyhedrovirus	31995	+	147544	CATGAGCGGATCGTCGGTGTC	0	1	1
Virus	NC_007921.1	Agrotis segetum nucleopolyhedrovirus	137303	+	147544	CATGAGCGTGCGGCCGAACCG	0	1	1
Virus	NC_007921.1	Agrotis segetum nucleopolyhedrovirus	127194	-	147544	CATGAGCGTTGGCGCTGCCGC	1	0	1
Virus	NC_007921.1	Agrotis segetum nucleopolyhedrovirus	126639	+	147544	CATGCAACCCGGCTGCTACAA	0	1	1
Virus	NC_007921.1	Agrotis segetum nucleopolyhedrovirus	54957	+	147544	CATGCACGAGGAGAGCAAGCT	0	1	1
Virus	NC_007921.1	Agrotis segetum nucleopolyhedrovirus	103212	-	147544	CATGCCATACACAATAAGAGG	1	0	1
Virus	NC_007921.1	Agrotis segetum nucleopolyhedrovirus	128033	+	147544	CATGCCCGACGTGAACGCGCT	0	1	1
Virus	NC_007921.1	Agrotis segetum nucleopolyhedrovirus	143176	-	147544	CATGCCCGCCAACACCGACTA	1	0	1
Virus	NC_007921.1	Agrotis segetum nucleopolyhedrovirus	143596	+	147544	CATGCCGCTCAAATAGTTAAC	0	1	1
Virus	NC_007921.1	Agrotis segetum nucleopolyhedrovirus	145423	-	147544	CATGCCGTACGAGAGCGATGA	1	0	1
Virus	NC_007921.1	Agrotis segetum nucleopolyhedrovirus	29287	+	147544	CATGCCTATGATGGGCGACCA	0	1	1
Virus	NC_007921.1	Agrotis segetum nucleopolyhedrovirus	81572	-	147544	CATGCGATTTCGTAAAGATAA	1	0	1
Virus	NC_007921.1	Agrotis segetum nucleopolyhedrovirus	91194	-	147544	CATGCGGTTGCCGCTGTTGAT	1	0	1
Virus	NC_007921.1	Agrotis segetum nucleopolyhedrovirus	143916	+	147544	CATGCTATAGCCGCAGCACTC	0	1	1
Virus	NC_007921.1	Agrotis segetum nucleopolyhedrovirus	85715	+	147544	CATGGAATCGGTAACACTTAA	0	1	1
Virus	NC_007921.1	Agrotis segetum nucleopolyhedrovirus	100648	+	147544	CATGGACTTTATGTACACTCA	0	1	1
Virus	NC_007921.1	Agrotis segetum nucleopolyhedrovirus	97618	-	147544	CATGGCCAGCAATCAGGCGGC	1	0	1
Virus	NC_007921.1	Agrotis segetum nucleopolyhedrovirus	77524	+	147544	CATGGCGCAGACCGATCAGGC	0	1	1
Virus	NC_007921.1	Agrotis segetum nucleopolyhedrovirus	55104	-	147544	CATGGGGCCTGTCGTGTTAAA	1	0	1
Virus	NC_007921.1	Agrotis segetum nucleopolyhedrovirus	146023	-	147544	CATGGGTGCTGAGGATTGCAA	1	0	1
Virus	NC_007921.1	Agrotis segetum nucleopolyhedrovirus	95935	-	147544	CATGGTGCGTTGGCGTATGTT	1	0	1
Virus	NC_007921.1	Agrotis segetum nucleopolyhedrovirus	94793	+	147544	CATGGTGGTGTGATGCATTCT	0	1	1
Virus	NC_007921.1	Agrotis segetum nucleopolyhedrovirus	144366	-	147544	CATGTACCAGCAGTCGTACAA	1	0	1
Virus	NC_007921.1	Agrotis segetum nucleopolyhedrovirus	143874	-	147544	CATGTACCCAGTGTGTCCGGT	1	0	1
Virus	NC_007921.1	Agrotis segetum nucleopolyhedrovirus	96937	-	147544	CATGTACGACACTGTGAATCT	1	0	1
Virus	NC_007921.1	Agrotis segetum nucleopolyhedrovirus	137600	-	147544	CATGTACGCGCAGCCGGCGTG	1	0	1
Virus	NC_007921.1	Agrotis segetum nucleopolyhedrovirus	145762	+	147544	CATGTACGGTCCGCCAGTCTC	0	1	1
Virus	NC_007921.1	Agrotis segetum nucleopolyhedrovirus	32805	-	147544	CATGTACGTGTACAAGAACAA	1	0	1
Virus	NC_007921.1	Agrotis segetum nucleopolyhedrovirus	142942	+	147544	CATGTAGTCGTTGAGCAGGTC	0	1	1
Virus	NC_007921.1	Agrotis segetum nucleopolyhedrovirus	96244	+	147544	CATGTATAGCGTCAACAACGA	0	1	1
Virus	NC_007921.1	Agrotis segetum nucleopolyhedrovirus	78100	-	147544	CATGTATTTCCAATTGTTGAA	1	0	1
Virus	NC_007921.1	Agrotis segetum nucleopolyhedrovirus	104669	+	147544	CATGTCAAGTAAGTGTTCGGG	0	1	1
Virus	NC_007921.1	Agrotis segetum nucleopolyhedrovirus	19071	+	147544	CATGTCGGCGAAGCGGTTAAT	0	1	1
Virus	NC_007921.1	Agrotis segetum nucleopolyhedrovirus	145264	+	147544	CATGTCGTACTGCAAAATGCC	0	1	1
Virus	NC_007921.1	Agrotis segetum nucleopolyhedrovirus	81792	-	147544	CATGTCGTCTATGAGCAGCGC	1	0	1
Virus	NC_007921.1	Agrotis segetum nucleopolyhedrovirus	33967	+	147544	CATGTCTCGGAACGCGACTAC	0	1	1
Virus	NC_007921.1	Agrotis segetum nucleopolyhedrovirus	128243	-	147544	CATGTGCACGCAGAGCTTCAG	1	0	1
Virus	NC_007921.1	Agrotis segetum nucleopolyhedrovirus	96937	+	147544	CATGTTAAAGGACGAAAACAC	0	1	1
Virus	NC_007921.1	Agrotis segetum nucleopolyhedrovirus	102868	+	147544	CATGTTGCTGAACACTTGGTT	0	1	1
Virus	NC_007921.1	Agrotis segetum nucleopolyhedrovirus	115577	-	147544	CATGTTGTACTATGTGAATCT	1	0	1
Virus	NC_002531.1	Alcelaphine herpesvirus 1	125773	+	130608	CATGAAAATGTTGGGAGAACC	0	1	1
Virus	NC_002531.1	Alcelaphine herpesvirus 1	116384	-	130608	CATGAATAACTCCAATAACAT	1	0	1
Virus	NC_002531.1	Alcelaphine herpesvirus 1	129770	-	130608	CATGACCAAAATCTTGATGGT	1	0	1
Virus	NC_002531.1	Alcelaphine herpesvirus 1	100052	+	130608	CATGACTCAGAAGTCTCTTCC	0	1	1
Virus	NC_002531.1	Alcelaphine herpesvirus 1	81825	+	130608	CATGACTCGAGTGGTTAAGGC	0	1	1
Virus	NC_002531.1	Alcelaphine herpesvirus 1	92171	-	130608	CATGAGCAGGAAGCAGGCCGC	1	0	1
Virus	NC_002531.1	Alcelaphine herpesvirus 1	36531	+	130608	CATGAGGAATGTAAACACCTC	0	1	1
Virus	NC_002531.1	Alcelaphine herpesvirus 1	122172	+	130608	CATGAGGCCCTCCTTCAGTCC	0	1	1
Virus	NC_002531.1	Alcelaphine herpesvirus 1	79950	+	130608	CATGAGGGCCCAGATGGAGGA	0	1	1
Virus	NC_002531.1	Alcelaphine herpesvirus 1	34100	+	130608	CATGAGTGGATCAAAAGCTGG	0	1	1
Virus	NC_002531.1	Alcelaphine herpesvirus 1	88253	+	130608	CATGATCATAAATTTTTGTAG	0	1	1
Virus	NC_002531.1	Alcelaphine herpesvirus 1	27830	+	130608	CATGATCTTAATGTAGCACCT	0	1	1
Virus	NC_002531.1	Alcelaphine herpesvirus 1	19135	-	130608	CATGATTCTATCCAGCTCGTG	1	0	1
Virus	NC_002531.1	Alcelaphine herpesvirus 1	56458	-	130608	CATGCACACATTTTTTTTCTT	1	0	1
Virus	NC_002531.1	Alcelaphine herpesvirus 1	4214	+	130608	CATGCACCGGCCACAGTTTGT	0	1	1
Virus	NC_002531.1	Alcelaphine herpesvirus 1	37254	-	130608	CATGCAGCGCCGAGTTTTTCC	1	0	1
Virus	NC_002531.1	Alcelaphine herpesvirus 1	66057	-	130608	CATGCAGCTGCTCATCAAGCT	1	0	1
Virus	NC_002531.1	Alcelaphine herpesvirus 1	83538	-	130608	CATGCCCAACTTTTCTGTGCA	1	0	1
Virus	NC_002531.1	Alcelaphine herpesvirus 1	31359	-	130608	CATGCCCAATTTATGTGTTCA	1	0	1
Virus	NC_002531.1	Alcelaphine herpesvirus 1	112437	+	130608	CATGCCCCCAAATCCATTTGA	0	1	1
Virus	NC_002531.1	Alcelaphine herpesvirus 1	129452	+	130608	CATGCCTACTTGGGTTGGTAT	0	1	1
Virus	NC_002531.1	Alcelaphine herpesvirus 1	95043	+	130608	CATGCCTCCCTTAACTTTAAA	0	1	1
Virus	NC_002531.1	Alcelaphine herpesvirus 1	107592	+	130608	CATGCCTGCTCAGCCCCGCCC	0	1	1
Virus	NC_002531.1	Alcelaphine herpesvirus 1	30522	-	130608	CATGCGTTTTTTTGACTCAGT	1	0	1
Virus	NC_002531.1	Alcelaphine herpesvirus 1	46389	+	130608	CATGCTCTCCTCCATCATAAA	0	1	1
Virus	NC_002531.1	Alcelaphine herpesvirus 1	30407	+	130608	CATGCTGATGAATATGAACTC	0	1	1
Virus	NC_002531.1	Alcelaphine herpesvirus 1	89030	-	130608	CATGCTGTTTAAAAACAACCT	1	0	1
Virus	NC_002531.1	Alcelaphine herpesvirus 1	18373	-	130608	CATGCTTCTGTGTAGGGATAC	1	0	1
Virus	NC_002531.1	Alcelaphine herpesvirus 1	13479	-	130608	CATGCTTGTCCCAGAGAACAA	1	0	1
Virus	NC_002531.1	Alcelaphine herpesvirus 1	67446	-	130608	CATGGAAGCATACAGGCCAAA	1	0	1
Virus	NC_002531.1	Alcelaphine herpesvirus 1	21782	+	130608	CATGGACACGGTCATCAAGTT	0	1	1
Virus	NC_002531.1	Alcelaphine herpesvirus 1	18841	+	130608	CATGGACGACTTGGGGGTCGT	0	1	1
Virus	NC_002531.1	Alcelaphine herpesvirus 1	35289	-	130608	CATGGAGCCGCTATCTACCCC	1	0	1
Virus	NC_002531.1	Alcelaphine herpesvirus 1	107203	+	130608	CATGGAGTGGTCTAACTTGGA	0	1	1
Virus	NC_002531.1	Alcelaphine herpesvirus 1	88619	-	130608	CATGGATGACATAAGAGCATT	1	0	1
Virus	NC_002531.1	Alcelaphine herpesvirus 1	82679	-	130608	CATGGATTCGTGCACTGTGAA	1	0	1
Virus	NC_002531.1	Alcelaphine herpesvirus 1	70056	-	130608	CATGGCAATGTTTTTTAAAAA	1	0	1
Virus	NC_002531.1	Alcelaphine herpesvirus 1	37903	+	130608	CATGGCAGACTGGCTCTTAAA	0	1	1
Virus	NC_002531.1	Alcelaphine herpesvirus 1	22265	-	130608	CATGGCCAGTTTTTTATACAC	1	0	1
Virus	NC_002531.1	Alcelaphine herpesvirus 1	69405	+	130608	CATGGCGTGGTCTTGGTGAAT	0	1	1
Virus	NC_002531.1	Alcelaphine herpesvirus 1	108191	-	130608	CATGGCTGCTGGGGGCGTGGT	1	0	1
Virus	NC_002531.1	Alcelaphine herpesvirus 1	123147	-	130608	CATGGCTGTTGGCGAACAGCC	1	0	1
Virus	NC_002531.1	Alcelaphine herpesvirus 1	97300	-	130608	CATGGCTTCTAATTTCCCATC	1	0	1
Virus	NC_002531.1	Alcelaphine herpesvirus 1	107592	-	130608	CATGGGCCCTGTGTGGTATCT	1	0	1
Virus	NC_002531.1	Alcelaphine herpesvirus 1	47124	-	130608	CATGGGCCTGGATCTCAGGCC	1	0	1
Virus	NC_002531.1	Alcelaphine herpesvirus 1	124173	+	130608	CATGGGCCTGTACAGTTTCAC	0	1	1
Virus	NC_002531.1	Alcelaphine herpesvirus 1	95270	-	130608	CATGGGCTGGTTGATGCCGGA	1	0	1
Virus	NC_002531.1	Alcelaphine herpesvirus 1	34460	-	130608	CATGGTACAGGTTCCCAAGGG	1	0	1
Virus	NC_002531.1	Alcelaphine herpesvirus 1	58320	-	130608	CATGGTACCTTTCCTGGTAGC	1	0	1
Virus	NC_002531.1	Alcelaphine herpesvirus 1	87078	+	130608	CATGGTAGCTTAGATGATGGA	0	1	1
Virus	NC_002531.1	Alcelaphine herpesvirus 1	4590	-	130608	CATGGTCAATGTCCTTTACAG	1	0	1
Virus	NC_002531.1	Alcelaphine herpesvirus 1	27753	-	130608	CATGGTCTTCTGTTAAAGTCT	1	0	1
Virus	NC_002531.1	Alcelaphine herpesvirus 1	91621	+	130608	CATGGTGCAGAAGGCCTGCCT	0	1	1
Virus	NC_002531.1	Alcelaphine herpesvirus 1	66657	+	130608	CATGGTGCTGAACCAAGACTG	0	1	1
Virus	NC_002531.1	Alcelaphine herpesvirus 1	88736	+	130608	CATGGTGTTGTACAGGAGGGC	0	1	1
Virus	NC_002531.1	Alcelaphine herpesvirus 1	80494	-	130608	CATGTAAGTGGGGTCGATGAG	1	0	1
Virus	NC_002531.1	Alcelaphine herpesvirus 1	13377	+	130608	CATGTACTCCCCAGTTAAAGT	0	1	1
Virus	NC_002531.1	Alcelaphine herpesvirus 1	124497	-	130608	CATGTACTTTACTAAGGAGAT	1	0	1
Virus	NC_002531.1	Alcelaphine herpesvirus 1	31267	+	130608	CATGTAGCAACAAAAATGACA	0	1	1
Virus	NC_002531.1	Alcelaphine herpesvirus 1	126763	-	130608	CATGTAGTTCATTTGTAAATG	1	0	1
Virus	NC_002531.1	Alcelaphine herpesvirus 1	117154	-	130608	CATGTCCACGAAGCCCAGGGG	1	0	1
Virus	NC_002531.1	Alcelaphine herpesvirus 1	35666	-	130608	CATGTCCTCTTTCACTCCCAG	1	0	1
Virus	NC_002531.1	Alcelaphine herpesvirus 1	71028	-	130608	CATGTCCTTTTGTTTAGCACT	1	0	1
Virus	NC_002531.1	Alcelaphine herpesvirus 1	122753	-	130608	CATGTCTCAATCGACCCCACA	1	0	1
Virus	NC_002531.1	Alcelaphine herpesvirus 1	27047	+	130608	CATGTCTCTTGCTAGGTAGCC	0	1	1
Virus	NC_002531.1	Alcelaphine herpesvirus 1	35289	+	130608	CATGTCTGAGCGTCTAGGTTA	0	1	1
Virus	NC_002531.1	Alcelaphine herpesvirus 1	70847	+	130608	CATGTCTGGTTGTTATCAAGT	0	1	1
Virus	NC_002531.1	Alcelaphine herpesvirus 1	97103	+	130608	CATGTGATAGAGCAGGGCCTT	0	1	1
Virus	NC_002531.1	Alcelaphine herpesvirus 1	99079	-	130608	CATGTGATGGTCTGTATCTGA	1	0	1
Virus	NC_002531.1	Alcelaphine herpesvirus 1	116384	+	130608	CATGTGGAAATGGAAAGGGAG	0	1	1
Virus	NC_002531.1	Alcelaphine herpesvirus 1	18226	+	130608	CATGTGGAACGAGCTAAGCAA	0	1	1
Virus	NC_002531.1	Alcelaphine herpesvirus 1	65265	+	130608	CATGTGGAGGCTGGCTTAGCT	0	1	1
Virus	NC_002531.1	Alcelaphine herpesvirus 1	100426	-	130608	CATGTGTCTGAGTAGTTGTAT	1	0	1
Virus	NC_002531.1	Alcelaphine herpesvirus 1	87819	-	130608	CATGTTACAAAAGTGGCTGCG	1	0	1
Virus	NC_002531.1	Alcelaphine herpesvirus 1	56971	+	130608	CATGTTGAATCTGACTAAACT	0	1	1
Virus	NC_002531.1	Alcelaphine herpesvirus 1	83193	+	130608	CATGTTGACCCGCGCCATCAC	0	1	1
Virus	NC_002531.1	Alcelaphine herpesvirus 1	34538	+	130608	CATGTTTAAAAAAGCAGACCG	0	1	1
Virus	NC_002531.1	Alcelaphine herpesvirus 1	28346	-	130608	CATGTTTCACTAGTAGGCTAA	1	0	1
Virus	NC_002531.1	Alcelaphine herpesvirus 1	38347	-	130608	CATGTTTCCGCTGCTCGGGCA	1	0	1
Virus	NC_002531.1	Alcelaphine herpesvirus 1	56291	+	130608	CATGTTTTCCCGTGGCGGCGA	0	1	1
Virus	NC_002025.1	Alfalfa mosaic virus RNA 3	1195	+	2037	CATGAGTTCTTCACAAAAGAA	0	1	1
Virus	NC_002025.1	Alfalfa mosaic virus RNA 3	1565	-	2037	CATGCGCAACGGCCCTACCAT	1	0	1
Virus	NC_004355.1	Alkhurma virus	5184	+	10685	CATGCACCCGGGGTCAGGGAA	0	1	1
Virus	NC_004355.1	Alkhurma virus	5392	-	10685	CATGGCACATAACGTCAACAA	1	0	1
Virus	NC_004355.1	Alkhurma virus	4434	+	10685	CATGGGGAATCTCCATCTCAC	0	1	1
Virus	NC_004355.1	Alkhurma virus	4743	-	10685	CATGGTGTGCAGGACTCCCTT	1	0	1
Virus	NC_007408.1	Alstroemeria virus x	6902	-	7009	CATGGCATTGACACCTCCGAC	1	0	1
Virus	NC_007408.1	Alstroemeria virus x	6602	+	7009	CATGTACTTCGCAAAAGTCGT	0	1	1
Virus	NC_007731.1	Alternanthera mosaic virus	731	+	6607	CATGCCGGGGCGTCTTATTGC	0	1	1
Virus	NC_007731.1	Alternanthera mosaic virus	1944	-	6607	CATGGCTCATTGTCGCTGTGG	1	0	1
Virus	NC_007731.1	Alternanthera mosaic virus	1170	-	6607	CATGTGACAGAGTCCAGCTTG	1	0	1
Virus	NC_007211.1	Alternanthera yellow vein virus DNA-A	2619	+	2745	CATGATGACGTATGTATCCCC	0	1	1
Virus	NC_006441.1	Amasya cherry disease-associated mycovirus	1337	+	2002	CATGCTCGCAACCATCCTATC	0	1	2
Virus	NC_006441.1	Amasya cherry disease-associated mycovirus	1604	-	2002	CATGGCTAGTTCGTCGCGGTA	1	0	2
Virus	NC_005832.1	Ambystoma tigrinum virus	68983	+	106332	CATGACGGGGGCTCCCGTCGT	0	1	1
Virus	NC_005832.1	Ambystoma tigrinum virus	71641	-	106332	CATGACTGCCACGACTGCAGA	1	0	1
Virus	NC_005832.1	Ambystoma tigrinum virus	6075	+	106332	CATGAGCCTAAACTCTGCCAT	0	1	1
Virus	NC_005832.1	Ambystoma tigrinum virus	93634	-	106332	CATGAGCGGCAGACACAACGC	1	0	1
Virus	NC_005832.1	Ambystoma tigrinum virus	30142	-	106332	CATGAGGAACGCTGAAGAGAC	1	0	1
Virus	NC_005832.1	Ambystoma tigrinum virus	607	-	106332	CATGAGGGGCGTAAAGAACAC	1	0	1
Virus	NC_005832.1	Ambystoma tigrinum virus	47058	-	106332	CATGATAGCTAAGAACGTGTG	1	0	1
Virus	NC_005832.1	Ambystoma tigrinum virus	24298	-	106332	CATGATCTTGGAGCTATTGGA	1	0	1
Virus	NC_005832.1	Ambystoma tigrinum virus	83286	+	106332	CATGATGAGGTTTCTCCCGGC	0	1	1
Virus	NC_005832.1	Ambystoma tigrinum virus	78422	+	106332	CATGATGGGGTTCGCGGCGGC	0	1	1
Virus	NC_005832.1	Ambystoma tigrinum virus	63874	-	106332	CATGCACATTTCAGCGCCTGG	1	0	1
Virus	NC_005832.1	Ambystoma tigrinum virus	34397	-	106332	CATGCACCTTTTCGGTGCGTG	1	0	1
Virus	NC_005832.1	Ambystoma tigrinum virus	28331	+	106332	CATGCCAAGGGAGTTTAGATA	0	1	1
Virus	NC_005832.1	Ambystoma tigrinum virus	67578	+	106332	CATGCCCCTTCTGTCCCTCCC	0	1	1
Virus	NC_005832.1	Ambystoma tigrinum virus	81082	+	106332	CATGCCCGGTCCAAGAGTACG	0	1	1
Virus	NC_005832.1	Ambystoma tigrinum virus	4824	+	106332	CATGCCCTTCTTTTTCGCCCC	0	1	1
Virus	NC_005832.1	Ambystoma tigrinum virus	55713	-	106332	CATGCGGTAAAGTGGTCTTCT	1	0	1
Virus	NC_005832.1	Ambystoma tigrinum virus	38568	+	106332	CATGCTCCTGACCTTTCAACG	0	1	1
Virus	NC_005832.1	Ambystoma tigrinum virus	74925	+	106332	CATGCTTTCCAAGTTTTACGG	0	1	1
Virus	NC_005832.1	Ambystoma tigrinum virus	67964	+	106332	CATGCTTTCTAGGAGGGCCGG	0	1	1
Virus	NC_005832.1	Ambystoma tigrinum virus	31575	+	106332	CATGCTTTTTTTTGATGGTCG	0	1	1
Virus	NC_005832.1	Ambystoma tigrinum virus	83451	-	106332	CATGGACGACGTCGAGTACAG	1	0	1
Virus	NC_005832.1	Ambystoma tigrinum virus	14979	-	106332	CATGGACGAGCTGTTTGTGGT	1	0	1
Virus	NC_005832.1	Ambystoma tigrinum virus	26011	-	106332	CATGGACTGCAAGAGAGCATC	1	0	1
Virus	NC_005832.1	Ambystoma tigrinum virus	102487	+	106332	CATGGAGGCCGCCGATCCAAC	0	1	1
Virus	NC_005832.1	Ambystoma tigrinum virus	82335	+	106332	CATGGAGGCTGGTGCCTTTAC	0	1	1
Virus	NC_005832.1	Ambystoma tigrinum virus	9569	+	106332	CATGGCACTCGCCGTCTCTCC	0	1	1
Virus	NC_005832.1	Ambystoma tigrinum virus	91420	-	106332	CATGGCCAAGCTGGACGTGGC	1	0	1
Virus	NC_005832.1	Ambystoma tigrinum virus	81335	-	106332	CATGGCCATAAATGTCCTCGA	1	0	1
Virus	NC_005832.1	Ambystoma tigrinum virus	63104	+	106332	CATGGCCATAGATTCTATCTT	0	1	1
Virus	NC_005832.1	Ambystoma tigrinum virus	1211	-	106332	CATGGCCTTCTCGCCTCTGTC	1	0	1
Virus	NC_005832.1	Ambystoma tigrinum virus	18563	-	106332	CATGGCGTCTGGAGGCACCAG	1	0	1
Virus	NC_005832.1	Ambystoma tigrinum virus	29933	+	106332	CATGGCTTAGGGGCCGAACCT	0	1	1
Virus	NC_005832.1	Ambystoma tigrinum virus	97117	+	106332	CATGGCTTCCCAGTCCTACGT	0	1	1
Virus	NC_005832.1	Ambystoma tigrinum virus	102862	-	106332	CATGGGCTACAGGACTTTTAA	1	0	1
Virus	NC_005832.1	Ambystoma tigrinum virus	12007	+	106332	CATGGGGTCGGACCGTTTCGA	0	1	1
Virus	NC_005832.1	Ambystoma tigrinum virus	17325	+	106332	CATGGGGTTTTTTGTCCACCT	0	1	1
Virus	NC_005832.1	Ambystoma tigrinum virus	102637	+	106332	CATGGGTTTCTAATAATCTCT	0	1	1
Virus	NC_005832.1	Ambystoma tigrinum virus	62419	+	106332	CATGGTTTTCTTTCTTTGTAA	0	1	1
Virus	NC_005832.1	Ambystoma tigrinum virus	29197	-	106332	CATGTACCAAATAAGCCTAGA	1	0	1
Virus	NC_005832.1	Ambystoma tigrinum virus	97591	-	106332	CATGTACTTGCCCAGGACGCT	1	0	1
Virus	NC_005832.1	Ambystoma tigrinum virus	25565	+	106332	CATGTCCCCCCGACCTCTGGT	0	1	1
Virus	NC_005832.1	Ambystoma tigrinum virus	25776	+	106332	CATGTCCGTGTACTCTGCTCC	0	1	1
Virus	NC_005832.1	Ambystoma tigrinum virus	87280	-	106332	CATGTCGATGGTCCCCTTGTA	1	0	1
Virus	NC_005832.1	Ambystoma tigrinum virus	74925	-	106332	CATGTCGCTGGCCTGGCTTGT	1	0	1
Virus	NC_005832.1	Ambystoma tigrinum virus	11315	+	106332	CATGTCGGCGTAGCCATCGGG	0	1	1
Virus	NC_005832.1	Ambystoma tigrinum virus	98467	+	106332	CATGTCTAAGCAAACCGGCTG	0	1	1
Virus	NC_005832.1	Ambystoma tigrinum virus	67931	-	106332	CATGTCTTTCGGACTAAAGTG	1	0	1
Virus	NC_005832.1	Ambystoma tigrinum virus	31698	-	106332	CATGTGATGCTGCCGGGGTAG	1	0	1
Virus	NC_005832.1	Ambystoma tigrinum virus	74337	+	106332	CATGTGCTGGAGACCCACCCT	0	1	1
Virus	NC_005832.1	Ambystoma tigrinum virus	25629	-	106332	CATGTGTCAGTTTTACGTGAG	1	0	1
Virus	NC_005832.1	Ambystoma tigrinum virus	46821	+	106332	CATGTTGAGAGTGTCCACCAC	0	1	1
Virus	NC_005832.1	Ambystoma tigrinum virus	38874	-	106332	CATGTTGGAGGCCCTGAGGTT	1	0	1
Virus	NC_005832.1	Ambystoma tigrinum virus	13490	+	106332	CATGTTGGGGTCCATTTAAAA	0	1	1
Virus	NC_005832.1	Ambystoma tigrinum virus	98029	+	106332	CATGAACGTTGAAGCTCTCTT	0	1	2
Virus	NC_005832.1	Ambystoma tigrinum virus	75177	-	106332	CATGACAGACAGCCACCTGAG	1	0	2
Virus	NC_005832.1	Ambystoma tigrinum virus	92799	+	106332	CATGACCAAGCTTAACTTTGA	0	1	2
Virus	NC_005832.1	Ambystoma tigrinum virus	5073	-	106332	CATGACCAGCCTCCTGGGGTG	1	0	2
Virus	NC_005832.1	Ambystoma tigrinum virus	90427	+	106332	CATGACCGGAGAGTTGTCCGG	0	1	2
Virus	NC_005832.1	Ambystoma tigrinum virus	35979	-	106332	CATGAGCGGTTTCAGGATACT	1	0	2
Virus	NC_005832.1	Ambystoma tigrinum virus	11597	-	106332	CATGAGGAGGGCCGTCCAGGA	1	0	2
Virus	NC_005832.1	Ambystoma tigrinum virus	87094	+	106332	CATGAGGCTGGAGCAAAACCC	0	1	2
Virus	NC_005832.1	Ambystoma tigrinum virus	54384	+	106332	CATGAGGTACGACGACTACCA	0	1	2
Virus	NC_005832.1	Ambystoma tigrinum virus	96829	-	106332	CATGCACCTGTAAACTGCGGC	1	0	2
Virus	NC_005832.1	Ambystoma tigrinum virus	69833	-	106332	CATGGAAGCTGGTCTATCTCC	1	0	2
Virus	NC_005832.1	Ambystoma tigrinum virus	646	+	106332	CATGGACACAAACTGGTCCAC	0	1	2
Virus	NC_005832.1	Ambystoma tigrinum virus	27703	+	106332	CATGGACATCAGCCTGGAATA	0	1	2
Virus	NC_005832.1	Ambystoma tigrinum virus	62756	-	106332	CATGGACCAGTTGTCGTCCCC	1	0	2
Virus	NC_005832.1	Ambystoma tigrinum virus	7011	+	106332	CATGGACCCTCAGAGGTGCTG	0	1	2
Virus	NC_005832.1	Ambystoma tigrinum virus	83094	-	106332	CATGGATCTCAGGGACCTCAT	1	0	2
Virus	NC_005832.1	Ambystoma tigrinum virus	96349	+	106332	CATGGCCCTGAGCGCGAGCCC	0	1	2
Virus	NC_005832.1	Ambystoma tigrinum virus	53256	+	106332	CATGGCCCTGTAGGCCAGGGC	0	1	2
Virus	NC_005832.1	Ambystoma tigrinum virus	68195	-	106332	CATGGCCGCCAGCTTCTTTGC	1	0	2
Virus	NC_005832.1	Ambystoma tigrinum virus	92958	+	106332	CATGGCCGTGTTTATGCTGGG	0	1	2
Virus	NC_005832.1	Ambystoma tigrinum virus	7467	-	106332	CATGGGTTTCTGACTGAGGCC	1	0	2
Virus	NC_005832.1	Ambystoma tigrinum virus	90706	-	106332	CATGGTAAAGAGGCTGAGGAA	1	0	2
Virus	NC_005832.1	Ambystoma tigrinum virus	12472	-	106332	CATGGTGCAGAAGCCCGTGTC	1	0	2
Virus	NC_005832.1	Ambystoma tigrinum virus	92946	-	106332	CATGGTGGTCATCAGCCTCAT	1	0	2
Virus	NC_005832.1	Ambystoma tigrinum virus	34197	+	106332	CATGTCCACCGCAATCAGGCG	0	1	2
Virus	NC_005832.1	Ambystoma tigrinum virus	9854	-	106332	CATGTCCACGCTGTGGGCCGA	1	0	2
Virus	NC_005832.1	Ambystoma tigrinum virus	12970	-	106332	CATGTCCAGGGACACCAGGGT	1	0	2
Virus	NC_005832.1	Ambystoma tigrinum virus	35889	+	106332	CATGTCGTGCTGGACCTGGGC	0	1	2
Virus	NC_005832.1	Ambystoma tigrinum virus	268	+	106332	CATGTTAAACACTATCTGGCA	0	1	2
Virus	NC_002520.1	Amsacta moorei entomopoxvirus	24893	+	232392	CATGAGCATAATCAGAAATTA	0	1	1
Virus	NC_002520.1	Amsacta moorei entomopoxvirus	170065	+	232392	CATGATAAATTAATTAATTAT	0	1	1
Virus	NC_002520.1	Amsacta moorei entomopoxvirus	72631	+	232392	CATGATATATCTAATTTTTTT	0	1	1
Virus	NC_002520.1	Amsacta moorei entomopoxvirus	155194	-	232392	CATGATTATCATTATTTATAT	1	0	1
Virus	NC_002520.1	Amsacta moorei entomopoxvirus	59234	-	232392	CATGATTGGGTTTAAAGAAAT	1	0	1
Virus	NC_002520.1	Amsacta moorei entomopoxvirus	153800	-	232392	CATGGAAAATATACTTATTAA	1	0	1
Virus	NC_002520.1	Amsacta moorei entomopoxvirus	97675	-	232392	CATGGTAATGTACTACATATC	1	0	1
Virus	NC_002520.1	Amsacta moorei entomopoxvirus	151948	+	232392	CATGTAATTTAGACATTGGAC	0	1	1
Virus	NC_002520.1	Amsacta moorei entomopoxvirus	173693	-	232392	CATGTATAGTTTCTTCTATAT	1	0	1
Virus	NC_002520.1	Amsacta moorei entomopoxvirus	94638	+	232392	CATGTCCGTTAAATGTAGAAT	0	1	1
Virus	NC_002520.1	Amsacta moorei entomopoxvirus	27334	-	232392	CATGTCCTATTTTATATTTAT	1	0	1
Virus	NC_002520.1	Amsacta moorei entomopoxvirus	74233	-	232392	CATGTCGATAATATTAATTAC	1	0	1
Virus	NC_002520.1	Amsacta moorei entomopoxvirus	57259	+	232392	CATGTTTTTATAAAAATTAAT	0	1	2
Virus	NC_002520.1	Amsacta moorei entomopoxvirus	153800	+	232392	CATGTTTTTATAAAAATTAAT	0	1	2
Virus	NC_003468.2	Andes virus segment L	2477	-	6562	CATGATATTAGCACATAAAAC	1	0	1
Virus	NC_003468.2	Andes virus segment L	2235	+	6562	CATGGGAATTTACCAGAAGAG	0	1	1
Virus	NC_003467.2	Andes virus segment M	461	-	3671	CATGTTAGATCATAGCACAGG	1	0	1
Virus	NC_008035.3	Antheraea pernyi nucleopolyhedrovirus	66410	-	126629	CATGAACGTAAAGGGCTACAT	1	0	1
Virus	NC_008035.3	Antheraea pernyi nucleopolyhedrovirus	80758	+	126629	CATGACGGGCCCGCGTTCGTT	0	1	1
Virus	NC_008035.3	Antheraea pernyi nucleopolyhedrovirus	101736	+	126629	CATGAGCTACTGCAATCGCCA	0	1	1
Virus	NC_008035.3	Antheraea pernyi nucleopolyhedrovirus	99448	-	126629	CATGATATTGAAGGAAAGGTC	1	0	1
Virus	NC_008035.3	Antheraea pernyi nucleopolyhedrovirus	46454	+	126629	CATGATGGTAAGGTACAGCGA	0	1	1
Virus	NC_008035.3	Antheraea pernyi nucleopolyhedrovirus	111616	+	126629	CATGATGTTTGATTTGGATTT	0	1	1
Virus	NC_008035.3	Antheraea pernyi nucleopolyhedrovirus	49346	+	126629	CATGCAAAGCCAGTTGGATGA	0	1	1
Virus	NC_008035.3	Antheraea pernyi nucleopolyhedrovirus	6696	+	126629	CATGCCCAGCGCCTGCCGCAC	0	1	1
Virus	NC_008035.3	Antheraea pernyi nucleopolyhedrovirus	48227	+	126629	CATGCCCGCGCTAATCGTGCA	0	1	1
Virus	NC_008035.3	Antheraea pernyi nucleopolyhedrovirus	55653	+	126629	CATGCCCGTGCCCAGCATAAT	0	1	1
Virus	NC_008035.3	Antheraea pernyi nucleopolyhedrovirus	1505	+	126629	CATGCCGCCGCGCGGCGACAC	0	1	1
Virus	NC_008035.3	Antheraea pernyi nucleopolyhedrovirus	66173	+	126629	CATGCGCTCGTGGTGCGCGGG	0	1	1
Virus	NC_008035.3	Antheraea pernyi nucleopolyhedrovirus	91444	-	126629	CATGCTAAGCTGTGTCACCAA	1	0	1
Virus	NC_008035.3	Antheraea pernyi nucleopolyhedrovirus	82086	+	126629	CATGCTAGCACGCGCGGCAGC	0	1	1
Virus	NC_008035.3	Antheraea pernyi nucleopolyhedrovirus	55839	-	126629	CATGCTGCCGCGCGATAAAGA	1	0	1
Virus	NC_008035.3	Antheraea pernyi nucleopolyhedrovirus	114380	+	126629	CATGCTGCGCGAGATCGTGTT	0	1	1
Virus	NC_008035.3	Antheraea pernyi nucleopolyhedrovirus	112007	-	126629	CATGCTGGCTTTTGGTCGCGC	1	0	1
Virus	NC_008035.3	Antheraea pernyi nucleopolyhedrovirus	66896	+	126629	CATGGCAAAAACGGTGCGGTT	0	1	1
Virus	NC_008035.3	Antheraea pernyi nucleopolyhedrovirus	114470	-	126629	CATGGCCGGAAAAACGTTAGT	1	0	1
Virus	NC_008035.3	Antheraea pernyi nucleopolyhedrovirus	7209	-	126629	CATGGCGTCGTGCAAGTACAC	1	0	1
Virus	NC_008035.3	Antheraea pernyi nucleopolyhedrovirus	114470	+	126629	CATGTACGACAACGAATCGGC	0	1	1
Virus	NC_008035.3	Antheraea pernyi nucleopolyhedrovirus	46781	-	126629	CATGTATCGCTTGTGCACCGA	1	0	1
Virus	NC_008035.3	Antheraea pernyi nucleopolyhedrovirus	102642	-	126629	CATGTCAATGTGTGGTAGCTT	1	0	1
Virus	NC_008035.3	Antheraea pernyi nucleopolyhedrovirus	77831	+	126629	CATGTCGCATTCGATATAACC	0	1	1
Virus	NC_008035.3	Antheraea pernyi nucleopolyhedrovirus	67097	-	126629	CATGTGACGATACAGCTTTTT	1	0	1
Virus	NC_008035.3	Antheraea pernyi nucleopolyhedrovirus	78423	-	126629	CATGTGCGTCAGCGCGCTTTG	1	0	1
Virus	NC_008035.3	Antheraea pernyi nucleopolyhedrovirus	82235	-	126629	CATGTGCGTGTAAGCGCGGTT	1	0	1
Virus	NC_008035.3	Antheraea pernyi nucleopolyhedrovirus	114889	-	126629	CATGTTAAGCGGCGGGTTCTG	1	0	1
Virus	NC_008035.3	Antheraea pernyi nucleopolyhedrovirus	50570	-	126629	CATGTTAGGCCTGCTCAAATA	1	0	1
Virus	NC_008035.3	Antheraea pernyi nucleopolyhedrovirus	81082	-	126629	CATGTTGCTAAACTTGGACGA	1	0	1
Virus	NC_008035.3	Antheraea pernyi nucleopolyhedrovirus	91081	+	126629	CATGTTTGACACGAGCGACGT	0	1	1
Virus	NC_008035.3	Antheraea pernyi nucleopolyhedrovirus	48590	-	126629	CATGTTTTGCTGCAAAACCTG	1	0	1
Virus	NC_008520.1	Anticarsia gemmatalis nucleopolyhedrovirus	80110	-	132239	CATGAACGCACAAACGGGCGA	1	0	1
Virus	NC_008520.1	Anticarsia gemmatalis nucleopolyhedrovirus	31305	+	132239	CATGACCGTTATCAACTCCCG	0	1	1
Virus	NC_008520.1	Anticarsia gemmatalis nucleopolyhedrovirus	45497	-	132239	CATGATAAACGTTACGAAGTC	1	0	1
Virus	NC_008520.1	Anticarsia gemmatalis nucleopolyhedrovirus	74185	-	132239	CATGATTCCGCTTACGCCTCT	1	0	1
Virus	NC_008520.1	Anticarsia gemmatalis nucleopolyhedrovirus	105478	-	132239	CATGATTTTAAAAGAAAAATC	1	0	1
Virus	NC_008520.1	Anticarsia gemmatalis nucleopolyhedrovirus	23270	+	132239	CATGCACGTGTGTTTGGATAG	0	1	1
Virus	NC_008520.1	Anticarsia gemmatalis nucleopolyhedrovirus	87654	-	132239	CATGCTATTAAACTTGGATGA	1	0	1
Virus	NC_008520.1	Anticarsia gemmatalis nucleopolyhedrovirus	23477	-	132239	CATGCTCAATTTGCCCAATGT	1	0	1
Virus	NC_008520.1	Anticarsia gemmatalis nucleopolyhedrovirus	105478	+	132239	CATGCTGACTCCGTCGCGGTG	0	1	1
Virus	NC_008520.1	Anticarsia gemmatalis nucleopolyhedrovirus	79503	+	132239	CATGGACATTATCAACTATTT	0	1	1
Virus	NC_008520.1	Anticarsia gemmatalis nucleopolyhedrovirus	55363	+	132239	CATGGGCTTAAACAACCGCCG	0	1	1
Virus	NC_008520.1	Anticarsia gemmatalis nucleopolyhedrovirus	73762	+	132239	CATGGTTTTTAATTGTTGCGT	0	1	1
Virus	NC_008520.1	Anticarsia gemmatalis nucleopolyhedrovirus	105799	-	132239	CATGTGGGGCGTTCGCCAAGA	1	0	1
Virus	NC_008520.1	Anticarsia gemmatalis nucleopolyhedrovirus	102590	+	132239	CATGTTAATTAACAACCTACT	0	1	1
Virus	NC_008520.1	Anticarsia gemmatalis nucleopolyhedrovirus	7364	+	132239	CATGTTGTATTCACCCTCCTT	0	1	1
Virus	NC_008520.1	Anticarsia gemmatalis nucleopolyhedrovirus	26349	-	132239	CATGTTGTATTCGCCCTCCTT	1	0	1
Virus	NC_008520.1	Anticarsia gemmatalis nucleopolyhedrovirus	102767	-	132239	CATGTTGTCCGCGCCTAACAA	1	0	1
Virus	NC_008520.1	Anticarsia gemmatalis nucleopolyhedrovirus	31754	-	132239	CATGTTTCACACTAAATTAGG	1	0	1
Virus	NC_008520.1	Anticarsia gemmatalis nucleopolyhedrovirus	55644	-	132239	CATGTTTTGATATACATTTTG	1	0	1
Virus	NC_008520.1	Anticarsia gemmatalis nucleopolyhedrovirus	7736	-	132239	CATGGCCCTTTCCAAGGTTAA	1	0	2
Virus	NC_008520.1	Anticarsia gemmatalis nucleopolyhedrovirus	25995	+	132239	CATGGCCCTTTCCAAGGTTAA	0	1	2
Virus	NC_008520.1	Anticarsia gemmatalis nucleopolyhedrovirus	45255	+	132239	CATGGCGCACGCGCTGTCCGC	0	1	2
Virus	NC_004365.1	Aphid lethal paralysis virus	686	-	9812	CATGTTCTCTAGAGTAGATCT	1	0	1
Virus	NC_003676.1	Apoi virus	1444	-	10116	CATGAACATTGTAAAAGTGGT	1	0	1
Virus	NC_003676.1	Apoi virus	9613	+	10116	CATGAATTGGTTGGACGGTCA	0	1	1
Virus	NC_003676.1	Apoi virus	9756	-	10116	CATGATAGCGAATCCAAGAGT	1	0	1
Virus	NC_003676.1	Apoi virus	1175	+	10116	CATGCAAGAATGATGCTAACA	0	1	1
Virus	NC_003676.1	Apoi virus	9811	-	10116	CATGCACAGACCAAGTCGTTC	1	0	1
Virus	NC_003676.1	Apoi virus	1160	-	10116	CATGCCACTATGCTCCCTTTC	1	0	1
Virus	NC_003676.1	Apoi virus	2439	+	10116	CATGCCAGCTAATCCTCTAGA	0	1	1
Virus	NC_003676.1	Apoi virus	9297	-	10116	CATGCGCACTAATTGCACCTT	1	0	1
Virus	NC_003676.1	Apoi virus	996	+	10116	CATGGAAGTCGCCGGAAGCAA	0	1	1
Virus	NC_003676.1	Apoi virus	8862	+	10116	CATGTGGTTGGGGAGCAGATT	0	1	1
Virus	NC_001409.1	Apple chlorotic leaf spot virus	2309	-	7555	CATGAAAATACACCATTGGAA	1	0	1
Virus	NC_001409.1	Apple chlorotic leaf spot virus	1189	-	7555	CATGAACACACTTTCTATGGA	1	0	1
Virus	NC_001409.1	Apple chlorotic leaf spot virus	1261	+	7555	CATGAAGGATTGGTTCTTTGA	0	1	1
Virus	NC_001409.1	Apple chlorotic leaf spot virus	4306	+	7555	CATGGTTGAACCACTTGGTCA	0	1	1
Virus	NC_001409.1	Apple chlorotic leaf spot virus	4679	-	7555	CATGTTTGAGAAAGATTTTTG	1	0	1
Virus	NC_003787.1	Apple latent spherical virus segment 1	367	+	6812	CATGAGGGATGCTCTCCCTTT	0	1	1
Virus	NC_003788.1	Apple latent spherical virus segment 2	642	-	3384	CATGGTCTGTACGAGGCCGCT	1	0	1
Virus	NC_003465.1	Apple mosaic virus RNA 2	2581	+	2979	CATGGAGAAACCAATTGGAGA	0	1	1
Virus	NC_003465.1	Apple mosaic virus RNA 2	2581	-	2979	CATGGTGATTTGATTTATCGG	1	0	1
Virus	NC_003465.1	Apple mosaic virus RNA 2	1900	+	2979	CATGTGGTTTGGCTCACACGA	0	1	1
Virus	NC_001749.2	Apple stem grooving virus	5101	-	6495	CATGCCTCTAAAGTTTGGCAA	1	0	1
Virus	NC_001749.2	Apple stem grooving virus	3989	+	6495	CATGTTGAGAGCAATTGAAAG	0	1	1
Virus	NC_003462.1	Apple stem pitting virus	5238	+	9306	CATGAGTCTTGAGGCTGTGAG	0	1	1
Virus	NC_003462.1	Apple stem pitting virus	3144	+	9306	CATGAGTTGCTCCACAGATCT	0	1	1
Virus	NC_003462.1	Apple stem pitting virus	5485	-	9306	CATGCTCTGCAGCAGGGGAGG	1	0	1
Virus	NC_006946.1	Apricot pseudo-chlorotic leaf spot virus	3144	+	7494	CATGAGGGTTGGAGGATGATC	0	1	1
Virus	NC_006946.1	Apricot pseudo-chlorotic leaf spot virus	6836	-	7494	CATGCAGAGGTCCCCCCTCCT	1	0	1
Virus	NC_006946.1	Apricot pseudo-chlorotic leaf spot virus	4477	-	7494	CATGGGGCTCTCCACAGGACA	1	0	1
Virus	NC_006946.1	Apricot pseudo-chlorotic leaf spot virus	6556	+	7494	CATGGTATTCGAGAGAAGGAA	0	1	1
Virus	NC_006946.1	Apricot pseudo-chlorotic leaf spot virus	1254	-	7494	CATGTCCATAAGGTAATGCAT	1	0	1
Virus	NC_006946.1	Apricot pseudo-chlorotic leaf spot virus	3563	-	7494	CATGTGCATCTTCAAAATCAT	1	0	1
Virus	NC_007582.1	Aquareovirus A segment 1	889	-	3947	CATGACGACGTGATAGGTCTG	1	0	1
Virus	NC_007582.1	Aquareovirus A segment 1	289	+	3947	CATGCGGGCACTTGCAACCGT	0	1	1
Virus	NC_007583.1	Aquareovirus A segment 2	555	-	3867	CATGGATTGGGCTGATCGGAA	1	0	1
Virus	NC_007584.1	Aquareovirus A segment 3	1713	-	3690	CATGACGATAAGGGATTTCCA	1	0	1
Virus	NC_007584.1	Aquareovirus A segment 3	1334	+	3690	CATGGGCTGCGTCCACCCCGA	0	1	1
Virus	NC_007586.1	Aquareovirus A segment 5	1186	-	2242	CATGAGGGTTCAATAGCGCGT	1	0	1
Virus	NC_007586.1	Aquareovirus A segment 5	952	+	2242	CATGTTCACGTGCTGAACGTT	0	1	1
Virus	NC_007588.1	Aquareovirus A segment 8	122	+	1317	CATGGCAGAACCGCATCACAA	0	1	1
Virus	NC_007588.1	Aquareovirus A segment 8	459	-	1317	CATGTGAAGATCCTGATTCTG	1	0	1
Virus	NC_006057.1	Arabis mosaic virus RNA 1	3695	-	7334	CATGCAATCTCGCAGCACGTC	1	0	1
Virus	NC_006057.1	Arabis mosaic virus RNA 1	975	+	7334	CATGCCTGCTACCGAAAGGTA	0	1	1
Virus	NC_006057.1	Arabis mosaic virus RNA 1	3397	+	7334	CATGGTTGGAAGAAAAGACAT	0	1	1
Virus	NC_006057.1	Arabis mosaic virus RNA 1	1468	-	7334	CATGTAGTGGAATCAGTTGGC	1	0	1
Virus	NC_006057.1	Arabis mosaic virus RNA 1	6136	-	7334	CATGTTGTCAATTCTTTATAA	1	0	1
Virus	NC_008695.1	Archaeal BJ1 virus	27993	+	42271	CATGAACAGCCTGTCGCAGAA	0	1	1
Virus	NC_008695.1	Archaeal BJ1 virus	35448	+	42271	CATGACAGCCACAATTTACAA	0	1	1
Virus	NC_008695.1	Archaeal BJ1 virus	22576	+	42271	CATGACCAACGAAACCGAGCT	0	1	1
Virus	NC_008695.1	Archaeal BJ1 virus	1688	-	42271	CATGACCGGATGCGCCCACGG	1	0	1
Virus	NC_008695.1	Archaeal BJ1 virus	5573	+	42271	CATGACCGTCCGCAACAAGCT	0	1	1
Virus	NC_008695.1	Archaeal BJ1 virus	29804	+	42271	CATGACCTCTCGACCCGCGCC	0	1	1
Virus	NC_008695.1	Archaeal BJ1 virus	18739	-	42271	CATGACGGCGTCGGTCGCGGG	1	0	1
Virus	NC_008695.1	Archaeal BJ1 virus	7449	-	42271	CATGACGTGGTGGTGATACGG	1	0	1
Virus	NC_008695.1	Archaeal BJ1 virus	24429	+	42271	CATGACTGACACGACTGGCGA	0	1	1
Virus	NC_008695.1	Archaeal BJ1 virus	8093	+	42271	CATGAGAAAAATAATAGCACC	0	1	1
Virus	NC_008695.1	Archaeal BJ1 virus	16095	+	42271	CATGAGATCGACGTCACCGCC	0	1	1
Virus	NC_008695.1	Archaeal BJ1 virus	9662	+	42271	CATGAGCAAATCAGACGACAA	0	1	1
Virus	NC_008695.1	Archaeal BJ1 virus	27546	+	42271	CATGAGCAACGACAACGGCGA	0	1	1
Virus	NC_008695.1	Archaeal BJ1 virus	26463	+	42271	CATGAGCAACGAGACTACCAA	0	1	1
Virus	NC_008695.1	Archaeal BJ1 virus	19805	+	42271	CATGAGCGTCTCGCAGTACAA	0	1	1
Virus	NC_008695.1	Archaeal BJ1 virus	22110	+	42271	CATGAGCGTTCCAGCACCCAC	0	1	1
Virus	NC_008695.1	Archaeal BJ1 virus	35448	-	42271	CATGAGGGGTCAGTAATCGCT	1	0	1
Virus	NC_008695.1	Archaeal BJ1 virus	39513	+	42271	CATGAGGTCTCGATCGACGAC	0	1	1
Virus	NC_008695.1	Archaeal BJ1 virus	2705	-	42271	CATGAGGTGCTCGGCGTCGCG	1	0	1
Virus	NC_008695.1	Archaeal BJ1 virus	2392	+	42271	CATGAGTATCCCCGCTGTGAG	0	1	1
Virus	NC_008695.1	Archaeal BJ1 virus	34773	-	42271	CATGAGTGTGAAAGGGTCGCG	1	0	1
Virus	NC_008695.1	Archaeal BJ1 virus	6639	+	42271	CATGATACTGCAGCCAGATAT	0	1	1
Virus	NC_008695.1	Archaeal BJ1 virus	32916	+	42271	CATGATGCATCGCGAGATCCC	0	1	1
Virus	NC_008695.1	Archaeal BJ1 virus	15115	-	42271	CATGATGTCGTCGTAGTCGAG	1	0	1
Virus	NC_008695.1	Archaeal BJ1 virus	38231	-	42271	CATGATTACTCGTCAAACACC	1	0	1
Virus	NC_008695.1	Archaeal BJ1 virus	31209	-	42271	CATGCAAACCTCCGTCGGAGC	1	0	1
Virus	NC_008695.1	Archaeal BJ1 virus	1688	+	42271	CATGCACTACCGCGGTGAGAG	0	1	1
Virus	NC_008695.1	Archaeal BJ1 virus	7498	-	42271	CATGCAGCGCGTGGCTCTCCA	1	0	1
Virus	NC_008695.1	Archaeal BJ1 virus	5509	-	42271	CATGCAGCTGCTCGGTCCCGA	1	0	1
Virus	NC_008695.1	Archaeal BJ1 virus	31341	+	42271	CATGCAGTCGCCGCTCTACAC	0	1	1
Virus	NC_008695.1	Archaeal BJ1 virus	34773	+	42271	CATGCCACTGTACGATAGAGC	0	1	1
Virus	NC_008695.1	Archaeal BJ1 virus	14564	+	42271	CATGCCCAGTCATAAACCCCT	0	1	1
Virus	NC_008695.1	Archaeal BJ1 virus	4314	+	42271	CATGCCGACGACGAGGAGATC	0	1	1
Virus	NC_008695.1	Archaeal BJ1 virus	38231	+	42271	CATGCCGGTGACACTGACCAC	0	1	1
Virus	NC_008695.1	Archaeal BJ1 virus	9417	-	42271	CATGCGACAGCCCGCCGAGTG	1	0	1
Virus	NC_008695.1	Archaeal BJ1 virus	2705	+	42271	CATGCGGCTCACGATCGGGCT	0	1	1
Virus	NC_008695.1	Archaeal BJ1 virus	21264	+	42271	CATGCTACACGACCCGCTGCT	0	1	1
Virus	NC_008695.1	Archaeal BJ1 virus	1148	+	42271	CATGCTCACACTGACGTCCAC	0	1	1
Virus	NC_008695.1	Archaeal BJ1 virus	39513	-	42271	CATGCTCGACGTCGAACTCCC	1	0	1
Virus	NC_008695.1	Archaeal BJ1 virus	23036	-	42271	CATGGAACTCGACTTCCACTG	1	0	1
Virus	NC_008695.1	Archaeal BJ1 virus	10867	+	42271	CATGGAGGGCAGGCCGATGGC	0	1	1
Virus	NC_008695.1	Archaeal BJ1 virus	4833	+	42271	CATGGAGGTCGGCGATGTCTA	0	1	1
Virus	NC_008695.1	Archaeal BJ1 virus	34452	+	42271	CATGGATAAAACAGAGACGCG	0	1	1
Virus	NC_008695.1	Archaeal BJ1 virus	3249	-	42271	CATGGCAACGCCAGCAAGGTG	1	0	1
Virus	NC_008695.1	Archaeal BJ1 virus	13369	+	42271	CATGGCGAGCTGCTTGTTGAA	0	1	1
Virus	NC_008695.1	Archaeal BJ1 virus	16733	-	42271	CATGGGGTCGAGCATCGCTGC	1	0	1
Virus	NC_008695.1	Archaeal BJ1 virus	27546	-	42271	CATGGTAGTGTCGTCGGCGGA	1	0	1
Virus	NC_008695.1	Archaeal BJ1 virus	10867	-	42271	CATGGTCGTCGGTCTCCACCA	1	0	1
Virus	NC_008695.1	Archaeal BJ1 virus	26463	-	42271	CATGGTGTCGTCTCGTAGAAT	1	0	1
Virus	NC_008695.1	Archaeal BJ1 virus	31733	-	42271	CATGGTGTGTCGGTGTAGCCG	1	0	1
Virus	NC_008695.1	Archaeal BJ1 virus	1935	-	42271	CATGGTTGGAGACTGGTTGTG	1	0	1
Virus	NC_008695.1	Archaeal BJ1 virus	21246	-	42271	CATGTACGCCTGGACGTCGCC	1	0	1
Virus	NC_008695.1	Archaeal BJ1 virus	28839	-	42271	CATGTACTCGTCGGGGAAGCC	1	0	1
Virus	NC_008695.1	Archaeal BJ1 virus	3822	-	42271	CATGTAGAGCACGGTCGCGCC	1	0	1
Virus	NC_008695.1	Archaeal BJ1 virus	3600	+	42271	CATGTCAGCGAACACAACGCG	0	1	1
Virus	NC_008695.1	Archaeal BJ1 virus	34452	-	42271	CATGTCCATATGTCTGGTATG	1	0	1
Virus	NC_008695.1	Archaeal BJ1 virus	5934	-	42271	CATGTCCGCGAATGTGGCAGG	1	0	1
Virus	NC_008695.1	Archaeal BJ1 virus	16733	+	42271	CATGTCGAAGCAGAAGATCCA	0	1	1
Virus	NC_008695.1	Archaeal BJ1 virus	4833	-	42271	CATGTCGCCCCACGCCTGCTC	1	0	1
Virus	NC_008695.1	Archaeal BJ1 virus	22540	-	42271	CATGTCTCGCGGTGCGACGTC	1	0	1
Virus	NC_008695.1	Archaeal BJ1 virus	14058	-	42271	CATGTGAAGCCGATGGTCGAC	1	0	1
Virus	NC_008695.1	Archaeal BJ1 virus	41696	-	42271	CATGTGCGCTACTGACGGTGT	1	0	1
Virus	NC_008695.1	Archaeal BJ1 virus	21842	-	42271	CATGTGGACTGGAACGCGCGG	1	0	1
Virus	NC_008695.1	Archaeal BJ1 virus	11994	-	42271	CATGTTCACGGTTCTCGTCGA	1	0	1
Virus	NC_008695.1	Archaeal BJ1 virus	27993	-	42271	CATGTTCTGGTTCCGCACCGA	1	0	1
Virus	NC_001719.1	Arctic ground squirrel hepatitis B virus	2877	-	3302	CATGGATAGGAAGTCAGTTTG	1	0	1
Virus	NC_001719.1	Arctic ground squirrel hepatitis B virus	1108	+	3302	CATGGTGGCCAGCAGTGGGCA	0	1	1
Virus	NC_001719.1	Arctic ground squirrel hepatitis B virus	2432	+	3302	CATGTGCAAAAAGTATCAACA	0	1	1
Virus	NC_001719.1	Arctic ground squirrel hepatitis B virus	1496	-	3302	CATGTTCAAATGAGGGTGAGT	1	0	1
Virus	NC_001339.1	Artichoke mottled crinkle virus	1838	-	4789	CATGGCCCTGTAGAAGCTATG	1	0	1
Virus	NC_001339.1	Artichoke mottled crinkle virus	629	+	4789	CATGTACGCTACCCTACCCAG	0	1	1
Virus	NC_001987.1	Ateline herpesvirus 3	53729	+	108409	CATGAACCAACCAGTGTCAGT	0	1	1
Virus	NC_001987.1	Ateline herpesvirus 3	101318	-	108409	CATGAATGGACTGTTTTTAGC	1	0	1
Virus	NC_001987.1	Ateline herpesvirus 3	83025	-	108409	CATGAATTATTTCCAGAGTTA	1	0	1
Virus	NC_001987.1	Ateline herpesvirus 3	102931	+	108409	CATGACGTAGAAGGATAGGAG	0	1	1
Virus	NC_001987.1	Ateline herpesvirus 3	80841	+	108409	CATGAGCTTATGAAAAAGACG	0	1	1
Virus	NC_001987.1	Ateline herpesvirus 3	55921	+	108409	CATGAGGGAACAAGTTGAGGC	0	1	1
Virus	NC_001987.1	Ateline herpesvirus 3	5965	-	108409	CATGATGTCTATTGAATTCTG	1	0	1
Virus	NC_001987.1	Ateline herpesvirus 3	81122	-	108409	CATGCAAAAGGACTTCTATAT	1	0	1
Virus	NC_001987.1	Ateline herpesvirus 3	103396	-	108409	CATGCAAAATCCCATCATTAA	1	0	1
Virus	NC_001987.1	Ateline herpesvirus 3	50075	-	108409	CATGCCATATTATACAAAATC	1	0	1
Virus	NC_001987.1	Ateline herpesvirus 3	59840	-	108409	CATGCTATAAATCCGCTAGAA	1	0	1
Virus	NC_001987.1	Ateline herpesvirus 3	74172	+	108409	CATGCTCCAAAGAAGACTTTC	0	1	1
Virus	NC_001987.1	Ateline herpesvirus 3	82416	+	108409	CATGCTTTCAATGCTACTGGA	0	1	1
Virus	NC_001987.1	Ateline herpesvirus 3	5286	+	108409	CATGGAACAACATAGGAAGTA	0	1	1
Virus	NC_001987.1	Ateline herpesvirus 3	69008	-	108409	CATGGAAGCCATTGCTGACAT	1	0	1
Virus	NC_001987.1	Ateline herpesvirus 3	59680	+	108409	CATGGACTTTTAGAATACGCT	0	1	1
Virus	NC_001987.1	Ateline herpesvirus 3	68761	+	108409	CATGGATATATCCAGTGATAG	0	1	1
Virus	NC_001987.1	Ateline herpesvirus 3	54567	-	108409	CATGGCACAAAGGATATAAAA	1	0	1
Virus	NC_001987.1	Ateline herpesvirus 3	49951	+	108409	CATGGGCCTGATTTTCCAGGA	0	1	1
Virus	NC_001987.1	Ateline herpesvirus 3	100710	+	108409	CATGGGGGCAACAAGGCTATG	0	1	1
Virus	NC_001987.1	Ateline herpesvirus 3	26945	+	108409	CATGGGTAACAGAATATAAAC	0	1	1
Virus	NC_001987.1	Ateline herpesvirus 3	67552	-	108409	CATGGGTTGGTAAGTGGGTGG	1	0	1
Virus	NC_001987.1	Ateline herpesvirus 3	50153	+	108409	CATGTAAACTAATAACAAGTG	0	1	1
Virus	NC_001987.1	Ateline herpesvirus 3	40538	+	108409	CATGTAAGCAATTCTTTAACA	0	1	1
Virus	NC_001987.1	Ateline herpesvirus 3	74424	-	108409	CATGTAATGTCTCAGCTGTTA	1	0	1
Virus	NC_001987.1	Ateline herpesvirus 3	101318	+	108409	CATGTCAGGCAAGATTTATAA	0	1	1
Virus	NC_001987.1	Ateline herpesvirus 3	50684	-	108409	CATGTCTAAATTGCCAATTTC	1	0	1
Virus	NC_001987.1	Ateline herpesvirus 3	40786	-	108409	CATGTGTAGTTTTGTGGGACA	1	0	1
Virus	NC_001987.1	Ateline herpesvirus 3	27417	-	108409	CATGTGTTCTTCAACTCCGAT	1	0	1
Virus	NC_001987.1	Ateline herpesvirus 3	101836	-	108409	CATGTTGCTACCAAATAGTAG	1	0	1
Virus	NC_001987.1	Ateline herpesvirus 3	56067	-	108409	CATGTTTTGTTGTGGATGGGG	1	0	1
Virus	NC_007654.1	Atlantic salmon swim bladder sarcoma virus	805	+	10305	CATGAATGAGGCATATTGTTA	0	1	1
Virus	NC_007654.1	Atlantic salmon swim bladder sarcoma virus	2534	-	10305	CATGAGAAATGATGACAAAGC	1	0	1
Virus	NC_007654.1	Atlantic salmon swim bladder sarcoma virus	2354	+	10305	CATGAGAGCACTGTTGGCTAG	0	1	1
Virus	NC_007654.1	Atlantic salmon swim bladder sarcoma virus	1103	-	10305	CATGCGCTGGTCTAGATACTC	1	0	1
Virus	NC_003900.1	Aura virus	3287	+	11824	CATGGATCTGAGCAGTGGGAT	0	1	1
Virus	NC_003900.1	Aura virus	3649	-	11824	CATGTTTCCTTAGAGACCAGC	1	0	1
Virus	NC_003243.1	Australian bat lyssavirus	11417	-	11822	CATGCTGCCTAGCAAAGTTTG	1	0	1
Virus	NC_003243.1	Australian bat lyssavirus	2718	+	11822	CATGGATCTGACATTATCTGG	0	1	1
Virus	NC_003243.1	Australian bat lyssavirus	10702	+	11822	CATGTCATACGACCTGATAAT	0	1	1
Virus	NC_003243.1	Australian bat lyssavirus	2858	-	11822	CATGTGATTTCCTGAGAGTAT	1	0	1
Virus	NC_001623.1	Autographa californica nucleopolyhedrovirus	60198	+	133894	CATGTCGCTACAGATTTTTAC	0	1	1
Virus	NC_001623.1	Autographa californica nucleopolyhedrovirus	64344	+	133894	CATGATGCAAAACACTATCGC	0	1	3
Virus	NC_001623.1	Autographa californica nucleopolyhedrovirus	117990	+	133894	CATGATTGATAATTAAATAAT	0	1	2
Virus	NC_001623.1	Autographa californica nucleopolyhedrovirus	52530	-	133894	CATGCAGAATCAATTGTACGA	1	0	4
Virus	NC_001623.1	Autographa californica nucleopolyhedrovirus	63269	-	133894	CATGCATTGTTAAACAATGTC	1	0	3
Virus	NC_001623.1	Autographa californica nucleopolyhedrovirus	82581	-	133894	CATGCTATCTACTAGCGCCGA	1	0	3
Virus	NC_001623.1	Autographa californica nucleopolyhedrovirus	84156	-	133894	CATGGGCGCATCTTGCGAAGA	1	0	2
Virus	NC_001623.1	Autographa californica nucleopolyhedrovirus	30070	-	133894	CATGGTAAACGTGCCGGAGCA	1	0	2
Virus	NC_001623.1	Autographa californica nucleopolyhedrovirus	63040	+	133894	CATGGTGGTCGCTTGTAAATT	0	1	2
Virus	NC_001623.1	Autographa californica nucleopolyhedrovirus	64521	-	133894	CATGGTTATGCTGCCGCGCGA	1	0	3
Virus	NC_001623.1	Autographa californica nucleopolyhedrovirus	60481	-	133894	CATGTAACAGTTTTTATTAAA	1	0	2
Virus	NC_001623.1	Autographa californica nucleopolyhedrovirus	18683	+	133894	CATGTACGGCTTGCGACATCA	0	1	2
Virus	NC_001623.1	Autographa californica nucleopolyhedrovirus	82473	+	133894	CATGTAGTTAACTATGGCCGT	0	1	2
Virus	NC_001623.1	Autographa californica nucleopolyhedrovirus	51952	+	133894	CATGTATTGCGCTGTGGAAGC	0	1	2
Virus	NC_001623.1	Autographa californica nucleopolyhedrovirus	83346	+	133894	CATGTTCTCGTGAATTGCTAT	0	1	3
Virus	NC_001623.1	Autographa californica nucleopolyhedrovirus	19037	-	133894	CATGTTGCTCCAATGCGAAGG	1	0	3
Virus	NC_001623.1	Autographa californica nucleopolyhedrovirus	29968	+	133894	CATGTTGGATTTGTTGTAAGA	0	1	3
Virus	NC_001623.1	Autographa californica nucleopolyhedrovirus	118556	-	133894	CATGTTGGGTCGCCATTTTTC	1	0	2
Virus	NC_004828.1	Avian adeno-associated virus ATCC VR-865	1249	-	4694	CATGTCCGAACAGCCACAGCG	1	0	1
Virus	NC_004828.1	Avian adeno-associated virus ATCC VR-865	3671	-	4694	CATGTTGGTTTTAGTCGCCCG	1	0	1
Virus	NC_004828.1	Avian adeno-associated virus ATCC VR-865	3536	+	4694	CATGTTTGCCCACAACCAGAC	0	1	1
Virus	NC_006263.1	Avian adeno-associated virus strain DA-1	1291	-	4682	CATGGGCAATAGCCTCCGCGA	1	0	1
Virus	NC_001402.1	Avian carcinoma virus	1047	-	2630	CATGCAGTCCCGGATGATGAT	1	0	1
Virus	NC_001402.1	Avian carcinoma virus	657	-	2630	CATGCTTGATTCACCGGGCGA	1	0	1
Virus	NC_001402.1	Avian carcinoma virus	657	+	2630	CATGGAAGCCGTCATAAAGGC	0	1	1
Virus	NC_001402.1	Avian carcinoma virus	975	-	2630	CATGTCCCCCCCGAGCAGCTC	1	0	1
Virus	NC_001402.1	Avian carcinoma virus	340	+	2630	CATGAAGCAGAAGGCTTCATT	0	1	2
Virus	NC_003990.1	Avian encephalomyelitis virus	1197	+	7055	CATGGACTTAGCCCTTTGGTC	0	1	1
Virus	NC_003990.1	Avian encephalomyelitis virus	3669	-	7055	CATGTTCACCAGTGATCCTTT	1	0	1
Virus	NC_003990.1	Avian encephalomyelitis virus	2007	-	7055	CATGTTGCTCCACTTCAGGCA	1	0	1
Virus	NC_005947.1	Avian endogenous retrovirus EAV-HP	1342	-	4302	CATGCGCATTAAATTTTCAAT	1	0	1
Virus	NC_001451.1	Avian infectious bronchitis virus	14952	+	27608	CATGAAAATGAAGAGTACAAG	0	1	1
Virus	NC_001451.1	Avian infectious bronchitis virus	15236	-	27608	CATGACGTGGTCATAGCAACA	1	0	1
Virus	NC_001451.1	Avian infectious bronchitis virus	6517	-	27608	CATGGCGCTTAAGCTTTTCAG	1	0	1
Virus	NC_001451.1	Avian infectious bronchitis virus	6382	+	27608	CATGTTTACACTAACTCTGGC	0	1	1
Virus	NC_001408.1	Avian leukosis virus - RSA	374	-	7286	CATGCTTGATCCGCAGGCCGA	1	0	1
Virus	NC_001408.1	Avian leukosis virus - RSA	84	+	7286	CATGAAGCAGAAGGCTTCATT	0	1	2
Virus	NC_007652.1	Avian metapneumovirus	13913	-	14071	CATGTAACCTGTCACTTTGAT	1	0	1
Virus	NC_007652.1	Avian metapneumovirus	13501	+	14071	CATGTCACGGGGAGGTACAGA	0	1	1
Virus	NC_001866.1	Avian myelocytomatosis virus	319	-	3392	CATGCTTTGATCCACCGGGCG	1	0	1
Virus	NC_001866.1	Avian myelocytomatosis virus	1491	+	3392	CATGGGCGGACATCACGCAGG	0	1	1
Virus	NC_003043.1	Avian paramyxovirus 6	673	+	16236	CATGACTGCTCCAGACACATC	0	1	1
Virus	NC_003043.1	Avian paramyxovirus 6	14603	-	16236	CATGATTAATGCACCGTGACA	1	0	1
Virus	NC_003043.1	Avian paramyxovirus 6	14603	+	16236	CATGCCACAGAAGGTGCAGAG	0	1	1
Virus	NC_003043.1	Avian paramyxovirus 6	13528	+	16236	CATGCCCATCCAGGATGACGA	0	1	1
Virus	NC_003043.1	Avian paramyxovirus 6	2287	+	16236	CATGCGCTGCAACCCCAGGAC	0	1	1
Virus	NC_003043.1	Avian paramyxovirus 6	14980	-	16236	CATGGATGTCAGATCTGTCTC	1	0	1
Virus	NC_003043.1	Avian paramyxovirus 6	15218	+	16236	CATGTAACAATCCACACTAAC	0	1	1
Virus	NC_003043.1	Avian paramyxovirus 6	1006	-	16236	CATGTCGGCGGACAGTGCTGA	1	0	1
Virus	NC_003043.1	Avian paramyxovirus 6	15484	-	16236	CATGTCGGTAGCCGACTGCGG	1	0	1
Virus	NC_003043.1	Avian paramyxovirus 6	2571	-	16236	CATGTCTGCTTTGATTTGCTG	1	0	1
Virus	NC_007611.1	Baboon polyomavirus 1	533	-	5230	CATGAACCTGAAAAACAAAAA	1	0	1
Virus	NC_007611.1	Baboon polyomavirus 1	4454	+	5230	CATGGCAAAATAGGTCTTCAT	0	1	1
Virus	NC_007611.1	Baboon polyomavirus 1	4766	-	5230	CATGTATACAGGAAATTTTTA	1	0	1
Virus	NC_007611.1	Baboon polyomavirus 1	297	+	5230	CATGGTTCTGCGCCAGCTGTC	0	1	2
Virus	NC_007814.1	Bacillus anthracis bacteriophage Fah	6662	+	37974	CATGAAAAGAATTGGTTTCTC	0	1	4
Virus	NC_007814.1	Bacillus anthracis bacteriophage Fah	7875	-	37974	CATGCATTTTTCGATTAAGTC	1	0	4
Virus	NC_007734.1	Bacillus anthracis phage W Beta	6671	+	40867	CATGAAAAGAATTGGTTTCTC	0	1	4
Virus	NC_007734.1	Bacillus anthracis phage W Beta	32263	+	40867	CATGAGAAAGTAGAGTACTTT	0	1	3
Virus	NC_007734.1	Bacillus anthracis phage W Beta	7884	-	40867	CATGCATTTTTCGATTAAGTC	1	0	4
Virus	NC_007734.1	Bacillus anthracis phage W Beta	32539	-	40867	CATGCCAAAAGTAGCAATGTT	1	0	3
Virus	NC_006557.1	Bacillus clarkii bacteriophage BCJA1c	27835	+	41092	CATGACACAGGAATTGAAAAT	0	1	1
Virus	NC_006557.1	Bacillus clarkii bacteriophage BCJA1c	28566	-	41092	CATGAGATTTCCTTTCAAGTC	1	0	1
Virus	NC_006557.1	Bacillus clarkii bacteriophage BCJA1c	33618	-	41092	CATGAGGCACTTGCGCTTCCA	1	0	1
Virus	NC_006557.1	Bacillus clarkii bacteriophage BCJA1c	1400	-	41092	CATGCAGATATAGAAACCACT	1	0	1
Virus	NC_006557.1	Bacillus clarkii bacteriophage BCJA1c	37427	+	41092	CATGGATTTAAATTTAAATAC	0	1	1
Virus	NC_006557.1	Bacillus clarkii bacteriophage BCJA1c	39249	-	41092	CATGGTCATCCACCCTGTTGC	1	0	1
Virus	NC_006557.1	Bacillus clarkii bacteriophage BCJA1c	1051	+	41092	CATGTAAATTTATTTTACACA	0	1	1
Virus	NC_006557.1	Bacillus clarkii bacteriophage BCJA1c	32858	+	41092	CATGTTTTATCTACCTGTAGC	0	1	1
Virus	NC_007457.1	Bacillus phage Cherry	6671	+	36615	CATGAAAAGAATTGGTTTCTC	0	1	4
Virus	NC_007457.1	Bacillus phage Cherry	29464	+	36615	CATGAGAAAGTAGAGTACTTT	0	1	3
Virus	NC_007457.1	Bacillus phage Cherry	7884	-	36615	CATGCATTTTTCGATTAAGTC	1	0	4
Virus	NC_007457.1	Bacillus phage Cherry	29740	-	36615	CATGCCAAAAGTAGCAATGTT	1	0	3
Virus	NC_007458.1	Bacillus phage Gamma	6671	+	37253	CATGAAAAGAATTGGTTTCTC	0	1	4
Virus	NC_007458.1	Bacillus phage Gamma	30102	+	37253	CATGAGAAAGTAGAGTACTTT	0	1	3
Virus	NC_007458.1	Bacillus phage Gamma	7884	-	37253	CATGCATTTTTCGATTAAGTC	1	0	4
Virus	NC_007458.1	Bacillus phage Gamma	30378	-	37253	CATGCCAAAAGTAGCAATGTT	1	0	3
Virus	NC_009737.1	Bacillus virus 1	15678	-	34931	CATGATTTGTTCTAAATCGCC	1	0	1
Virus	NC_009737.1	Bacillus virus 1	13562	+	34931	CATGCCGTATGAACAACGCGC	0	1	1
Virus	NC_009737.1	Bacillus virus 1	14210	-	34931	CATGCCGTTGCTATAGTTTGC	1	0	1
Virus	NC_009737.1	Bacillus virus 1	19527	-	34931	CATGCGACCGTAAAAATCGTT	1	0	1
Virus	NC_009737.1	Bacillus virus 1	34112	-	34931	CATGCGGATGCGGCGCTTTTC	1	0	1
Virus	NC_009737.1	Bacillus virus 1	18925	+	34931	CATGGGGAAACATCTTGCAGG	0	1	1
Virus	NC_009737.1	Bacillus virus 1	18621	-	34931	CATGTCCCTGTATCAATTCCG	1	0	1
Virus	NC_009737.1	Bacillus virus 1	15212	+	34931	CATGTCCGACAGACAAACCAT	0	1	1
Virus	NC_009737.1	Bacillus virus 1	17309	+	34931	CATGTGTATTGACTACATTGA	0	1	1
Virus	NC_009737.1	Bacillus virus 1	32707	+	34931	CATGTTTATTTTAGCTGAACT	0	1	1
Virus	NC_009737.1	Bacillus virus 1	22648	+	34931	CATGATCAAGTTCGTCCGTTT	0	1	2
Virus	NC_009737.1	Bacillus virus 1	23401	-	34931	CATGGACCAAAAGCTTGATCC	1	0	2
Virus	NC_009737.1	Bacillus virus 1	24551	+	34931	CATGGCGGCCACGATCCCGGT	0	1	2
Virus	NC_007047.1	Bacteriophage 187	8416	+	39620	CATGATGTTGGGCGTCGCTAA	0	1	1
Virus	NC_007047.1	Bacteriophage 187	8962	-	39620	CATGCACGCAATTACAATTCT	1	0	1
Virus	NC_005135.1	Bacteriophage 44RR2.8t	125338	-	173591	CATGAAAACGAGGTAATATTG	1	0	1
Virus	NC_005135.1	Bacteriophage 44RR2.8t	141758	-	173591	CATGAAAATCAGCACCAAATC	1	0	1
Virus	NC_005135.1	Bacteriophage 44RR2.8t	2707	+	173591	CATGAAAGAACATTATAGTAA	0	1	1
Virus	NC_005135.1	Bacteriophage 44RR2.8t	24290	+	173591	CATGAAAGAACGCAGGTGACG	0	1	1
Virus	NC_005135.1	Bacteriophage 44RR2.8t	49446	+	173591	CATGACCACGATGGAAAAAGC	0	1	1
Virus	NC_005135.1	Bacteriophage 44RR2.8t	152893	+	173591	CATGATGATTTCTCGTTCCGG	0	1	1
Virus	NC_005135.1	Bacteriophage 44RR2.8t	122763	-	173591	CATGCAAGTTGATTTGGATAT	1	0	1
Virus	NC_005135.1	Bacteriophage 44RR2.8t	50385	-	173591	CATGCAGAATCGCTACATCAT	1	0	1
Virus	NC_005135.1	Bacteriophage 44RR2.8t	128061	-	173591	CATGCAGGTGTTCCGCGACTC	1	0	1
Virus	NC_005135.1	Bacteriophage 44RR2.8t	94033	+	173591	CATGCTAAAAGACGGAGCATA	0	1	1
Virus	NC_005135.1	Bacteriophage 44RR2.8t	134802	+	173591	CATGCTCCGGCAAGCCACGGG	0	1	1
Virus	NC_005135.1	Bacteriophage 44RR2.8t	153275	-	173591	CATGGGTGTTGCTAGTACTTG	1	0	1
Virus	NC_005135.1	Bacteriophage 44RR2.8t	17463	-	173591	CATGGTCGCTGGCGATTCAGG	1	0	1
Virus	NC_005135.1	Bacteriophage 44RR2.8t	167036	+	173591	CATGGTGCGGGTGCAAGTTTA	0	1	1
Virus	NC_005135.1	Bacteriophage 44RR2.8t	167317	-	173591	CATGGTTATTGACGACAAGAT	1	0	1
Virus	NC_005135.1	Bacteriophage 44RR2.8t	123909	+	173591	CATGTCCATAACCATTTTCTC	0	1	1
Virus	NC_005135.1	Bacteriophage 44RR2.8t	12345	-	173591	CATGTCTGCATTCATATTGTC	1	0	1
Virus	NC_005135.1	Bacteriophage 44RR2.8t	16022	-	173591	CATGTGACATTCTTCTACAAT	1	0	1
Virus	NC_005135.1	Bacteriophage 44RR2.8t	26910	+	173591	CATGTGGGCGATACCGGCAAA	0	1	1
Virus	NC_005135.1	Bacteriophage 44RR2.8t	3111	-	173591	CATGTTCTTCGATTTCCGGGA	1	0	1
Virus	NC_005135.1	Bacteriophage 44RR2.8t	30521	-	173591	CATGTTGAGATATTTGCCAGA	1	0	1
Virus	NC_005135.1	Bacteriophage 44RR2.8t	24635	-	173591	CATGTTTGAAAACAAATATCG	1	0	1
Virus	NC_005135.1	Bacteriophage 44RR2.8t	15582	-	173591	CATGAAATTTTTATCAGTGAT	1	0	2
Virus	NC_005135.1	Bacteriophage 44RR2.8t	170861	+	173591	CATGAAGCTTAAACTGACTAT	0	1	2
Virus	NC_005135.1	Bacteriophage 44RR2.8t	71822	-	173591	CATGAATTCAAATTTGTTCGG	1	0	2
Virus	NC_005135.1	Bacteriophage 44RR2.8t	124785	+	173591	CATGAATTTATCGCCTGTTTT	0	1	2
Virus	NC_005135.1	Bacteriophage 44RR2.8t	76402	+	173591	CATGACATCCGAGCCACTCAT	0	1	2
Virus	NC_005135.1	Bacteriophage 44RR2.8t	116306	-	173591	CATGACCAAAGGGTCTCGAGC	1	0	2
Virus	NC_005135.1	Bacteriophage 44RR2.8t	15124	+	173591	CATGACGGAGCGTCCGAACGA	0	1	2
Virus	NC_005135.1	Bacteriophage 44RR2.8t	78953	-	173591	CATGACTTTCCAAATGGGCAT	1	0	2
Virus	NC_005135.1	Bacteriophage 44RR2.8t	136889	+	173591	CATGAGAGTGCTGATATTGAC	0	1	2
Virus	NC_005135.1	Bacteriophage 44RR2.8t	26837	-	173591	CATGATAAGATGTCAGTCATC	1	0	2
Virus	NC_005135.1	Bacteriophage 44RR2.8t	94249	-	173591	CATGATGATCGGAGGTGGAGC	1	0	2
Virus	NC_005135.1	Bacteriophage 44RR2.8t	171281	+	173591	CATGATGGTGTGATGATCTAC	0	1	2
Virus	NC_005135.1	Bacteriophage 44RR2.8t	21380	-	173591	CATGATGTACAAGAAAGGTGT	1	0	2
Virus	NC_005135.1	Bacteriophage 44RR2.8t	27312	-	173591	CATGCAATTGAAAGCACCTGA	1	0	2
Virus	NC_005135.1	Bacteriophage 44RR2.8t	78439	+	173591	CATGCACGTTTTGGTTATTTT	0	1	2
Virus	NC_005135.1	Bacteriophage 44RR2.8t	127717	+	173591	CATGCCCCGGAACCGCATTTA	0	1	2
Virus	NC_005135.1	Bacteriophage 44RR2.8t	26532	+	173591	CATGCTCCGCTGGTGTTTCTC	0	1	2
Virus	NC_005135.1	Bacteriophage 44RR2.8t	32381	-	173591	CATGCTGAAGGATACAATCCT	1	0	2
Virus	NC_005135.1	Bacteriophage 44RR2.8t	159009	+	173591	CATGCTTGAGTTTTCTCTCGA	0	1	2
Virus	NC_005135.1	Bacteriophage 44RR2.8t	64874	+	173591	CATGCTTGTCTCCTTAACGGC	0	1	2
Virus	NC_005135.1	Bacteriophage 44RR2.8t	137003	-	173591	CATGGAATATGTTGGCCCGAG	1	0	2
Virus	NC_005135.1	Bacteriophage 44RR2.8t	77313	-	173591	CATGGATTTCTATGTCAAAAT	1	0	2
Virus	NC_005135.1	Bacteriophage 44RR2.8t	65362	-	173591	CATGGCAATGATGCACGAGAA	1	0	2
Virus	NC_005135.1	Bacteriophage 44RR2.8t	124613	-	173591	CATGGCCAGTCAAAAACTATT	1	0	2
Virus	NC_005135.1	Bacteriophage 44RR2.8t	61929	-	173591	CATGGCCCGCTGGAACGAACT	1	0	2
Virus	NC_005135.1	Bacteriophage 44RR2.8t	133644	+	173591	CATGGCGAGACTGTTACGTAC	0	1	2
Virus	NC_005135.1	Bacteriophage 44RR2.8t	29360	+	173591	CATGGGATTTATTTCTACAGG	0	1	2
Virus	NC_005135.1	Bacteriophage 44RR2.8t	121865	+	173591	CATGGGCAAACAACAATGTTT	0	1	2
Virus	NC_005135.1	Bacteriophage 44RR2.8t	16431	+	173591	CATGGGCACTTGTCCCACATC	0	1	2
Virus	NC_005135.1	Bacteriophage 44RR2.8t	157263	+	173591	CATGGTTCTGGCCAAATGTAT	0	1	2
Virus	NC_005135.1	Bacteriophage 44RR2.8t	159241	-	173591	CATGGTTTGGGTAAATCGCGA	1	0	2
Virus	NC_005135.1	Bacteriophage 44RR2.8t	133772	-	173591	CATGTACCGTCAAGCGCATAA	1	0	2
Virus	NC_005135.1	Bacteriophage 44RR2.8t	20692	+	173591	CATGTACTCTTCGAGTTCTTT	0	1	2
Virus	NC_005135.1	Bacteriophage 44RR2.8t	171440	-	173591	CATGTTACTATAGCCCTGTCA	1	0	2
Virus	NC_005135.1	Bacteriophage 44RR2.8t	19876	-	173591	CATGTTCAAAGCCGATGAACC	1	0	2
Virus	NC_005135.1	Bacteriophage 44RR2.8t	11986	+	173591	CATGTTCAAATACCAAAACAG	0	1	2
Virus	NC_005135.1	Bacteriophage 44RR2.8t	115631	+	173591	CATGTTCACGACGAGCTTGGC	0	1	2
Virus	NC_005135.1	Bacteriophage 44RR2.8t	141046	+	173591	CATGTTCCCTGTTTTTATCTA	0	1	2
Virus	NC_005135.1	Bacteriophage 44RR2.8t	61097	+	173591	CATGTTGATCAATCTCGTAGG	0	1	2
Virus	NC_005135.1	Bacteriophage 44RR2.8t	171055	-	173591	CATGTTGGGCAAAGCGCATCG	1	0	2
Virus	NC_005135.1	Bacteriophage 44RR2.8t	32336	-	173591	CATGTTTGTTATATCGTCAAC	1	0	2
Virus	NC_005356.1	Bacteriophage 77	3645	-	41708	CATGATTTAGATCTTTCACTT	1	0	1
Virus	NC_005356.1	Bacteriophage 77	3037	+	41708	CATGTATTTGAAAGATACAAG	0	1	11
Virus	NC_005356.1	Bacteriophage 77	21930	+	41708	CATGTGTATACACCTTTATAG	0	1	6
Virus	NC_000924.1	Bacteriophage 933W provirus	3034	-	61670	CATGACAACGTTCACCGACAA	1	0	7
Virus	NC_000924.1	Bacteriophage 933W provirus	35134	-	61670	CATGATTTTTTTGAATTCAGG	1	0	8
Virus	NC_000924.1	Bacteriophage 933W provirus	34898	+	61670	CATGCTGACTTCTCCCTGAAA	0	1	8
Virus	NC_000924.1	Bacteriophage 933W provirus	2373	+	61670	CATGGCATCGAAGTATTCACC	0	1	7
Virus	NC_004827.1	Bacteriophage Aaphi23	24438	+	43033	CATGATTTTAATTGTTTTCCT	0	1	1
Virus	NC_004827.1	Bacteriophage Aaphi23	34796	-	43033	CATGCGACGACTTAACCAAAG	1	0	1
Virus	NC_004827.1	Bacteriophage Aaphi23	33658	+	43033	CATGGGTTCAGAAAATCCTTG	0	1	1
Virus	NC_004827.1	Bacteriophage Aaphi23	25155	-	43033	CATGTATGAGAGCGGCACAAG	1	0	1
Virus	NC_005260.1	Bacteriophage Aeh1	207934	-	233234	CATGAAAGTAGAAGAGAGGGC	1	0	1
Virus	NC_005260.1	Bacteriophage Aeh1	107676	+	233234	CATGAAATCAATACCGACGGG	0	1	1
Virus	NC_005260.1	Bacteriophage Aeh1	220592	+	233234	CATGAACAAAGAGCTACAAAT	0	1	1
Virus	NC_005260.1	Bacteriophage Aeh1	30986	+	233234	CATGAATACCATCTTGGAAGA	0	1	1
Virus	NC_005260.1	Bacteriophage Aeh1	70659	-	233234	CATGACCGAAAGACTACTATT	1	0	1
Virus	NC_005260.1	Bacteriophage Aeh1	79240	+	233234	CATGATTAGCTCCTCGGATTT	0	1	1
Virus	NC_005260.1	Bacteriophage Aeh1	205791	-	233234	CATGCACGGTGATGTTACTCA	1	0	1
Virus	NC_005260.1	Bacteriophage Aeh1	205719	+	233234	CATGCCACCGATAACACAGAT	0	1	1
Virus	NC_005260.1	Bacteriophage Aeh1	150038	-	233234	CATGCTTTGGACTTTCTGAGT	1	0	1
Virus	NC_005260.1	Bacteriophage Aeh1	79764	-	233234	CATGGAAAGCTTCTAAAGCCG	1	0	1
Virus	NC_005260.1	Bacteriophage Aeh1	232302	-	233234	CATGGAAGTTGGTAACTCTGT	1	0	1
Virus	NC_005260.1	Bacteriophage Aeh1	108331	-	233234	CATGGATTCGAATTCCATACG	1	0	1
Virus	NC_005260.1	Bacteriophage Aeh1	155908	+	233234	CATGGGTGAAATGGATGACGT	0	1	1
Virus	NC_005260.1	Bacteriophage Aeh1	170607	-	233234	CATGGTTCTGCCAGATTCAGG	1	0	1
Virus	NC_005260.1	Bacteriophage Aeh1	231682	+	233234	CATGGTTGTTTCATTTCTTAT	0	1	1
Virus	NC_005260.1	Bacteriophage Aeh1	170049	+	233234	CATGTAATCTTCTCTGCACCG	0	1	1
Virus	NC_005260.1	Bacteriophage Aeh1	207350	+	233234	CATGTCCTTTTTACGGGCGAA	0	1	1
Virus	NC_005260.1	Bacteriophage Aeh1	156293	-	233234	CATGTGACAGGTATTTTCCGG	1	0	1
Virus	NC_005260.1	Bacteriophage Aeh1	220713	-	233234	CATGTGATGCACAAAACAATC	1	0	1
Virus	NC_005260.1	Bacteriophage Aeh1	70527	+	233234	CATGTTCGGTGTTAAAAACGC	0	1	1
Virus	NC_005260.1	Bacteriophage Aeh1	149348	+	233234	CATGTTTCAAATTATTGAGCA	0	1	1
Virus	NC_005260.1	Bacteriophage Aeh1	32327	-	233234	CATGTTTGCAACAAAGACGGA	1	0	1
Virus	NC_005294.1	Bacteriophage EJ-1 provirus	32115	-	42935	CATGACAAGATTAATAACGAA	1	0	1
Virus	NC_005294.1	Bacteriophage EJ-1 provirus	31857	+	42935	CATGACTGCATTAATACTTCT	0	1	1
Virus	NC_002730.1	Bacteriophage HK620	6895	-	38297	CATGAATGCACAAAGAATCCA	1	0	1
Virus	NC_002730.1	Bacteriophage HK620	6186	+	38297	CATGGTGTGCTCCTTATTTAT	0	1	1
Virus	NC_002167.1	Bacteriophage HK97	9229	-	39732	CATGAAAGCATTTTCGACTTT	1	0	1
Virus	NC_002167.1	Bacteriophage HK97	8157	+	39732	CATGCCTTCAATGTAGCGATA	0	1	1
Virus	NC_002167.1	Bacteriophage HK97	9234	+	39732	CATGGGTAGGTGGCGCTAATG	0	1	1
Virus	NC_002167.1	Bacteriophage HK97	10023	-	39732	CATGTCCCCTCTGAAGCAGAA	1	0	1
Virus	NC_002167.1	Bacteriophage HK97	13356	-	39732	CATGATGACGAGGTCCCCTTC	1	0	2
Virus	NC_007291.1	Bacteriophage JK06 virion	5234	+	46072	CATGAATTCCTTAAATTCAGG	0	1	1
Virus	NC_007291.1	Bacteriophage JK06 virion	15456	+	46072	CATGCCAAATAGGGTACCGCT	0	1	1
Virus	NC_007291.1	Bacteriophage JK06 virion	7871	+	46072	CATGGCTAGCTCGGAACCAAT	0	1	1
Virus	NC_007291.1	Bacteriophage JK06 virion	8886	-	46072	CATGGGATGCTATAGGTGACA	1	0	1
Virus	NC_007291.1	Bacteriophage JK06 virion	5740	-	46072	CATGGGGTCTTGGCAGCTTCG	1	0	1
Virus	NC_007291.1	Bacteriophage JK06 virion	17688	-	46072	CATGGTGGCTCGACACCAGGA	1	0	1
Virus	NC_003313.1	Bacteriophage K139	3466	-	33106	CATGAAACCGTCATTCTCAAA	1	0	1
Virus	NC_003313.1	Bacteriophage K139	22342	+	33106	CATGACACAAGGCCAGTTCGA	0	1	1
Virus	NC_003313.1	Bacteriophage K139	31028	-	33106	CATGCTTTCCAGCAGTGCCAA	1	0	1
Virus	NC_003313.1	Bacteriophage K139	3069	+	33106	CATGTTCATCAATATCAACAA	0	1	1
Virus	NC_003313.1	Bacteriophage K139	6998	-	33106	CATGAACTCTTCGGTGAGTGA	1	0	2
Virus	NC_003313.1	Bacteriophage K139	6501	+	33106	CATGCAGTACGCCGCAATCCT	0	1	2
Virus	NC_003313.1	Bacteriophage K139	6329	+	33106	CATGCCGATGGCGAAGGCCGC	0	1	2
Virus	NC_003313.1	Bacteriophage K139	30920	+	33106	CATGGCATCGTTAACCGCGAC	0	1	2
Virus	NC_003313.1	Bacteriophage K139	6501	-	33106	CATGGCTACTCTCCACCTTCG	1	0	2
Virus	NC_007501.1	Bacteriophage Lc-Nu	31425	+	36466	CATGACACAATCCAAATACGC	0	1	1
Virus	NC_007501.1	Bacteriophage Lc-Nu	31829	-	36466	CATGATCAATTGGGCTAAAAT	1	0	1
Virus	NC_007501.1	Bacteriophage Lc-Nu	29293	-	36466	CATGGATTTCGACTATTTGGT	1	0	1
Virus	NC_007501.1	Bacteriophage Lc-Nu	28753	+	36466	CATGGGTGTGCGTGATCTTGG	0	1	1
Virus	NC_007967.1	Bacteriophage mu1/6 virus	211	+	38194	CATGGGGCGGCGGGTGACGAT	0	1	1
Virus	NC_007967.1	Bacteriophage mu1/6 virus	1105	-	38194	CATGTCGAGGTGTACAGGTAT	1	0	1
Virus	NC_003085.1	Bacteriophage Mx8	38570	-	49534	CATGAATGCGCTCGTGCCCTG	1	0	1
Virus	NC_003085.1	Bacteriophage Mx8	9757	-	49534	CATGACGCCGAGGACACACAG	1	0	1
Virus	NC_003085.1	Bacteriophage Mx8	15318	-	49534	CATGACGCGGGCGCGGCGGGT	1	0	1
Virus	NC_003085.1	Bacteriophage Mx8	20558	+	49534	CATGACGCTGAGACGCGGTGG	0	1	1
Virus	NC_003085.1	Bacteriophage Mx8	2166	+	49534	CATGACGTCCGTGCTGGAAGT	0	1	1
Virus	NC_003085.1	Bacteriophage Mx8	40228	+	49534	CATGATTACCCCCCTCATCCC	0	1	1
Virus	NC_003085.1	Bacteriophage Mx8	39490	+	49534	CATGATTGCCCGCCACCCATA	0	1	1
Virus	NC_003085.1	Bacteriophage Mx8	25632	+	49534	CATGCACGCCAAGCGCGACGA	0	1	1
Virus	NC_003085.1	Bacteriophage Mx8	31593	+	49534	CATGCCACCTCCAGATGTGGA	0	1	1
Virus	NC_003085.1	Bacteriophage Mx8	10799	+	49534	CATGCCACCTCTTCCGCGCAG	0	1	1
Virus	NC_003085.1	Bacteriophage Mx8	21619	-	49534	CATGCCCGTCACCTGGTGCAG	1	0	1
Virus	NC_003085.1	Bacteriophage Mx8	27557	-	49534	CATGCCGGCGCCGCCGTCGTA	1	0	1
Virus	NC_003085.1	Bacteriophage Mx8	26957	+	49534	CATGCCTGTCAGCGACTGTCT	0	1	1
Virus	NC_003085.1	Bacteriophage Mx8	21022	+	49534	CATGCGCGAGTTCAACGCGCG	0	1	1
Virus	NC_003085.1	Bacteriophage Mx8	10952	-	49534	CATGCGCGCTGGTACAGCAGC	1	0	1
Virus	NC_003085.1	Bacteriophage Mx8	26127	-	49534	CATGCGTCACCGTGCCTTGCG	1	0	1
Virus	NC_003085.1	Bacteriophage Mx8	9280	-	49534	CATGGAAGAGACTCCCTCACG	1	0	1
Virus	NC_003085.1	Bacteriophage Mx8	21880	-	49534	CATGGAGAAGCGCGACTTGAT	1	0	1
Virus	NC_003085.1	Bacteriophage Mx8	2535	-	49534	CATGGCAACCCCCACTTGAGT	1	0	1
Virus	NC_003085.1	Bacteriophage Mx8	41327	-	49534	CATGGCCCGCCAGTCCAGCCT	1	0	1
Virus	NC_003085.1	Bacteriophage Mx8	9112	+	49534	CATGGCCCTCGTCTACGTCGA	0	1	1
Virus	NC_003085.1	Bacteriophage Mx8	15012	+	49534	CATGGCCTGTCGTCGTGAGCC	0	1	1
Virus	NC_003085.1	Bacteriophage Mx8	21664	+	49534	CATGGCGCAGGGGGTGAAGGC	0	1	1
Virus	NC_003085.1	Bacteriophage Mx8	32375	-	49534	CATGGGACGATGGCACCTGTG	1	0	1
Virus	NC_003085.1	Bacteriophage Mx8	12375	+	49534	CATGGTGTCGCTGTGCCGAGA	0	1	1
Virus	NC_003085.1	Bacteriophage Mx8	21022	-	49534	CATGTCCAGGAGGTTGCGGAA	1	0	1
Virus	NC_003085.1	Bacteriophage Mx8	13426	-	49534	CATGTCCGTGGCCGACGAACT	1	0	1
Virus	NC_003085.1	Bacteriophage Mx8	39873	-	49534	CATGTCGGTCCGCTGCTCGTT	1	0	1
Virus	NC_003085.1	Bacteriophage Mx8	38103	+	49534	CATGTGGTGGTGCGTCGCGGA	0	1	1
Virus	NC_003085.1	Bacteriophage Mx8	37410	-	49534	CATGTTCACGACGGAAAAGTC	1	0	1
Virus	NC_003085.1	Bacteriophage Mx8	37014	+	49534	CATGTTGGCGCCGCTTCGACT	0	1	1
Virus	NC_001901.1	Bacteriophage N15 virion	26408	+	46375	CATGAAACCGTTAAGCAGCTG	0	1	1
Virus	NC_001901.1	Bacteriophage N15 virion	26871	-	46375	CATGCGGATCGCATTGCGGCC	1	0	1
Virus	NC_001901.1	Bacteriophage N15 virion	39910	-	46375	CATGCTGTGTATTGATTAAGA	1	0	1
Virus	NC_001901.1	Bacteriophage N15 virion	18140	+	46375	CATGTATAACGCAGGGATGTC	0	1	1
Virus	NC_001901.1	Bacteriophage N15 virion	44988	-	46375	CATGTATCAAGCGCTGCAACG	1	0	1
Virus	NC_001901.1	Bacteriophage N15 virion	39762	+	46375	CATGTCTCGTAATATGGTCCA	0	1	1
Virus	NC_001901.1	Bacteriophage N15 virion	20305	-	46375	CATGTTCAGCGCCACGCGGGG	1	0	1
Virus	NC_003356.1	Bacteriophage P27	22130	-	42575	CATGCCAGTTGCGAAAAGCAG	1	0	1
Virus	NC_003356.1	Bacteriophage P27	7607	-	42575	CATGCTGAAATAAGCACCAAC	1	0	1
Virus	NC_003356.1	Bacteriophage P27	21989	+	42575	CATGCTGACCCTCCCGAGTGG	0	1	1
Virus	NC_003356.1	Bacteriophage P27	6769	+	42575	CATGGCTGTTGATACTAAAGT	0	1	1
Virus	NC_003356.1	Bacteriophage P27	34880	-	42575	CATGACGCAGCCAGAACAAGC	1	0	2
Virus	NC_003356.1	Bacteriophage P27	34092	+	42575	CATGTTCGGCGATTTTGATCT	0	1	2
Virus	NC_004820.1	Bacteriophage phBC6A51 provirus	54983	-	61395	CATGAGTTCTATGGTATTCAC	1	0	2
Virus	NC_004821.1	Bacteriophage phBC6A52 provirus	30296	+	38472	CATGAGAGATGTTCCATATGA	0	1	2
Virus	NC_004821.1	Bacteriophage phBC6A52 provirus	30842	-	38472	CATGTCTTCCCATTTCACGCC	1	0	2
Virus	NC_004821.1	Bacteriophage phBC6A52 provirus	21534	+	38472	CATGTTAAAGGACCACTTGCA	0	1	2
Virus	NC_005893.1	Bacteriophage phi AT3 virus	15202	+	39166	CATGACAAGTCGTTACGACAA	0	1	1
Virus	NC_005893.1	Bacteriophage phi AT3 virus	24413	+	39166	CATGCAAAAATGTTATAAATG	0	1	1
Virus	NC_005893.1	Bacteriophage phi AT3 virus	24957	-	39166	CATGTAGAACGTAATCTCGAT	1	0	1
Virus	NC_005893.1	Bacteriophage phi AT3 virus	38387	-	39166	CATGTTGCTAACTTGGTAGAG	1	0	1
Virus	NC_005893.1	Bacteriophage phi AT3 virus	38048	+	39166	CATGTTGGCATTATGCTCGCC	0	1	1
Virus	NC_005893.1	Bacteriophage phi AT3 virus	15661	-	39166	CATGGTGGATCTTCATAACAC	1	0	5
Virus	NC_003278.1	Bacteriophage phi CTX	20907	-	35580	CATGAAGCGGACTGCGATCAT	1	0	1
Virus	NC_003278.1	Bacteriophage phi CTX	27979	+	35580	CATGAAGGAAATGGACCGCGA	0	1	1
Virus	NC_003278.1	Bacteriophage phi CTX	7071	+	35580	CATGAGCGGATTCATCGCCAA	0	1	1
Virus	NC_003278.1	Bacteriophage phi CTX	22580	-	35580	CATGATCGCTGAGTGTCACGC	1	0	1
Virus	NC_003278.1	Bacteriophage phi CTX	8944	-	35580	CATGATGTGGCGTTCGAACAG	1	0	1
Virus	NC_003278.1	Bacteriophage phi CTX	17890	+	35580	CATGCACCCGTCACTGGTGCG	0	1	1
Virus	NC_003278.1	Bacteriophage phi CTX	14546	-	35580	CATGCCGGATAGGATGATCTG	1	0	1
Virus	NC_003278.1	Bacteriophage phi CTX	28069	+	35580	CATGCGCAAGGGCGAGTGCCC	0	1	1
Virus	NC_003278.1	Bacteriophage phi CTX	13473	+	35580	CATGCGGCCCTCCACGTGGAA	0	1	1
Virus	NC_003278.1	Bacteriophage phi CTX	20668	+	35580	CATGCGGCCCTGGAAAACATT	0	1	1
Virus	NC_003278.1	Bacteriophage phi CTX	8729	+	35580	CATGGACTGGTCGCCGATGGC	0	1	1
Virus	NC_003278.1	Bacteriophage phi CTX	28274	-	35580	CATGGGCCAGGTACGCCCGGG	1	0	1
Virus	NC_003278.1	Bacteriophage phi CTX	16966	-	35580	CATGGGGTGTGCCTGTGCAGT	1	0	1
Virus	NC_003278.1	Bacteriophage phi CTX	18198	-	35580	CATGGTAGGGCTCTCCGGGAA	1	0	1
Virus	NC_003278.1	Bacteriophage phi CTX	22175	+	35580	CATGGTCGAGGGCACCGGACG	0	1	1
Virus	NC_003278.1	Bacteriophage phi CTX	16478	+	35580	CATGGTGAACAAATGCCAGCG	0	1	1
Virus	NC_003278.1	Bacteriophage phi CTX	28069	-	35580	CATGTACTTCGTGCCCTTGAT	1	0	1
Virus	NC_003288.1	Bacteriophage phi ETA	13720	+	43081	CATGTAGTAAATGACACTTAT	0	1	1
Virus	NC_003288.1	Bacteriophage phi ETA	13826	-	43081	CATGTTGCTTTATATATTTCG	1	0	1
Virus	NC_003288.1	Bacteriophage phi ETA	38167	-	43081	CATGATTGCTTTTGCTGGAGT	1	0	3
Virus	NC_003288.1	Bacteriophage phi ETA	37779	+	43081	CATGGGGCTGGGCTAATGCAA	0	1	12
Virus	NC_005284.1	Bacteriophage phi1026b	51302	+	54865	CATGATTCTGGCGAGCGAGCC	0	1	1
Virus	NC_005284.1	Bacteriophage phi1026b	42096	-	54865	CATGCCGCTCGGCCGGCACGC	1	0	1
Virus	NC_005284.1	Bacteriophage phi1026b	52052	-	54865	CATGTCTTGATCTCGACCGCG	1	0	1
Virus	NC_005284.1	Bacteriophage phi1026b	43743	+	54865	CATGAACACTCCGTCGCAACT	0	1	2
Virus	NC_005284.1	Bacteriophage phi1026b	15841	+	54865	CATGATAAGGCTGTACGGCAC	0	1	2
Virus	NC_005284.1	Bacteriophage phi1026b	38839	-	54865	CATGATCGCAACTACTTCGCC	1	0	7
Virus	NC_005284.1	Bacteriophage phi1026b	12049	+	54865	CATGATCGCCGACCTCGCGCG	0	1	5
Virus	NC_005284.1	Bacteriophage phi1026b	44121	-	54865	CATGCCCAATAGGATATCGTT	1	0	2
Virus	NC_005284.1	Bacteriophage phi1026b	7651	-	54865	CATGCCGACGAACAGAAACTG	1	0	3
Virus	NC_005284.1	Bacteriophage phi1026b	12808	-	54865	CATGCCGATCGAGGAAATCGA	1	0	3
Virus	NC_005284.1	Bacteriophage phi1026b	21130	-	54865	CATGCCGTGACGATGCCGATT	1	0	3
Virus	NC_005284.1	Bacteriophage phi1026b	9682	+	54865	CATGCGAGCGATGCGCGAAAG	0	1	4
Virus	NC_005284.1	Bacteriophage phi1026b	11329	-	54865	CATGCGCTCGCTTTCCAGCGA	1	0	5
Virus	NC_005284.1	Bacteriophage phi1026b	26853	+	54865	CATGCGTTGCTCGAGCGTATG	0	1	3
Virus	NC_005284.1	Bacteriophage phi1026b	11329	+	54865	CATGCTCGACAACATCCGGCA	0	1	5
Virus	NC_005284.1	Bacteriophage phi1026b	12049	-	54865	CATGCTGTCAATCAGTCCGCG	1	0	2
Virus	NC_005284.1	Bacteriophage phi1026b	34750	+	54865	CATGCTTCTCGATCCAGCCCG	0	1	3
Virus	NC_005284.1	Bacteriophage phi1026b	51242	-	54865	CATGGAAGAACGCGGAACGGG	1	0	2
Virus	NC_005284.1	Bacteriophage phi1026b	16417	-	54865	CATGGACCTTCTTCAAACCTG	1	0	2
Virus	NC_005284.1	Bacteriophage phi1026b	17252	+	54865	CATGGACGAACAATCCGGCGT	0	1	3
Virus	NC_005284.1	Bacteriophage phi1026b	35330	-	54865	CATGGACGCCGACACCACCCG	1	0	2
Virus	NC_005284.1	Bacteriophage phi1026b	10957	+	54865	CATGGCCGGCCTCGTCGCCGG	0	1	4
Virus	NC_005284.1	Bacteriophage phi1026b	7017	+	54865	CATGGCGCTCGCCGGGCTGAC	0	1	3
Virus	NC_005284.1	Bacteriophage phi1026b	50985	+	54865	CATGGGACGTGCGGGGGATGT	0	1	2
Virus	NC_005284.1	Bacteriophage phi1026b	9178	+	54865	CATGGGCAAGAGTTCGGCGCA	0	1	4
Virus	NC_005284.1	Bacteriophage phi1026b	20725	+	54865	CATGGTGTTGGACGGAACCGG	0	1	3
Virus	NC_005284.1	Bacteriophage phi1026b	27764	-	54865	CATGGTTCGTAAATCCATCGC	1	0	3
Virus	NC_005284.1	Bacteriophage phi1026b	19335	-	54865	CATGTACTTGCGTCCGTCGAC	1	0	2
Virus	NC_005284.1	Bacteriophage phi1026b	41465	+	54865	CATGTATAAGTCATACGATTG	0	1	2
Virus	NC_005284.1	Bacteriophage phi1026b	10330	-	54865	CATGTCGATCAGACTCGACGT	1	0	4
Virus	NC_004167.1	Bacteriophage phi-105	31928	+	39325	CATGAACGATCGGCAGAGATC	0	1	1
Virus	NC_004167.1	Bacteriophage phi-105	27061	+	39325	CATGACAGCTATATCATCAAG	0	1	1
Virus	NC_004167.1	Bacteriophage phi-105	27231	-	39325	CATGCACAGTTACACCCACGG	1	0	1
Virus	NC_004167.1	Bacteriophage phi-105	32801	-	39325	CATGCGGCAGAAGATCGCCGG	1	0	1
Virus	NC_004167.1	Bacteriophage phi-105	30285	+	39325	CATGCTCAATTTCACTATCGG	0	1	1
Virus	NC_004167.1	Bacteriophage phi-105	30875	-	39325	CATGTGGATTGGTGATGTCTT	1	0	1
Virus	NC_004173.1	Bacteriophage phi-12 segment L	3760	+	6751	CATGAAACAGGGCCATCGTGG	0	1	1
Virus	NC_004173.1	Bacteriophage phi-12 segment L	1039	+	6751	CATGAGCAAGAACCAACGCCT	0	1	1
Virus	NC_004173.1	Bacteriophage phi-12 segment L	3862	-	6751	CATGCCAGACGCATAACGATG	1	0	1
Virus	NC_004173.1	Bacteriophage phi-12 segment L	1405	-	6751	CATGTTCGCTTTGACCAGCTG	1	0	1
Virus	NC_004175.1	Bacteriophage phi-12 segment M	1645	-	4100	CATGCACGGCAAACGAGTCGT	1	0	1
Virus	NC_004175.1	Bacteriophage phi-12 segment M	1232	+	4100	CATGGCTCGGCAAGGATGGCT	0	1	1
Virus	NC_004174.1	Bacteriophage phi-12 segment S	355	-	2322	CATGCTGTACTCCTGTTATGG	1	0	1
Virus	NC_003299.1	Bacteriophage phi-8 segment L	5694	+	7051	CATGAGAGTTCGAATGGTGAT	0	1	1
Virus	NC_003299.1	Bacteriophage phi-8 segment L	4268	-	7051	CATGGTGACGTAGCCACGACG	1	0	1
Virus	NC_003299.1	Bacteriophage phi-8 segment L	6093	-	7051	CATGTTTCACCGTAGGCACGG	1	0	1
Virus	NC_003300.1	Bacteriophage phi-8 segment M	1975	+	4741	CATGACGTCCACACCTTGGCT	0	1	1
Virus	NC_003300.1	Bacteriophage phi-8 segment M	4047	+	4741	CATGAGGCAGCTCATCGTAGA	0	1	1
Virus	NC_003300.1	Bacteriophage phi-8 segment M	4451	+	4741	CATGGATGCTCTGCAGCGCGC	0	1	1
Virus	NC_003300.1	Bacteriophage phi-8 segment M	2098	-	4741	CATGTAGTTGGTGAACAACGC	1	0	1
Virus	NC_003300.1	Bacteriophage phi-8 segment M	4385	-	4741	CATGTTACATCCTTAGTCGCC	1	0	1
Virus	NC_003309.1	Bacteriophage phiE125	34586	-	53373	CATGAACAGAAGCCAAGCAGT	1	0	1
Virus	NC_003309.1	Bacteriophage phiE125	30810	+	53373	CATGACACGGCCGTTGATCTC	0	1	1
Virus	NC_003309.1	Bacteriophage phiE125	49539	+	53373	CATGAGCGACGTCGTGGAACC	0	1	1
Virus	NC_003309.1	Bacteriophage phiE125	16475	+	53373	CATGCACGGTCGCCTATCGAC	0	1	1
Virus	NC_003309.1	Bacteriophage phiE125	10600	+	53373	CATGCCGTACGCGGCGATCAT	0	1	1
Virus	NC_003309.1	Bacteriophage phiE125	12790	-	53373	CATGCTGTCGATCAGTCCGCG	1	0	1
Virus	NC_003309.1	Bacteriophage phiE125	31187	-	53373	CATGCTTGACGGCCGCAGGCA	1	0	1
Virus	NC_003309.1	Bacteriophage phiE125	35454	-	53373	CATGGACACCGACGCCGCCCG	1	0	1
Virus	NC_003309.1	Bacteriophage phiE125	11698	+	53373	CATGGCGGGGCTGATCGCCGG	0	1	1
Virus	NC_003309.1	Bacteriophage phiE125	19812	+	53373	CATGGCGGTCGCGAAAAAGGT	0	1	1
Virus	NC_003309.1	Bacteriophage phiE125	20076	-	53373	CATGTATTTGTGGCCGTCGAC	1	0	1
Virus	NC_003309.1	Bacteriophage phiE125	11071	-	53373	CATGTCGATCAAGCTCGACGT	1	0	1
Virus	NC_003309.1	Bacteriophage phiE125	34735	+	53373	CATGTCTTCGGCTTTCTCGGC	0	1	1
Virus	NC_003309.1	Bacteriophage phiE125	39041	-	53373	CATGATCGCAACTACTTCGCC	1	0	7
Virus	NC_003309.1	Bacteriophage phiE125	12790	+	53373	CATGATCGCCGACCTCGCGCG	0	1	5
Virus	NC_003309.1	Bacteriophage phiE125	8392	-	53373	CATGCCGACGAACAGAAACTG	1	0	3
Virus	NC_003309.1	Bacteriophage phiE125	13549	-	53373	CATGCCGGTCGAGGAAATCGA	1	0	2
Virus	NC_003309.1	Bacteriophage phiE125	21869	-	53373	CATGCCGTGACGATGCCGATT	1	0	3
Virus	NC_003309.1	Bacteriophage phiE125	12070	-	53373	CATGCGCTCGCTTTCCAGCGA	1	0	5
Virus	NC_003309.1	Bacteriophage phiE125	27592	+	53373	CATGCGTTGCTCGAGCGTATG	0	1	3
Virus	NC_003309.1	Bacteriophage phiE125	12070	+	53373	CATGCTCGACAACATCCGGCA	0	1	5
Virus	NC_003309.1	Bacteriophage phiE125	49751	-	53373	CATGGAAGAACGCGGAACGGG	1	0	2
Virus	NC_003309.1	Bacteriophage phiE125	17158	-	53373	CATGGAGCTTCTTCAAACCTG	1	0	2
Virus	NC_003309.1	Bacteriophage phiE125	7758	+	53373	CATGGCGCTCGCCGGGCTGAC	0	1	3
Virus	NC_003309.1	Bacteriophage phiE125	34174	+	53373	CATGGCGTCGGTAGCCCGACG	0	1	4
Virus	NC_003309.1	Bacteriophage phiE125	21466	+	53373	CATGGTGTTGGACGGAACCGG	0	1	3
Virus	NC_003309.1	Bacteriophage phiE125	28503	-	53373	CATGGTTCGTAAATCCATCGC	1	0	3
Virus	NC_004305.1	Bacteriophage phig1e	304	+	42259	CATGCTCTTCACTCATTTTGC	0	1	1
Virus	NC_004305.1	Bacteriophage phig1e	1155	-	42259	CATGTAAACACCTACTTTTTT	1	0	1
Virus	NC_005964.1	Bacteriophage phiMFV1 provirus	8043	+	15141	CATGAAGTCCTTATATTAGAA	0	1	1
Virus	NC_005964.1	Bacteriophage phiMFV1 provirus	8393	-	15141	CATGAGATTCATTTCAACGAA	1	0	1
Virus	NC_008201.1	Bacteriophage phi-MhaA1-PHL101 virus	17712	-	34525	CATGACCATTGATATCATTTA	1	0	1
Virus	NC_008201.1	Bacteriophage phi-MhaA1-PHL101 virus	18117	+	34525	CATGACCGAGACTACGGCATT	0	1	1
Virus	NC_003291.2	Bacteriophage PSA	9104	-	37618	CATGGATAAATCTTTATTTTC	1	0	1
Virus	NC_003291.2	Bacteriophage PSA	8018	+	37618	CATGGCAGAAATGAACGCTGA	0	1	1
Virus	NC_004302.1	Bacteriophage r1t	30264	+	33350	CATGATCAAACCGATTCAAAC	0	1	1
Virus	NC_004302.1	Bacteriophage r1t	31081	-	33350	CATGCTGTATTTGAAGTTGCT	1	0	1
Virus	NC_008515.1	Bacteriophage RB32	48430	-	165890	CATGAAAGCCCTTAATAAAAT	1	0	1
Virus	NC_008515.1	Bacteriophage RB32	116137	+	165890	CATGAAGGATACCGCTGATGA	0	1	1
Virus	NC_008515.1	Bacteriophage RB32	17896	-	165890	CATGACACTTTGGCTCATATC	1	0	1
Virus	NC_008515.1	Bacteriophage RB32	19312	-	165890	CATGAGCGATATCGCAGAATC	1	0	1
Virus	NC_008515.1	Bacteriophage RB32	28582	+	165890	CATGATACTGGTTATTTTCAC	0	1	1
Virus	NC_008515.1	Bacteriophage RB32	12542	+	165890	CATGATAGCCTCCGTATACTT	0	1	1
Virus	NC_008515.1	Bacteriophage RB32	134792	+	165890	CATGATGATACCGAACAGATG	0	1	1
Virus	NC_008515.1	Bacteriophage RB32	29272	-	165890	CATGATGTAAATGCTGATATG	1	0	1
Virus	NC_008515.1	Bacteriophage RB32	13271	-	165890	CATGATTGAAGTAGCAAAACT	1	0	1
Virus	NC_008515.1	Bacteriophage RB32	47001	+	165890	CATGCATCTATATTGCTTGAG	0	1	1
Virus	NC_008515.1	Bacteriophage RB32	98408	-	165890	CATGCGCCTCATCATTCATTA	1	0	1
Virus	NC_008515.1	Bacteriophage RB32	161852	-	165890	CATGCTATTTTATTGATAGCG	1	0	1
Virus	NC_008515.1	Bacteriophage RB32	121917	-	165890	CATGCTGGTATTGGTCTTTTA	1	0	1
Virus	NC_008515.1	Bacteriophage RB32	126361	+	165890	CATGCTGTGCTTCAAAACTTT	0	1	1
Virus	NC_008515.1	Bacteriophage RB32	135599	-	165890	CATGGAAAAGTTTTTTAACTT	1	0	1
Virus	NC_008515.1	Bacteriophage RB32	17424	+	165890	CATGGAAACTGTAATAAACCT	0	1	1
Virus	NC_008515.1	Bacteriophage RB32	125523	-	165890	CATGGAACTATATTAAACCTG	1	0	1
Virus	NC_008515.1	Bacteriophage RB32	35084	-	165890	CATGGAATCAACATTCGAGCG	1	0	1
Virus	NC_008515.1	Bacteriophage RB32	126655	-	165890	CATGGATGGTATTCAATTCGG	1	0	1
Virus	NC_008515.1	Bacteriophage RB32	103224	-	165890	CATGGGTTATCGGTGGAACCG	1	0	1
Virus	NC_008515.1	Bacteriophage RB32	51996	-	165890	CATGGGTTTCTGGGATGACTT	1	0	1
Virus	NC_008515.1	Bacteriophage RB32	161518	+	165890	CATGGTGATATCCAAGGTCCG	0	1	1
Virus	NC_008515.1	Bacteriophage RB32	143307	+	165890	CATGTAAAATTCTACGTCTTC	0	1	1
Virus	NC_008515.1	Bacteriophage RB32	121917	+	165890	CATGTGTAATTCCAAAACGTC	0	1	1
Virus	NC_008515.1	Bacteriophage RB32	39147	+	165890	CATGTGTTAATAATACCGCAG	0	1	1
Virus	NC_008515.1	Bacteriophage RB32	121408	+	165890	CATGTTTGTAATATCTATGCA	0	1	1
Virus	NC_008515.1	Bacteriophage RB32	73909	+	165890	CATGTTTTCTTTTTAACCAAC	0	1	1
Virus	NC_008515.1	Bacteriophage RB32	144800	-	165890	CATGATGAACAGACTGATAAT	1	0	2
Virus	NC_008515.1	Bacteriophage RB32	39928	-	165890	CATGATTAAATTGAATTACAT	1	0	3
Virus	NC_008515.1	Bacteriophage RB32	101121	+	165890	CATGCAAGCGGAAGTCGTCAA	0	1	2
Virus	NC_008515.1	Bacteriophage RB32	112071	-	165890	CATGCTCACGTAATAAGAGGC	1	0	2
Virus	NC_008515.1	Bacteriophage RB32	34842	+	165890	CATGCTCTAGTGAATAGATAA	0	1	2
Virus	NC_008515.1	Bacteriophage RB32	102007	+	165890	CATGCTTGGTGGATTAAAAGA	0	1	2
Virus	NC_008515.1	Bacteriophage RB32	18879	+	165890	CATGCTTTCATTCTTAAACCA	0	1	2
Virus	NC_008515.1	Bacteriophage RB32	75270	-	165890	CATGGATATTTGGATGAAAGA	1	0	2
Virus	NC_008515.1	Bacteriophage RB32	124512	+	165890	CATGGTATACCAATTCGCCAT	0	1	2
Virus	NC_008515.1	Bacteriophage RB32	96026	+	165890	CATGGTATGTCAATGGTATAA	0	1	2
Virus	NC_008515.1	Bacteriophage RB32	101350	-	165890	CATGGTCACCTTCAATAACAC	1	0	2
Virus	NC_008515.1	Bacteriophage RB32	117506	-	165890	CATGTAAACACTTTAGTTCTA	1	0	2
Virus	NC_008515.1	Bacteriophage RB32	51024	+	165890	CATGTCGGTTGAAAGAATAAC	0	1	2
Virus	NC_008515.1	Bacteriophage RB32	111173	+	165890	CATGTCTTGAATATGCTTAAT	0	1	2
Virus	NC_008515.1	Bacteriophage RB32	123381	-	165890	CATGTTGATGATGCAATTGAA	1	0	2
Virus	NC_004735.1	Bacteriophage RM 378	8369	-	129908	CATGAAAAATAAGTGCCGGGA	1	0	1
Virus	NC_004735.1	Bacteriophage RM 378	91247	-	129908	CATGAAACTGGTTGAAAAGCT	1	0	1
Virus	NC_004735.1	Bacteriophage RM 378	116978	+	129908	CATGAAGTTCTTAAGTTCACT	0	1	1
Virus	NC_004735.1	Bacteriophage RM 378	90400	+	129908	CATGATAATCCATAAGTCGAA	0	1	1
Virus	NC_004735.1	Bacteriophage RM 378	92777	+	129908	CATGATAGTGGAGCGAAGCTT	0	1	1
Virus	NC_004735.1	Bacteriophage RM 378	7081	+	129908	CATGCGGCTCAGGATCTCATT	0	1	1
Virus	NC_004735.1	Bacteriophage RM 378	14850	+	129908	CATGCTTCTTTTGAATGGGTG	0	1	1
Virus	NC_004735.1	Bacteriophage RM 378	93674	-	129908	CATGGGCTACGTTACTTACAA	1	0	1
Virus	NC_004735.1	Bacteriophage RM 378	118831	-	129908	CATGTATTATACGCTAAATGC	1	0	1
Virus	NC_004735.1	Bacteriophage RM 378	38395	+	129908	CATGTCGTCGTTTGCCCCTTC	0	1	1
Virus	NC_001884.1	Bacteriophage SPBc2	473	-	134416	CATGAAAACAAAAAAGCAAAT	1	0	2
Virus	NC_001884.1	Bacteriophage SPBc2	43936	-	134416	CATGAACAAGCATTAACAGAA	1	0	2
Virus	NC_001884.1	Bacteriophage SPBc2	47962	+	134416	CATGAAGAAGTTTATTATTAA	0	1	2
Virus	NC_001884.1	Bacteriophage SPBc2	104228	+	134416	CATGAAGCAAAACAGTTTCAC	0	1	2
Virus	NC_001884.1	Bacteriophage SPBc2	51976	-	134416	CATGAAGCTTATCTAGACACA	1	0	2
Virus	NC_001884.1	Bacteriophage SPBc2	101207	-	134416	CATGAATTGGACACCGGCAAT	1	0	2
Virus	NC_001884.1	Bacteriophage SPBc2	36189	-	134416	CATGACAAATATTCGCCGTGT	1	0	2
Virus	NC_001884.1	Bacteriophage SPBc2	96487	+	134416	CATGACATTGTTGAATAAATC	0	1	2
Virus	NC_001884.1	Bacteriophage SPBc2	17034	-	134416	CATGACTATTAAACTGTTTAG	1	0	2
Virus	NC_001884.1	Bacteriophage SPBc2	7188	+	134416	CATGAGGTCTGTCTTATACTT	0	1	2
Virus	NC_001884.1	Bacteriophage SPBc2	93909	+	134416	CATGAGTTCTGGGAACTTACT	0	1	2
Virus	NC_001884.1	Bacteriophage SPBc2	51804	+	134416	CATGCATCTTTAAATCGAGAG	0	1	2
Virus	NC_001884.1	Bacteriophage SPBc2	60667	+	134416	CATGCCATAAATAAATAACTA	0	1	2
Virus	NC_001884.1	Bacteriophage SPBc2	61983	-	134416	CATGCCCACCCGCCCTGATCA	1	0	2
Virus	NC_001884.1	Bacteriophage SPBc2	13852	-	134416	CATGCCTAAGTTATAAGCTTT	1	0	2
Virus	NC_001884.1	Bacteriophage SPBc2	50043	-	134416	CATGCTCCATCAATTTAATAA	1	0	2
Virus	NC_001884.1	Bacteriophage SPBc2	94224	-	134416	CATGGAAGCATACCAGGTTTC	1	0	2
Virus	NC_001884.1	Bacteriophage SPBc2	119301	+	134416	CATGGAAGGGCGCCAGGAGAA	0	1	2
Virus	NC_001884.1	Bacteriophage SPBc2	13460	+	134416	CATGGACGCACTTCAAGATAA	0	1	2
Virus	NC_001884.1	Bacteriophage SPBc2	16107	+	134416	CATGGTAAAATTATATAAAAA	0	1	2
Virus	NC_001884.1	Bacteriophage SPBc2	99576	+	134416	CATGTAGACAAAGATAAAAAA	0	1	2
Virus	NC_001884.1	Bacteriophage SPBc2	7374	-	134416	CATGTATCTCGCTCTCATCAT	1	0	2
Virus	NC_001884.1	Bacteriophage SPBc2	11103	-	134416	CATGTCGATCAAAAAAACTGT	1	0	2
Virus	NC_001884.1	Bacteriophage SPBc2	33729	+	134416	CATGTCGTTATAAGCATCAAG	0	1	2
Virus	NC_001884.1	Bacteriophage SPBc2	146	+	134416	CATGTTAACAATAACATCTTT	0	1	2
Virus	NC_001884.1	Bacteriophage SPBc2	10766	+	134416	CATGTTAATCAAGAAGATTGC	0	1	2
Virus	NC_001884.1	Bacteriophage SPBc2	104978	-	134416	CATGTTCTTTTGGTGGTCGAT	1	0	2
Virus	NC_001884.1	Bacteriophage SPBc2	96860	-	134416	CATGTTGATACCGGTCACCTA	1	0	2
Virus	NC_001884.1	Bacteriophage SPBc2	43666	+	134416	CATGTTGATCAAATTCAGTTT	0	1	2
Virus	NC_008296.1	Bacteriophage Syn9 virus	126671	+	176847	CATGAAAAACTCTGTGGCAAC	0	1	1
Virus	NC_008296.1	Bacteriophage Syn9 virus	142236	-	176847	CATGAAAGTTATACAGTAGAG	1	0	1
Virus	NC_008296.1	Bacteriophage Syn9 virus	157148	+	176847	CATGAATATCGATCACTGTAA	0	1	1
Virus	NC_008296.1	Bacteriophage Syn9 virus	15466	+	176847	CATGACCCAACCGACCTTGAG	0	1	1
Virus	NC_008296.1	Bacteriophage Syn9 virus	16414	-	176847	CATGACGATTGCGCCAGGTTG	1	0	1
Virus	NC_008296.1	Bacteriophage Syn9 virus	110646	+	176847	CATGACGTTAAAAGGAACTCC	0	1	1
Virus	NC_008296.1	Bacteriophage Syn9 virus	73724	-	176847	CATGACTGATAGTCACAGGAT	1	0	1
Virus	NC_008296.1	Bacteriophage Syn9 virus	163812	-	176847	CATGAGGATTTAACCTTAACC	1	0	1
Virus	NC_008296.1	Bacteriophage Syn9 virus	5992	-	176847	CATGATTTGAATCCATTTCTC	1	0	1
Virus	NC_008296.1	Bacteriophage Syn9 virus	118472	-	176847	CATGCCGTAGCGAGTCTTGAA	1	0	1
Virus	NC_008296.1	Bacteriophage Syn9 virus	131737	-	176847	CATGCCTTACGAATCTGTTGA	1	0	1
Virus	NC_008296.1	Bacteriophage Syn9 virus	129843	+	176847	CATGCTAGGACCATTGCCCTT	0	1	1
Virus	NC_008296.1	Bacteriophage Syn9 virus	157473	-	176847	CATGCTTGGCAAGGTAGTGTG	1	0	1
Virus	NC_008296.1	Bacteriophage Syn9 virus	174809	+	176847	CATGGATTCATTATATCAATC	0	1	1
Virus	NC_008296.1	Bacteriophage Syn9 virus	133047	-	176847	CATGGCAACAATAGAATCCTG	1	0	1
Virus	NC_008296.1	Bacteriophage Syn9 virus	85707	-	176847	CATGGCACCATCTTTAAACAA	1	0	1
Virus	NC_008296.1	Bacteriophage Syn9 virus	135405	+	176847	CATGGCATTCTGGAAGTCTGA	0	1	1
Virus	NC_008296.1	Bacteriophage Syn9 virus	111385	-	176847	CATGGGTAGAATCTTTGGGAG	1	0	1
Virus	NC_008296.1	Bacteriophage Syn9 virus	131737	+	176847	CATGGTCTATCTGTGGTGTGC	0	1	1
Virus	NC_008296.1	Bacteriophage Syn9 virus	117888	+	176847	CATGGTCTGGATGCTGAGCAG	0	1	1
Virus	NC_008296.1	Bacteriophage Syn9 virus	63218	+	176847	CATGGTCTTCTGGTGGGCGAT	0	1	1
Virus	NC_008296.1	Bacteriophage Syn9 virus	66397	-	176847	CATGGTGAAGTAAATGCTACC	1	0	1
Virus	NC_008296.1	Bacteriophage Syn9 virus	71311	+	176847	CATGGTTGGTACTGCTAGCTC	0	1	1
Virus	NC_008296.1	Bacteriophage Syn9 virus	84887	+	176847	CATGGTTTCGATCCAATCGTA	0	1	1
Virus	NC_008296.1	Bacteriophage Syn9 virus	126999	-	176847	CATGTAAGCGATAAGAATAAA	1	0	1
Virus	NC_008296.1	Bacteriophage Syn9 virus	4911	+	176847	CATGTATGCTGCAGTTAGATT	0	1	1
Virus	NC_008296.1	Bacteriophage Syn9 virus	58444	+	176847	CATGTCAATGAATGAGGCATT	0	1	1
Virus	NC_008296.1	Bacteriophage Syn9 virus	136200	-	176847	CATGTTAACAATGGGCACACC	1	0	1
Virus	NC_008296.1	Bacteriophage Syn9 virus	62280	-	176847	CATGTTACAGTAGATTCAGAA	1	0	1
Virus	NC_005859.1	Bacteriophage T5 virion	102124	+	121750	CATGAAAGCTTCTTCGATAGA	0	1	1
Virus	NC_005859.1	Bacteriophage T5 virion	102528	-	121750	CATGGTCAGAGACACCTGAAA	1	0	1
Virus	NC_005859.1	Bacteriophage T5 virion	109415	+	121750	CATGTAATTTTAGATGGATAA	0	1	1
Virus	NC_005859.1	Bacteriophage T5 virion	110053	-	121750	CATGTCTATGGGAGTAGGTGC	1	0	1
Virus	NC_002703.1	Bacteriophage Tuc2009	20788	+	38347	CATGAAAGATACGGATAGCTT	0	1	1
Virus	NC_002703.1	Bacteriophage Tuc2009	21466	-	38347	CATGCAGATTAGACTATATCT	1	0	1
Virus	NC_003311.2	Bacteriophage VSKK	3101	+	6834	CATGGGTTCGCCGTCAATGTG	0	1	2
Virus	NC_003311.2	Bacteriophage VSKK	3961	-	6834	CATGTTGATGCCAATGATGGC	1	0	2
Virus	NC_000902.1	Bacteriophage VT2-Sa provirus	11560	-	60942	CATGAAAATGAAATGGTATGA	1	0	7
Virus	NC_000902.1	Bacteriophage VT2-Sa provirus	8808	+	60942	CATGAAATTCCATATATCACC	0	1	4
Virus	NC_000902.1	Bacteriophage VT2-Sa provirus	3033	-	60942	CATGACAACGTTCACCGACAA	1	0	7
Virus	NC_000902.1	Bacteriophage VT2-Sa provirus	11289	+	60942	CATGAGAAAAAACAGGGTACT	0	1	7
Virus	NC_000902.1	Bacteriophage VT2-Sa provirus	34175	-	60942	CATGATTTTTTTGAATTCAGG	1	0	8
Virus	NC_000902.1	Bacteriophage VT2-Sa provirus	9564	-	60942	CATGCCGGGTTTTCTTTTCCT	1	0	4
Virus	NC_000902.1	Bacteriophage VT2-Sa provirus	33939	+	60942	CATGCTGACTTCTCCCTGAAA	0	1	8
Virus	NC_000902.1	Bacteriophage VT2-Sa provirus	2373	+	60942	CATGGCATCGAAGTATTCACC	0	1	7
Virus	NC_005345.2	Bacteriophage VWB virus	14055	+	49220	CATGAACAACACCCGCCACGC	0	1	1
Virus	NC_005345.2	Bacteriophage VWB virus	2586	+	49220	CATGACCCACCTGCTCCGCAA	0	1	1
Virus	NC_005345.2	Bacteriophage VWB virus	19669	+	49220	CATGACGAATGCCGACGTGTT	0	1	1
Virus	NC_005345.2	Bacteriophage VWB virus	39218	+	49220	CATGACGACGCCTACATCGAG	0	1	1
Virus	NC_005345.2	Bacteriophage VWB virus	43327	+	49220	CATGACTCCCGAGCAGGCGCG	0	1	1
Virus	NC_005345.2	Bacteriophage VWB virus	15202	-	49220	CATGAGCAACCCCATCGTGGT	1	0	1
Virus	NC_005345.2	Bacteriophage VWB virus	13376	-	49220	CATGAGCGGTGTCCCTTCTTC	1	0	1
Virus	NC_005345.2	Bacteriophage VWB virus	36866	-	49220	CATGAGGCGCTTCGTCAGCTG	1	0	1
Virus	NC_005345.2	Bacteriophage VWB virus	46607	+	49220	CATGAGGTATCCCTCGCCGTC	0	1	1
Virus	NC_005345.2	Bacteriophage VWB virus	29983	+	49220	CATGAGTCGACGACTGATCGC	0	1	1
Virus	NC_005345.2	Bacteriophage VWB virus	36065	+	49220	CATGATCGCCAAGATCGGGCA	0	1	1
Virus	NC_005345.2	Bacteriophage VWB virus	48702	-	49220	CATGATCGGCGGACGTTGGAG	1	0	1
Virus	NC_005345.2	Bacteriophage VWB virus	25340	-	49220	CATGATCTGAATCCCGGACCG	1	0	1
Virus	NC_005345.2	Bacteriophage VWB virus	19931	-	49220	CATGATGCTGGTTCCTGTCTC	1	0	1
Virus	NC_005345.2	Bacteriophage VWB virus	7977	+	49220	CATGCCCAAGTTGGAGTGGCC	0	1	1
Virus	NC_005345.2	Bacteriophage VWB virus	12165	+	49220	CATGCCGAGGGAGCTGCGCAC	0	1	1
Virus	NC_005345.2	Bacteriophage VWB virus	22043	+	49220	CATGCCGGGCCCGCCGGACGG	0	1	1
Virus	NC_005345.2	Bacteriophage VWB virus	33302	-	49220	CATGCCGGGCCGTGTGATCGG	1	0	1
Virus	NC_005345.2	Bacteriophage VWB virus	29983	-	49220	CATGCGAGCACCTGCGCCTTG	1	0	1
Virus	NC_005345.2	Bacteriophage VWB virus	9638	-	49220	CATGCGCGAGGCACTCGCTCT	1	0	1
Virus	NC_005345.2	Bacteriophage VWB virus	16550	-	49220	CATGCGGAGCCACGCGAGCAG	1	0	1
Virus	NC_005345.2	Bacteriophage VWB virus	29555	+	49220	CATGCGGCAGTGCGAGGAAGT	0	1	1
Virus	NC_005345.2	Bacteriophage VWB virus	46178	-	49220	CATGCTCGCTTGCGGGGGCGG	1	0	1
Virus	NC_005345.2	Bacteriophage VWB virus	8287	-	49220	CATGCTGCGGACGTTGATCCG	1	0	1
Virus	NC_005345.2	Bacteriophage VWB virus	15904	+	49220	CATGGACCCGGGCACCGAGCT	0	1	1
Virus	NC_005345.2	Bacteriophage VWB virus	15202	+	49220	CATGGCCCCACCCTCGATCCG	0	1	1
Virus	NC_005345.2	Bacteriophage VWB virus	39544	-	49220	CATGGCGCGGCAGTTGAACTG	1	0	1
Virus	NC_005345.2	Bacteriophage VWB virus	14055	-	49220	CATGGCGGGCGTTCTCCTGTG	1	0	1
Virus	NC_005345.2	Bacteriophage VWB virus	13737	+	49220	CATGGGACCCCGACGCCGAAC	0	1	1
Virus	NC_005345.2	Bacteriophage VWB virus	47980	+	49220	CATGGGACCCGTACCGCGCGG	0	1	1
Virus	NC_005345.2	Bacteriophage VWB virus	47018	-	49220	CATGGGGCTACCTCCCTGTGC	1	0	1
Virus	NC_005345.2	Bacteriophage VWB virus	626	-	49220	CATGGTCACCCGGTGGCGGCC	1	0	1
Virus	NC_005345.2	Bacteriophage VWB virus	22261	-	49220	CATGGTCGAGGTCGAGGCAGA	1	0	1
Virus	NC_005345.2	Bacteriophage VWB virus	43676	-	49220	CATGGTGCGCCCCTTTCGGGT	1	0	1
Virus	NC_005345.2	Bacteriophage VWB virus	9364	+	49220	CATGGTGGCTGCGGGCGGCCG	0	1	1
Virus	NC_005345.2	Bacteriophage VWB virus	25079	+	49220	CATGTACGCCGACCCCGCGAA	0	1	1
Virus	NC_005345.2	Bacteriophage VWB virus	45739	+	49220	CATGTCCGACAGCCCGCGCGA	0	1	1
Virus	NC_005345.2	Bacteriophage VWB virus	30283	-	49220	CATGTCCTCGCGGCTCGCGTC	1	0	1
Virus	NC_005345.2	Bacteriophage VWB virus	15904	-	49220	CATGTCGAGGATGCGGGCGGC	1	0	1
Virus	NC_005345.2	Bacteriophage VWB virus	495	+	49220	CATGTGCGCCGGAAGTTGTGC	0	1	1
Virus	NC_005056.1	Bacteriophage WPhi	14569	-	32684	CATGCCGAGATCATACCCGAT	1	0	1
Virus	NC_005056.1	Bacteriophage WPhi	14331	+	32684	CATGGGAACGCTACAGCGTTC	0	1	1
Virus	NC_003497.1	Bamboo mosaic virus satellite RNA	348	+	836	CATGCTTTACCAAGCCAGGCT	0	1	1
Virus	NC_009745.1	Banana bract mosaic virus	2364	-	9711	CATGCATCGTTTTGTTCGCGT	1	0	1
Virus	NC_009745.1	Banana bract mosaic virus	1987	+	9711	CATGTTGTTGCGTAACGAATG	0	1	1
Virus	NC_003474.1	Banana bunchy top virus DNA 4	555	-	1043	CATGTGGTATGACAGCCGGTT	1	0	1
Virus	NC_002729.1	Banana mild mosaic virus	5871	-	7352	CATGCTCTGAAACGTACTTCA	1	0	1
Virus	NC_002729.1	Banana mild mosaic virus	1861	+	7352	CATGGACTTCCTTGAGTTAGC	0	1	1
Virus	NC_002729.1	Banana mild mosaic virus	5442	+	7352	CATGGTGTTGCTGGTTGCGGA	0	1	1
Virus	NC_002729.1	Banana mild mosaic virus	6338	+	7352	CATGTACATATTAGACGCAAT	0	1	1
Virus	NC_002729.1	Banana mild mosaic virus	2366	-	7352	CATGTGAAATGGCACCAATTG	1	0	1
Virus	NC_002729.1	Banana mild mosaic virus	6666	-	7352	CATGTTTGAACTGTCATATTC	1	0	1
Virus	NC_007002.1	Banana streak GF virus	434	+	7263	CATGAAGGTTACCCCTATCCT	0	1	1
Virus	NC_007002.1	Banana streak GF virus	2833	-	7263	CATGACAAATATTGAGCCTTG	1	0	1
Virus	NC_007002.1	Banana streak GF virus	1561	-	7263	CATGAGTAAGGCTAGGGTATG	1	0	1
Virus	NC_007002.1	Banana streak GF virus	2455	+	7263	CATGGTGGGAGAAGAGGAAGC	0	1	1
Virus	NC_006955.1	Banana streak Mysore virus	5719	-	7650	CATGACAAGCCACTCATAGAG	1	0	1
Virus	NC_006955.1	Banana streak Mysore virus	1708	-	7650	CATGAGTAGGGCCAGGGTATC	1	0	1
Virus	NC_006955.1	Banana streak Mysore virus	4143	+	7650	CATGCACCTACTATATCACCA	0	1	1
Virus	NC_006955.1	Banana streak Mysore virus	5673	+	7650	CATGGACGGCTTTCCTGGCTA	0	1	1
Virus	NC_006955.1	Banana streak Mysore virus	46	+	7650	CATGGGGTAATTCCCTAGGAT	0	1	1
Virus	NC_006955.1	Banana streak Mysore virus	4540	-	7650	CATGGTAGTATTCTGATCTTT	1	0	1
Virus	NC_003381.1	Banana streak OL virus	6082	+	7389	CATGATAATTGAAACGGATGG	0	1	1
Virus	NC_003381.1	Banana streak OL virus	1900	-	7389	CATGATCTGGATCCTGACTTG	1	0	1
Virus	NC_003381.1	Banana streak OL virus	4846	-	7389	CATGCCTATGATCATATGAAC	1	0	1
Virus	NC_003381.1	Banana streak OL virus	1044	+	7389	CATGGGATGAGTAATTCTATC	0	1	1
Virus	NC_003381.1	Banana streak OL virus	7165	-	7389	CATGTCTCTGGCCTAACAACT	1	0	1
Virus	NC_003381.1	Banana streak OL virus	4114	+	7389	CATGTGCCAACCCTGGTTCTA	0	1	1
Virus	NC_008018.1	Banana streak virus	4259	+	7722	CATGCAAGAATCGAGCCCTAC	0	1	1
Virus	NC_008018.1	Banana streak virus	5817	-	7722	CATGGCCACCTGATGAAAACC	1	0	1
Virus	NC_008018.1	Banana streak virus	4932	-	7722	CATGGTGATCTTTTTCTCCTT	1	0	1
Virus	NC_008018.1	Banana streak virus	5506	+	7722	CATGTCACCCCAGCAATGAAG	0	1	1
Virus	NC_007003.1	Banana streak virus strain Acuminata Vietnam	4305	+	7801	CATGGAGCTTTGAGGAAAAGA	0	1	1
Virus	NC_007003.1	Banana streak virus strain Acuminata Vietnam	5017	-	7801	CATGGTAATCCTTTTTTCCTT	1	0	1
Virus	NC_007003.1	Banana streak virus strain Acuminata Vietnam	2030	+	7801	CATGGTCAGCAAGATAGGACT	0	1	1
Virus	NC_007003.1	Banana streak virus strain Acuminata Vietnam	2233	-	7801	CATGGTTGCTATAATGGATCT	1	0	1
Virus	NC_004217.1	Banna virus segment 2	1057	-	3048	CATGTGACATAGCTCCACTGA	1	0	1
Virus	NC_003483.1	Barley mild mosaic virus RNA 1	2926	+	7262	CATGGAAGAAGTCAAGATAAA	0	1	1
Virus	NC_003483.1	Barley mild mosaic virus RNA 1	3742	+	7262	CATGGTTAAGTGCCACTTAAC	0	1	1
Virus	NC_003483.1	Barley mild mosaic virus RNA 1	3154	-	7262	CATGTTAACTTTCTCTCCACC	1	0	1
Virus	NC_003482.1	Barley mild mosaic virus RNA2	1040	+	3524	CATGACCCAAGCACCGTCTGG	0	1	1
Virus	NC_003482.1	Barley mild mosaic virus RNA2	1256	+	3524	CATGAGGTGATATGGAATGCA	0	1	1
Virus	NC_003482.1	Barley mild mosaic virus RNA2	1454	-	3524	CATGCGTTGGCTCCCCTTCGC	1	0	1
Virus	NC_003482.1	Barley mild mosaic virus RNA2	1195	-	3524	CATGGTTTTAAGAACCTCGAA	1	0	1
Virus	NC_003482.1	Barley mild mosaic virus RNA2	814	-	3524	CATGTACTCGCAGCCTATGCC	1	0	1
Virus	NC_003482.1	Barley mild mosaic virus RNA2	739	+	3524	CATGTGGAACATACTTAAGGC	0	1	1
Virus	NC_003481.1	Barley stripe mosaic virus RNA 2	1389	+	3289	CATGAAACCTGTCTTAAATCT	0	1	1
Virus	NC_003481.1	Barley stripe mosaic virus RNA 2	3160	-	3289	CATGGTTTCCAATTCAGGCAT	1	0	1
Virus	NC_004666.1	Barley yellow dwarf virus - GAV	2376	+	5685	CATGTCGGCTGTGGCTCAGTG	0	1	1
Virus	NC_004666.1	Barley yellow dwarf virus - GAV	3446	-	5685	CATGTTGGCAACGCGTATTGT	1	0	1
Virus	NC_003680.1	Barley yellow dwarf virus - MAV	753	-	5273	CATGAGGCCGGTCTCCACCTT	1	0	1
Virus	NC_003680.1	Barley yellow dwarf virus - MAV	3337	-	5273	CATGTAAAATTGGTTCACCGT	1	0	1
Virus	NC_003680.1	Barley yellow dwarf virus - MAV	2339	+	5273	CATGTCGGCCGTGGCTCAGTG	0	1	1
Virus	NC_003680.1	Barley yellow dwarf virus - MAV	261	+	5273	CATGTGCTTCGGGCATATGGC	0	1	1
Virus	NC_004750.1	Barley yellow dwarf virus - PAV	4075	-	5677	CATGAGGTAGAAGCTGGCATC	1	0	1
Virus	NC_004750.1	Barley yellow dwarf virus - PAV	2375	+	5677	CATGTCGGCTGTCGCTCAGTG	0	1	1
Virus	NC_002990.1	Barley yellow mosaic virus RNA 1	5142	-	7637	CATGAAGTCGTAAACATCATC	1	0	1
Virus	NC_002990.1	Barley yellow mosaic virus RNA 1	5181	+	7637	CATGAATGAGTATGCGCCTAG	0	1	1
Virus	NC_002990.1	Barley yellow mosaic virus RNA 1	258	+	7637	CATGAATTTTTCCGCAAACTT	0	1	1
Virus	NC_002990.1	Barley yellow mosaic virus RNA 1	4926	+	7637	CATGCAAGCTTCTGATGGTTT	0	1	1
Virus	NC_002990.1	Barley yellow mosaic virus RNA 1	5719	-	7637	CATGCAATCTTTCCCATCCCC	1	0	1
Virus	NC_002990.1	Barley yellow mosaic virus RNA 1	531	-	7637	CATGCCATCCAGAGCGGTTTT	1	0	1
Virus	NC_002990.1	Barley yellow mosaic virus RNA 1	589	+	7637	CATGCGGAGAGTTGCCTGCAA	0	1	1
Virus	NC_002990.1	Barley yellow mosaic virus RNA 1	778	-	7637	CATGTTCGCCAAAGTATGTAC	1	0	1
Virus	NC_002991.1	Barley yellow mosaic virus RNA 2	965	+	3582	CATGATCACTGGATTGTGAAT	0	1	1
Virus	NC_002991.1	Barley yellow mosaic virus RNA 2	2536	-	3582	CATGGAACGTTGAACCAACTC	1	0	1
Virus	NC_002991.1	Barley yellow mosaic virus RNA 2	2215	+	3582	CATGGCAACCACACTTGAAAG	0	1	1
Virus	NC_001786.1	Barmah Forest virus	2431	-	11488	CATGAGAACGCTTCGTCGATG	1	0	1
Virus	NC_001786.1	Barmah Forest virus	9228	+	11488	CATGAGCAAGACAATCCAAGT	0	1	1
Virus	NC_001786.1	Barmah Forest virus	9331	-	11488	CATGCGCGCTGCTCGATGAGC	1	0	1
Virus	NC_001786.1	Barmah Forest virus	2267	+	11488	CATGTCTGACCTAGTATTGAG	0	1	1
Virus	NC_009741.1	Basella rugose mosaic virus	3502	+	9804	CATGAGGTTGCACACCAGTCA	0	1	1
Virus	NC_009741.1	Basella rugose mosaic virus	4077	-	9804	CATGCGCAAGGTTGGCGCAAG	1	0	1
Virus	NC_008315.1	Bat coronavirus (BtCoV/133/2005)	262	+	30307	CATGCTTTCCAAGGCTGGTGT	0	1	1
Virus	NC_008315.1	Bat coronavirus (BtCoV/133/2005)	10973	-	30307	CATGTAAACTCTGGATAGCAG	1	0	1
Virus	NC_008315.1	Bat coronavirus (BtCoV/133/2005)	25755	+	30307	CATGTCTGGCACTTTGTTTCA	0	1	1
Virus	NC_008315.1	Bat coronavirus (BtCoV/133/2005)	26503	-	30307	CATGATAATCAACAGTCATAG	1	0	2
Virus	NC_008315.1	Bat coronavirus (BtCoV/133/2005)	344	-	30307	CATGGTCACTTCTTTTTTCAT	1	0	2
Virus	NC_008315.1	Bat coronavirus (BtCoV/133/2005)	10218	+	30307	CATGTGGGTCTATGACATTGA	0	1	2
Virus	NC_008315.1	Bat coronavirus (BtCoV/133/2005)	30077	+	30307	CATGTTAAACTTACAGTGCAA	0	1	2
Virus	NC_009657.1	Bat coronavirus 512/2005	4095	-	28203	CATGACCATCAACAGCCATAT	1	0	1
Virus	NC_009657.1	Bat coronavirus 512/2005	3890	+	28203	CATGGGACGTTGTTTAATATG	0	1	1
Virus	NC_009657.1	Bat coronavirus 512/2005	17673	-	28203	CATGGTTGACCTTTACGCAAC	1	0	1
Virus	NC_009657.1	Bat coronavirus 512/2005	17483	+	28203	CATGTTATTGGCAGCAATGTT	0	1	1
Virus	NC_009694.1	Bat coronavirus HKU3	2628	-	29728	CATGAGGCCATTGATACAAAC	1	0	1
Virus	NC_009694.1	Bat coronavirus HKU3	15194	-	29728	CATGAGGTGAGGACTTTCTAC	1	0	1
Virus	NC_009694.1	Bat coronavirus HKU3	2503	+	29728	CATGATACAGTACTAACCTCT	0	1	1
Virus	NC_009694.1	Bat coronavirus HKU3	2882	-	29728	CATGCGAATTCAGTAACCTCA	1	0	1
Virus	NC_009694.1	Bat coronavirus HKU3	28277	+	29728	CATGGCAAAGAGGAACTTAGA	0	1	1
Virus	NC_009694.1	Bat coronavirus HKU3	757	+	29728	CATGGCAGTGGTGCTCTCCGT	0	1	1
Virus	NC_009694.1	Bat coronavirus HKU3	964	-	29728	CATGTTCACGGCAGCAGTAGA	1	0	1
Virus	NC_009694.1	Bat coronavirus HKU3	27216	+	29728	CATGAAAATTATTCTCTTCTT	0	1	2
Virus	NC_009694.1	Bat coronavirus HKU3	20256	-	29728	CATGACTGAAATCTCCATAAA	1	0	3
Virus	NC_009694.1	Bat coronavirus HKU3	29065	-	29728	CATGCCAATGCGTGACATTCC	1	0	4
Virus	NC_009694.1	Bat coronavirus HKU3	14533	+	29728	CATGCTTTTCAGTAGCTGCAC	0	1	3
Virus	NC_009694.1	Bat coronavirus HKU3	27722	-	29728	CATGTTCGTTTAGACTTTGTT	1	0	3
Virus	NC_009694.1	Bat coronavirus HKU3	19815	+	29728	CATGTTTCTACAATAGGTGTC	0	1	3
Virus	NC_009019.1	Bat coronavirus HKU4-1	25871	+	30286	CATGAAGATCATTACACTGAA	0	1	1
Virus	NC_009019.1	Bat coronavirus HKU4-1	10959	-	30286	CATGCAGACTCTGGATAGCAG	1	0	1
Virus	NC_009019.1	Bat coronavirus HKU4-1	18748	-	30286	CATGCTACACCGCTGTTCTTT	1	0	1
Virus	NC_009019.1	Bat coronavirus HKU4-1	142	+	30286	CATGCTCAACACTGGGCATAA	0	1	1
Virus	NC_009019.1	Bat coronavirus HKU4-1	17902	-	30286	CATGGATCTAGCTACAGCATT	1	0	1
Virus	NC_009019.1	Bat coronavirus HKU4-1	26495	-	30286	CATGATAATCAACAGTCATAG	1	0	2
Virus	NC_009019.1	Bat coronavirus HKU4-1	351	-	30286	CATGGTCACTTCTTTTTTCAT	1	0	2
Virus	NC_009019.1	Bat coronavirus HKU4-1	10204	+	30286	CATGTGGGTCTATGACATTGA	0	1	2
Virus	NC_009019.1	Bat coronavirus HKU4-1	30066	+	30286	CATGTTAAACTTACAGTGCAA	0	1	2
Virus	NC_009020.1	Bat coronavirus HKU5-1	2393	+	30482	CATGCAACTGCTTCACACCAC	0	1	1
Virus	NC_009020.1	Bat coronavirus HKU5-1	345	-	30482	CATGGTCAGTCCTTTTTTCAG	1	0	1
Virus	NC_009020.1	Bat coronavirus HKU5-1	263	+	30482	CATGTCTTTCGTGGCTGGTGT	0	1	1
Virus	NC_009020.1	Bat coronavirus HKU5-1	30260	+	30482	CATGTTTTACTTACAGTGCAA	0	1	1
Virus	NC_009021.1	Bat coronavirus HKU9-1	21838	-	29114	CATGCAAATTTACGTCAAAAT	1	0	1
Virus	NC_009021.1	Bat coronavirus HKU9-1	21685	+	29114	CATGGTTTCAGTAGGGGTAGT	0	1	1
Virus	NC_009695.1	Bat SARS CoV Rf1/2004	6453	+	29709	CATGAAGATCTAATGGCTGCT	0	1	1
Virus	NC_009695.1	Bat SARS CoV Rf1/2004	6552	-	29709	CATGAGTGGCAAGTGTTTTTA	1	0	1
Virus	NC_009695.1	Bat SARS CoV Rf1/2004	5391	+	29709	CATGCCAACTTGGAATCCGCT	0	1	1
Virus	NC_009695.1	Bat SARS CoV Rf1/2004	2881	-	29709	CATGCGAATTCAGTAACCTCT	1	0	1
Virus	NC_009695.1	Bat SARS CoV Rf1/2004	29049	-	29709	CATGCTAATGCGTGACATTCC	1	0	1
Virus	NC_009695.1	Bat SARS CoV Rf1/2004	14535	+	29709	CATGCTTTTCAGTGGCTGCAC	0	1	1
Virus	NC_009695.1	Bat SARS CoV Rf1/2004	28261	+	29709	CATGGTAAGGAAGGACTCAAA	0	1	1
Virus	NC_009695.1	Bat SARS CoV Rf1/2004	5117	+	29709	CATGTCTGCTTTGAATCACAC	0	1	1
Virus	NC_009695.1	Bat SARS CoV Rf1/2004	5391	-	29709	CATGTTGTAGAAGATGGGTCA	1	0	1
Virus	NC_009695.1	Bat SARS CoV Rf1/2004	27716	-	29709	CATGTTTGTTTAAACTTTGTT	1	0	1
Virus	NC_009695.1	Bat SARS CoV Rf1/2004	27210	+	29709	CATGAAAATTATTCTCTTCCT	0	1	2
Virus	NC_009695.1	Bat SARS CoV Rf1/2004	20258	-	29709	CATGACTGAAATCTCCATAAA	1	0	3
Virus	NC_009695.1	Bat SARS CoV Rf1/2004	5971	-	29709	CATGTGAGTTTGAAATTGTCA	1	0	2
Virus	NC_009695.1	Bat SARS CoV Rf1/2004	15154	-	29709	CATGTTATGCCAGCCACCGTA	1	0	2
Virus	NC_009695.1	Bat SARS CoV Rf1/2004	19817	+	29709	CATGTTTCTACAATAGGTGTC	0	1	3
Virus	NC_009696.1	Bat SARS CoV Rm1/2004	20291	-	29749	CATGACTAAAGTCTCCATAAA	1	0	1
Virus	NC_009696.1	Bat SARS CoV Rm1/2004	5049	+	29749	CATGAGGGTAAAACCTTCTTT	0	1	1
Virus	NC_009696.1	Bat SARS CoV Rm1/2004	5569	-	29749	CATGGAATAGTAACACCTGTC	1	0	1
Virus	NC_009696.1	Bat SARS CoV Rm1/2004	9168	+	29749	CATGGTACTTGTGAAAGGTCA	0	1	1
Virus	NC_009696.1	Bat SARS CoV Rm1/2004	756	+	29749	CATGGTGGTGGTGTACTCCGT	0	1	1
Virus	NC_009696.1	Bat SARS CoV Rm1/2004	9438	-	29749	CATGGTTGTACTCACCAAATG	1	0	1
Virus	NC_009696.1	Bat SARS CoV Rm1/2004	963	-	29749	CATGTTCACGGCAGCAGTAAA	1	0	1
Virus	NC_009696.1	Bat SARS CoV Rm1/2004	27248	+	29749	CATGAAAATTATTCTCTTCTT	0	1	2
Virus	NC_009696.1	Bat SARS CoV Rm1/2004	29097	-	29749	CATGCCAATGCGTGACATTCC	1	0	4
Virus	NC_009696.1	Bat SARS CoV Rm1/2004	28309	+	29749	CATGGCAAGGAGGAACTTAGA	0	1	2
Virus	NC_009696.1	Bat SARS CoV Rm1/2004	27754	-	29749	CATGTTCGTTTAGACTTTGTT	1	0	3
Virus	NC_009696.1	Bat SARS CoV Rm1/2004	19850	+	29749	CATGTTTCTACAATAGGTGTC	0	1	3
Virus	NC_009693.1	Bat SARS CoV Rp3/2004	27228	+	29736	CATGAAAATTATCCTCTTCCT	0	1	1
Virus	NC_009693.1	Bat SARS CoV Rp3/2004	20271	-	29736	CATGACTGAAATCCCCATAAA	1	0	1
Virus	NC_009693.1	Bat SARS CoV Rp3/2004	7284	-	29736	CATGAGCCAAGAATTGCTGAT	1	0	1
Virus	NC_009693.1	Bat SARS CoV Rp3/2004	19463	+	29736	CATGATGATTTCTGCTGGATT	0	1	1
Virus	NC_009693.1	Bat SARS CoV Rp3/2004	9155	+	29736	CATGCGAAAGATCAGAAGCTG	0	1	1
Virus	NC_009693.1	Bat SARS CoV Rp3/2004	5404	-	29736	CATGCTGTAGAAGGTGGGTCA	1	0	1
Virus	NC_009693.1	Bat SARS CoV Rp3/2004	760	+	29736	CATGGCAGTGGTGTACTCCGT	0	1	1
Virus	NC_009693.1	Bat SARS CoV Rp3/2004	28289	+	29736	CATGGTAAGGAGGAACTTAGA	0	1	1
Virus	NC_009693.1	Bat SARS CoV Rp3/2004	6565	+	29736	CATGGTATTGCTGCAATTAAT	0	1	1
Virus	NC_009693.1	Bat SARS CoV Rp3/2004	967	-	29736	CATGGTCACGACAGCAGTAGA	1	0	1
Virus	NC_009693.1	Bat SARS CoV Rp3/2004	9418	-	29736	CATGGTTGTACTCACCAAAAG	1	0	1
Virus	NC_009693.1	Bat SARS CoV Rp3/2004	5130	+	29736	CATGTCTGCTTTAAACCACAC	0	1	1
Virus	NC_009693.1	Bat SARS CoV Rp3/2004	5549	+	29736	CATGTGTATGTGGTCGTGATG	0	1	1
Virus	NC_009693.1	Bat SARS CoV Rp3/2004	29077	-	29736	CATGCCAATGCGTGACATTCC	1	0	4
Virus	NC_009693.1	Bat SARS CoV Rp3/2004	14548	+	29736	CATGCTTTTCAGTAGCTGCAC	0	1	3
Virus	NC_009693.1	Bat SARS CoV Rp3/2004	5984	-	29736	CATGTGAGTTTGAAATTGTCA	1	0	2
Virus	NC_009693.1	Bat SARS CoV Rp3/2004	15167	-	29736	CATGTTATGCCAGCCACCGTA	1	0	2
Virus	NC_009693.1	Bat SARS CoV Rp3/2004	27734	-	29736	CATGTTCGTTTAGACTTTGTT	1	0	3
Virus	NC_003505.1	Bean calico mosaic virus DNA B	2544	-	2572	CATGGTGTCCTAAAAGGGCCT	1	0	1
Virus	NC_003505.1	Bean calico mosaic virus DNA B	2295	+	2572	CATGTATTGAGCTAAAGAAGA	0	1	1
Virus	NC_004047.1	Bean common mosaic necrosis virus	6202	+	9612	CATGAACAGCAATGCGATAGC	0	1	1
Virus	NC_004047.1	Bean common mosaic necrosis virus	8317	-	9612	CATGAGTTCTTTGCTTCGATC	1	0	1
Virus	NC_004047.1	Bean common mosaic necrosis virus	8025	+	9612	CATGCATAAAAGAGGGCTGGA	0	1	1
Virus	NC_004047.1	Bean common mosaic necrosis virus	6483	-	9612	CATGTTTTCACTGTGAGAGTT	1	0	1
Virus	NC_003397.1	Bean common mosaic virus	462	-	9992	CATGGCACTGTCTTGATGATC	1	0	1
Virus	NC_001931.1	Bean dwarf mosaic virus DNA A	1131	+	2615	CATGAGTTACATACGATCTGT	0	1	1
Virus	NC_001931.1	Bean dwarf mosaic virus DNA A	1489	-	2615	CATGGATTCACGCACAGGGGA	1	0	4
Virus	NC_004042.1	Bean golden mosaic virus DNA A	1879	-	2617	CATGCTGAGTATAACGTCATT	1	0	1
Virus	NC_004042.1	Bean golden mosaic virus DNA A	1509	+	2617	CATGTCCTGAGCAATTTATGT	0	1	1
Virus	NC_004042.1	Bean golden mosaic virus DNA A	586	-	2617	CATGTCGTTGTTCATAGGACT	1	0	1
Virus	NC_004043.1	Bean golden mosaic virus DNA B	256	-	2580	CATGGACAACGGATTTCAAAA	1	0	1
Virus	NC_003493.2	Bean yellow dwarf virus	895	-	2561	CATGACCACGTTTTCTTCACC	1	0	1
Virus	NC_003493.2	Bean yellow dwarf virus	680	+	2561	CATGGCCAAGAATACTATATA	0	1	1
Virus	NC_003492.1	Bean yellow mosaic virus	6569	+	9532	CATGAGGACAAGATAGTTCTC	0	1	1
Virus	NC_003492.1	Bean yellow mosaic virus	1804	-	9532	CATGATCAATCTTCCTATAGC	1	0	1
Virus	NC_003492.1	Bean yellow mosaic virus	1685	+	9532	CATGCTAAGCGATTTCTTAGC	0	1	1
Virus	NC_003492.1	Bean yellow mosaic virus	704	-	9532	CATGCTTTCTCTTGTCAGCAA	1	0	1
Virus	NC_004452.3	Beet black scorch virus	3535	-	3644	CATGAGTATCTTGGGTAATAC	1	0	1
Virus	NC_004452.3	Beet black scorch virus	3167	+	3644	CATGGTACAGATATGCTACGC	0	1	1
Virus	NC_002766.1	Beet chlorosis virus	1955	+	5776	CATGGGTCCCACCACACAGGA	0	1	1
Virus	NC_002766.1	Beet chlorosis virus	2864	-	5776	CATGTCATCTTCGAGCATCCA	1	0	1
Virus	NC_001412.1	Beet curly top virus - California [Logan]	2458	-	2994	CATGGACTCCACTATTTCCTC	1	0	1
Virus	NC_001412.1	Beet curly top virus - California [Logan]	1897	+	2994	CATGGTGTATTGTGAAGTGGC	0	1	1
Virus	NC_003491.1	Beet mild yellowing virus	1865	+	5722	CATGAAGAAGCCCCGCTCAAG	0	1	1
Virus	NC_003491.1	Beet mild yellowing virus	2590	-	5722	CATGATGAGGCGGTAGCGTCC	1	0	1
Virus	NC_003491.1	Beet mild yellowing virus	1088	+	5722	CATGATTCCGGCATCGAGTGT	0	1	1
Virus	NC_003491.1	Beet mild yellowing virus	4940	-	5722	CATGGAGTGCCCGACTCTCTT	1	0	1
Virus	NC_003491.1	Beet mild yellowing virus	2260	+	5722	CATGGCCACGAGAGGAAACAA	0	1	1
Virus	NC_003491.1	Beet mild yellowing virus	843	-	5722	CATGGGAACCGTCTGCGTGTT	1	0	1
Virus	NC_003491.1	Beet mild yellowing virus	2260	-	5722	CATGGGACCTCGTGTTTGAGT	1	0	1
Virus	NC_003491.1	Beet mild yellowing virus	1322	-	5722	CATGTAGTTAACATTTTCCGA	1	0	1
Virus	NC_005304.1	Beet mosaic virus	8710	-	9591	CATGCTTGATAACACTCTGCT	1	0	1
Virus	NC_005304.1	Beet mosaic virus	8369	+	9591	CATGGGGATACCCAGAACTTT	0	1	1
Virus	NC_003514.1	Beet necrotic yellow vein virus RNA 1	1062	-	6746	CATGAGTTCTCGCTCACCACT	1	0	1
Virus	NC_003514.1	Beet necrotic yellow vein virus RNA 1	618	+	6746	CATGATTGAAGGTTCCCGTGC	0	1	1
Virus	NC_003515.1	Beet necrotic yellow vein virus RNA 2	3376	-	4609	CATGAACGCCAGCAATACAAA	1	0	1
Virus	NC_003515.1	Beet necrotic yellow vein virus RNA 2	2684	+	4609	CATGCTTGTAGATGAGGTCAC	0	1	1
Virus	NC_005209.1	Beet pseudo-yellows virus RNA 1	7510	-	8007	CATGCAATGTATATAACACAA	1	0	1
Virus	NC_005209.1	Beet pseudo-yellows virus RNA 1	7399	+	8007	CATGGTAGGTTATAATCTGGA	0	1	1
Virus	NC_003693.1	Beet ringspot virus RNA 1	1494	-	7362	CATGGGCCTCAAGCTTGGCCC	1	0	1
Virus	NC_003693.1	Beet ringspot virus RNA 1	735	+	7362	CATGGGGCTAAAGTTCATTTT	0	1	1
Virus	NC_003693.1	Beet ringspot virus RNA 1	1376	+	7362	CATGGTTGATTACTTCCCTGA	0	1	1
Virus	NC_003693.1	Beet ringspot virus RNA 1	309	+	7362	CATGTTAAATATAATAATAGT	0	1	1
Virus	NC_003693.1	Beet ringspot virus RNA 1	735	-	7362	CATGTTTGATAAGGAATTCCA	1	0	1
Virus	NC_004045.1	Beet western yellows ST9 associated virus	1644	+	2843	CATGCACACAGTCCTGCAGAT	0	1	1
Virus	NC_004045.1	Beet western yellows ST9 associated virus	1895	-	2843	CATGCTGACCCGCATTTTCCA	1	0	1
Virus	NC_004045.1	Beet western yellows ST9 associated virus	463	-	2843	CATGTGCCGTATGACGGCCAC	1	0	1
Virus	NC_004756.1	Beet western yellows virus	152	+	5666	CATGACAATGCGAATGTTAAC	0	1	1
Virus	NC_004756.1	Beet western yellows virus	1120	+	5666	CATGGGAATCATCAAATGCAG	0	1	1
Virus	NC_004756.1	Beet western yellows virus	2788	-	5666	CATGTCATCTTCAAGAAGCCA	1	0	1
Virus	NC_004756.1	Beet western yellows virus	853	-	5666	CATGTGGCATAGCCTGCGTGG	1	0	1
Virus	NC_001598.1	Beet yellows virus	2615	+	15480	CATGGTGCAGTACAAATTCGG	0	1	1
Virus	NC_001598.1	Beet yellows virus	4292	-	15480	CATGTCACCAGGAACGCACAG	1	0	1
Virus	NC_006956.1	Begomovirus-associated DNA-II	595	-	1032	CATGAGCCTAATTCTAATTCG	1	0	1
Virus	NC_007803.1	Beilong virus	13893	-	19212	CATGAGTAAGAGCCTCATTGT	1	0	1
Virus	NC_007803.1	Beilong virus	13761	+	19212	CATGCTCTCTTTTGTGGAATA	0	1	1
Virus	NC_007803.1	Beilong virus	4337	+	19212	CATGGACACCAACCCGTACCT	0	1	1
Virus	NC_007803.1	Beilong virus	4991	-	19212	CATGTACTGATAAGAAGCTTG	1	0	1
Virus	NC_003405.1	Bhendi yellow vein mosaic virus-associated DNA beta	691	+	1353	CATGAGAAATTCCCTTATTGA	0	1	1
Virus	NC_001538.1	BK polyomavirus	3855	-	5153	CATGAAAAGCACTTTGCAAAT	1	0	1
Virus	NC_001538.1	BK polyomavirus	626	-	5153	CATGAACCTGGAAATACAAAA	1	0	1
Virus	NC_001538.1	BK polyomavirus	390	+	5153	CATGGTTCTGCGCCAGCTGTC	0	1	2
Virus	NC_001411.2	Black beetle virus	2805	+	3106	CATGGGAATGAGCTACCAAGA	0	1	2
Virus	NC_003784.1	Black queen cell virus	8467	-	8550	CATGACACTTAGAAAAATTTG	1	0	1
Virus	NC_003784.1	Black queen cell virus	8252	+	8550	CATGCATCTCAGACGGCCCAG	0	1	1
Virus	NC_003784.1	Black queen cell virus	3797	+	8550	CATGGGAGTATTCTTTAGAAA	0	1	1
Virus	NC_003784.1	Black queen cell virus	4037	-	8550	CATGGTTCAAGATCCTGTCGC	1	0	1
Virus	NC_008182.1	Black raspberry necrosis virus RNA1	1446	-	7581	CATGAGCCCATTTTGTCATCT	1	0	1
Virus	NC_008182.1	Black raspberry necrosis virus RNA1	6264	-	7581	CATGCGCATAGTCAAAAGCCC	1	0	1
Virus	NC_008182.1	Black raspberry necrosis virus RNA1	5429	+	7581	CATGGAATCGCTCGATGACAA	0	1	1
Virus	NC_008182.1	Black raspberry necrosis virus RNA1	1302	+	7581	CATGGAGTAGATGGTGTCTTT	0	1	1
Virus	NC_008183.1	Black raspberry necrosis virus RNA2	5946	-	6364	CATGCAAGCTGCCAGAATTCG	1	0	1
Virus	NC_008183.1	Black raspberry necrosis virus RNA2	645	-	6364	CATGCCTTCTCTTTCGAGAGA	1	0	1
Virus	NC_008183.1	Black raspberry necrosis virus RNA2	4469	+	6364	CATGGGAAGCTGGAAGAGGTC	0	1	1
Virus	NC_008558.1	Blackberry virus Y	3591	+	10851	CATGAACTAAATTTTCTCCCA	0	1	1
Virus	NC_008558.1	Blackberry virus Y	4400	-	10851	CATGACATTATACTCAGGGAA	1	0	1
Virus	NC_008558.1	Blackberry virus Y	954	-	10851	CATGATAAAAATTTTCTTGCA	1	0	1
Virus	NC_008558.1	Blackberry virus Y	9912	+	10851	CATGATGATGATTTGGCGCCA	0	1	1
Virus	NC_008558.1	Blackberry virus Y	3988	+	10851	CATGCAAAGATTTGATTTGTT	0	1	1
Virus	NC_008558.1	Blackberry virus Y	3917	-	10851	CATGCCACATCGCGTTTTTAG	1	0	1
Virus	NC_008558.1	Blackberry virus Y	1825	+	10851	CATGCGACCACGAGCACGCCT	0	1	1
Virus	NC_008558.1	Blackberry virus Y	4887	-	10851	CATGCTTTGTTAGCAAATGCG	1	0	1
Virus	NC_008558.1	Blackberry virus Y	444	-	10851	CATGGATGAGTGCTGCATTAC	1	0	1
Virus	NC_008558.1	Blackberry virus Y	7484	+	10851	CATGGTTATCCAGACACTACC	0	1	1
Virus	NC_008558.1	Blackberry virus Y	2199	-	10851	CATGTCTTAAGCGTCGGAGAG	1	0	1
Virus	NC_008558.1	Blackberry virus Y	4460	+	10851	CATGTGCAAAATCTTTGCTAG	0	1	1
Virus	NC_008558.1	Blackberry virus Y	7680	-	10851	CATGTTTGGTTGTGATGTTAT	1	0	1
Virus	NC_006963.1	Blackberry yellow vein virus RNA2	3275	-	7917	CATGAATTTAGCAATCACGAG	1	0	1
Virus	NC_006962.1	Blackberry yellow vein-associated virus RNA1	6735	+	7801	CATGTTTTACTCGCCGATGTT	0	1	1
Virus	NC_003509.1	Blackcurrant reversion virus RNA1	6121	-	7711	CATGCGCTTTCCTGATTTCAG	1	0	1
Virus	NC_003509.1	Blackcurrant reversion virus RNA1	5804	+	7711	CATGGACTCCCTATCAAATGT	0	1	1
Virus	NC_005041.1	Blattella germanica densovirus	4460	+	5335	CATGAAATTCAGTTTCTGCTA	0	1	1
Virus	NC_005041.1	Blattella germanica densovirus	5113	-	5335	CATGTTGCAGCCGATTTAGTT	1	0	1
Virus	NC_005983.1	Blotched snakehead virus	629	+	2750	CATGAAGGAAGTAGCAACAGG	0	1	1
Virus	NC_005983.1	Blotched snakehead virus	205	+	2750	CATGGAACCCGCCTATGGATC	0	1	1
Virus	NC_005982.1	Blotched snakehead virus	2466	+	3429	CATGGAGTCAACAGTCACCCG	0	1	1
Virus	NC_005983.1	Blotched snakehead virus	629	-	2750	CATGGCGACTAGCCTGGCTAG	1	0	1
Virus	NC_005982.1	Blotched snakehead virus	864	-	3429	CATGTCGACCGTGACCTCTGT	1	0	1
Virus	NC_005982.1	Blotched snakehead virus	2220	-	3429	CATGTCGTTCCAGACGACATC	1	0	1
Virus	NC_005983.1	Blotched snakehead virus	1826	+	2750	CATGTGGGTCCCAGTCCTGGA	0	1	1
Virus	NC_005982.1	Blotched snakehead virus	2781	-	3429	CATGTTTCTCATTCGCACTCC	1	0	1
Virus	NC_003499.1	Blueberry scorch virus	2363	-	8512	CATGGAACCCGATCTTCCCTT	1	0	1
Virus	NC_003499.1	Blueberry scorch virus	2122	+	8512	CATGGCGGTGAGCGCTGTGCC	0	1	1
Virus	NC_006023.1	Bluetongue virus segment 1	641	+	3944	CATGGAATCAATTTTAGAATT	0	1	1
Virus	NC_006013.1	Bluetongue virus segment 2	655	+	2953	CATGAGCGAGAGTTATCAGGT	0	1	1
Virus	NC_006013.1	Bluetongue virus segment 2	1361	-	2953	CATGAGTTGTTTCTTTAGGCT	1	0	1
Virus	NC_006013.1	Bluetongue virus segment 2	1131	-	2953	CATGGATAAGGGTTCGTTCTC	1	0	1
Virus	NC_006013.1	Bluetongue virus segment 2	1131	+	2953	CATGTTTGCGTGGTGCGCTAA	0	1	1
Virus	NC_006024.2	Bluetongue virus segment 4	204	-	1980	CATGACCCCGTAATTGTCGTA	1	0	1
Virus	NC_006010.1	Bluetongue virus segment 5	431	-	1638	CATGAAGTCATAAACTTCTCC	1	0	1
Virus	NC_006010.1	Bluetongue virus segment 5	314	+	1638	CATGCAGACGAAGATAAAGGA	0	1	1
Virus	NC_003346.1	Bombyx mori densovirus 1	2970	+	5076	CATGTACTAGGTAAACCCTTG	0	1	1
Virus	NC_003346.1	Bombyx mori densovirus 1	433	+	5076	CATGCGCAATAGAGGTGAACA	0	1	2
Virus	NC_003346.1	Bombyx mori densovirus 1	1115	-	5076	CATGGAACCAAATAGCGTACG	1	0	2
Virus	NC_003346.1	Bombyx mori densovirus 1	3546	-	5076	CATGTATATGTTTAAAACGTT	1	0	2
Virus	NC_004287.1	Bombyx mori densovirus 5	2971	+	5078	CATGTATTAGGTAAACCCTTG	0	1	1
Virus	NC_004287.1	Bombyx mori densovirus 5	434	+	5078	CATGCGCAATAGAGGTGAACA	0	1	2
Virus	NC_004287.1	Bombyx mori densovirus 5	1116	-	5078	CATGGAACCAAATAGCGTACG	1	0	2
Virus	NC_004287.1	Bombyx mori densovirus 5	3547	-	5078	CATGTATATGTTTAAAACGTT	1	0	2
Virus	NC_001962.1	Bombyx mori nucleopolyhedrovirus	26146	-	128413	CATGCCGGAGCAACAATCTTC	1	0	1
Virus	NC_001962.1	Bombyx mori nucleopolyhedrovirus	74364	-	128413	CATGCTATCTACTAGCACCGA	1	0	1
Virus	NC_001962.1	Bombyx mori nucleopolyhedrovirus	95736	-	128413	CATGGCCGTGTAGGTGCACAG	1	0	1
Virus	NC_001962.1	Bombyx mori nucleopolyhedrovirus	75942	-	128413	CATGGGCTCGTCTTGCGAAGA	1	0	1
Virus	NC_001962.1	Bombyx mori nucleopolyhedrovirus	95437	+	128413	CATGGTATACAATTAAGTGTT	0	1	1
Virus	NC_001962.1	Bombyx mori nucleopolyhedrovirus	13717	+	128413	CATGTACGGTTTGCGACATCA	0	1	1
Virus	NC_001962.1	Bombyx mori nucleopolyhedrovirus	47124	+	128413	CATGTATTGCGCTGTGGCAGC	0	1	1
Virus	NC_001962.1	Bombyx mori nucleopolyhedrovirus	74274	+	128413	CATGTTAGTTTTTAGCATTTT	0	1	1
Virus	NC_001962.1	Bombyx mori nucleopolyhedrovirus	75129	+	128413	CATGTTCTCGTAAATTGCTAT	0	1	1
Virus	NC_001962.1	Bombyx mori nucleopolyhedrovirus	14071	-	128413	CATGTTGCTCCAATGCGAGGA	1	0	1
Virus	NC_001962.1	Bombyx mori nucleopolyhedrovirus	57009	+	128413	CATGTTGGTCTCTTTGCTAAC	0	1	1
Virus	NC_001962.1	Bombyx mori nucleopolyhedrovirus	58721	+	128413	CATGATGCAAAACACTATCGC	0	1	3
Virus	NC_001962.1	Bombyx mori nucleopolyhedrovirus	47697	-	128413	CATGCAGAATCAATTGTACGA	1	0	4
Virus	NC_001962.1	Bombyx mori nucleopolyhedrovirus	57640	-	128413	CATGCATTGTTAAACAATGTC	1	0	3
Virus	NC_001962.1	Bombyx mori nucleopolyhedrovirus	58898	-	128413	CATGGTTATGCTGCCGCGCGA	1	0	3
Virus	NC_001962.1	Bombyx mori nucleopolyhedrovirus	26050	+	128413	CATGTTGGATTTGTTGTAAGA	0	1	3
Virus	NC_004142.1	Boolarra virus RNA1	2919	+	3096	CATGGCGGCATACCTAGAGGG	0	1	1
Virus	NC_003679.1	Border disease virus 1	8358	+	12333	CATGTTTGAAGCCGTCGAGTT	0	1	1
Virus	NC_001607.1	Borna disease virus	1895	+	8910	CATGAATTCAAAACATTCCTA	0	1	1
Virus	NC_001607.1	Borna disease virus	3041	-	8910	CATGCATCTTTCAGTGTGGGC	1	0	1
Virus	NC_001607.1	Borna disease virus	882	+	8910	CATGCTGACCTGTTCCCGTTT	0	1	1
Virus	NC_001607.1	Borna disease virus	1439	-	8910	CATGGAGGGGTTCTTCCTGAG	1	0	1
Virus	NC_001607.1	Borna disease virus	5449	-	8910	CATGGCAGTGTGCACCCAGTC	1	0	1
Virus	NC_001607.1	Borna disease virus	3647	+	8910	CATGGGCAGCCTGGTTGGGTG	0	1	1
Virus	NC_001607.1	Borna disease virus	2688	+	8910	CATGTACTGCAGTTTTGCAGA	0	1	1
Virus	NC_001607.1	Borna disease virus	2195	-	8910	CATGTATTTTCTAATCGGGTC	1	0	1
Virus	NC_009224.1	Botryotinia fuckeliana totivirus 1	2016	+	5261	CATGACGTTAGACGCCGAGGG	0	1	1
Virus	NC_009224.1	Botryotinia fuckeliana totivirus 1	3106	-	5261	CATGCCACCGCCAGCCTCCCA	1	0	1
Virus	NC_009224.1	Botryotinia fuckeliana totivirus 1	1020	-	5261	CATGTTCGAGCCGAGTACCCT	1	0	1
Virus	NC_002604.1	Botrytis virus F	3637	+	6827	CATGAGTACCGCCGCGTCAGT	0	1	1
Virus	NC_002604.1	Botrytis virus F	3788	-	6827	CATGCGGCTCGTTCGCCTTCA	1	0	1
Virus	NC_002604.1	Botrytis virus F	6342	+	6827	CATGGACTTGCAAATGTTCCA	0	1	1
Virus	NC_002604.1	Botrytis virus F	4516	+	6827	CATGGCAGTGGAGATGATCGC	0	1	1
Virus	NC_002604.1	Botrytis virus F	6682	-	6827	CATGGGAGGCCGGGGGTTGGA	1	0	1
Virus	NC_002604.1	Botrytis virus F	4830	-	6827	CATGTTTAGAGACCAAGAAGG	1	0	1
Virus	NC_005132.1	Botrytis virus X	3032	-	6966	CATGAGGGCGTCATCCTTGGC	1	0	1
Virus	NC_005132.1	Botrytis virus X	2156	-	6966	CATGCGGGGGATCTTGCCAGA	1	0	1
Virus	NC_005132.1	Botrytis virus X	2666	+	6966	CATGTACACCGCTCTCTCTCG	0	1	1
Virus	NC_005132.1	Botrytis virus X	1265	+	6966	CATGTCCTTCGTTCAGCCCAA	0	1	1
Virus	NC_005889.1	Bovine adeno-associated virus	3307	-	4693	CATGAACACGTCGTTGGGGAA	1	0	1
Virus	NC_005889.1	Bovine adeno-associated virus	3127	+	4693	CATGCAAGTCCGCATCTTCAA	0	1	1
Virus	NC_005889.1	Bovine adeno-associated virus	3652	-	4693	CATGGGCCCCGGGAGCCAGTT	1	0	1
Virus	NC_005889.1	Bovine adeno-associated virus	3472	+	4693	CATGTACGCTCACAGCCAGAG	0	1	1
Virus	AC_000001.1	Bovine adenovirus 2	9310	+	33034	CATGAGCCTGTGGTACTGATA	0	1	2
Virus	AC_000001.1	Bovine adenovirus 2	8446	-	33034	CATGAGGAGAAGACGGAGGAG	1	0	2
Virus	AC_000001.1	Bovine adenovirus 2	22688	+	33034	CATGATGCAAATATTTAGAGG	0	1	2
Virus	AC_000001.1	Bovine adenovirus 2	7997	+	33034	CATGATGTTACTAAAACCGTG	0	1	2
Virus	AC_000001.1	Bovine adenovirus 2	23193	-	33034	CATGCAATTGGGCCAAAATTG	1	0	2
Virus	AC_000001.1	Bovine adenovirus 2	29137	-	33034	CATGCTGAATGTAGTGTTTCT	1	0	2
Virus	AC_000001.1	Bovine adenovirus 2	14391	-	33034	CATGCTGACGGAAAAACAACG	1	0	2
Virus	AC_000001.1	Bovine adenovirus 2	13843	+	33034	CATGTACGGCGGCGCCCGCCG	0	1	2
Virus	AC_000001.1	Bovine adenovirus 2	9870	-	33034	CATGTGGGCCTTAGCTGGGCT	1	0	2
Virus	AC_000001.1	Bovine adenovirus 2	28794	+	33034	CATGTTCTACACATTCAAAAT	0	1	2
Virus	AC_000002.1	Bovine adenovirus 3	25260	-	34446	CATGAAAGGATAGTGGGCTTG	1	0	2
Virus	AC_000002.1	Bovine adenovirus 3	23533	-	34446	CATGAATGAGGCTGCCAGTGA	1	0	2
Virus	AC_000002.1	Bovine adenovirus 3	1599	+	34446	CATGATACCTGCGTAGAGAAC	0	1	2
Virus	AC_000002.1	Bovine adenovirus 3	33306	+	34446	CATGATCACTCACATTTAAAT	0	1	2
Virus	AC_000002.1	Bovine adenovirus 3	23271	-	34446	CATGATGGTGTCTGTGTGGGT	1	0	2
Virus	AC_000002.1	Bovine adenovirus 3	23271	+	34446	CATGCACCTCTACTCGGGGGA	0	1	2
Virus	AC_000002.1	Bovine adenovirus 3	6452	-	34446	CATGCCATCTTCAGACAGGTA	1	0	2
Virus	AC_000002.1	Bovine adenovirus 3	6267	+	34446	CATGCCGCAGATGTCATACAC	0	1	2
Virus	AC_000002.1	Bovine adenovirus 3	15925	+	34446	CATGGATCTTTCTGCTCCCGT	0	1	2
Virus	AC_000002.1	Bovine adenovirus 3	22313	+	34446	CATGGCCCGCTGCCAAGCAAC	0	1	2
Virus	AC_000002.1	Bovine adenovirus 3	25319	-	34446	CATGGCGAAAAAGCAGATAGC	1	0	2
Virus	AC_000002.1	Bovine adenovirus 3	24231	-	34446	CATGGCGGGTAGAATGCCCGA	1	0	2
Virus	AC_000002.1	Bovine adenovirus 3	16873	-	34446	CATGGCGTGTTAACAAGCTGT	1	0	2
Virus	AC_000002.1	Bovine adenovirus 3	23985	+	34446	CATGGGCATTTGGCAGCAGTG	0	1	2
Virus	AC_000002.1	Bovine adenovirus 3	608	-	34446	CATGGTGGCAGCGAAGACGCA	1	0	2
Virus	AC_000002.1	Bovine adenovirus 3	6267	-	34446	CATGTATGCCAGCGCCCTCAC	1	0	3
Virus	AC_000002.1	Bovine adenovirus 3	24811	+	34446	CATGTCGGCAGCCGGGCCTTC	0	1	2
Virus	AC_000002.1	Bovine adenovirus 3	34154	-	34446	CATGTGCTTACACTGTTTTTT	1	0	2
Virus	AC_000002.1	Bovine adenovirus 3	9055	-	34446	CATGTTATTGACGCACTCAGC	1	0	2
Virus	AC_000002.1	Bovine adenovirus 3	8636	+	34446	CATGTTTATGGCTTCGTAAAA	0	1	2
Virus	NC_006324.1	Bovine adenovirus A	24103	+	34185	CATGACATAAAAAAAGAGCGG	0	1	1
Virus	NC_006324.1	Bovine adenovirus A	8953	-	34185	CATGAGAGCAAGGTCTCAGGA	1	0	1
Virus	NC_006324.1	Bovine adenovirus A	25953	+	34185	CATGCTCCTGTTCCAGTACTG	0	1	1
Virus	NC_006324.1	Bovine adenovirus A	25011	-	34185	CATGCTGAGCTGAGATATAAG	1	0	1
Virus	NC_006324.1	Bovine adenovirus A	26468	-	34185	CATGCTGATGGCGAGAGGGGA	1	0	1
Virus	NC_006324.1	Bovine adenovirus A	6985	+	34185	CATGGGAGTTTGAGCTAATTG	0	1	1
Virus	NC_006324.1	Bovine adenovirus A	11881	+	34185	CATGGGGTCGATGGTGGCCCT	0	1	1
Virus	NC_006324.1	Bovine adenovirus A	7382	-	34185	CATGGTCAGAGACACATTTGC	1	0	1
Virus	NC_006324.1	Bovine adenovirus A	6697	-	34185	CATGGTTCGCGCATTGATTAT	1	0	1
Virus	NC_006324.1	Bovine adenovirus A	14278	+	34185	CATGTATGTAGAGCCTGTGAC	0	1	1
Virus	NC_006324.1	Bovine adenovirus A	8393	+	34185	CATGTCAAATAGATGAATGTG	0	1	1
Virus	NC_006324.1	Bovine adenovirus A	12862	-	34185	CATGTCGCTAGTATCAGACAC	1	0	1
Virus	NC_006324.1	Bovine adenovirus A	6521	+	34185	CATGTCTACTGATGTGGCAAC	0	1	1
Virus	NC_001876.1	Bovine adenovirus B	25260	-	34446	CATGAAAGGATAGTGGGCTTG	1	0	2
Virus	NC_001876.1	Bovine adenovirus B	23533	-	34446	CATGAATGAGGCTGCCAGTGA	1	0	2
Virus	NC_001876.1	Bovine adenovirus B	1599	+	34446	CATGATACCTGCGTAGAGAAC	0	1	2
Virus	NC_001876.1	Bovine adenovirus B	33306	+	34446	CATGATCACTCACATTTAAAT	0	1	2
Virus	NC_001876.1	Bovine adenovirus B	23271	-	34446	CATGATGGTGTCTGTGTGGGT	1	0	2
Virus	NC_001876.1	Bovine adenovirus B	23271	+	34446	CATGCACCTCTACTCGGGGGA	0	1	2
Virus	NC_001876.1	Bovine adenovirus B	6452	-	34446	CATGCCATCTTCAGACAGGTA	1	0	2
Virus	NC_001876.1	Bovine adenovirus B	6267	+	34446	CATGCCGCAGATGTCATACAC	0	1	2
Virus	NC_001876.1	Bovine adenovirus B	15925	+	34446	CATGGATCTTTCTGCTCCCGT	0	1	2
Virus	NC_001876.1	Bovine adenovirus B	22313	+	34446	CATGGCCCGCTGCCAAGCAAC	0	1	2
Virus	NC_001876.1	Bovine adenovirus B	25319	-	34446	CATGGCGAAAAAGCAGATAGC	1	0	2
Virus	NC_001876.1	Bovine adenovirus B	24231	-	34446	CATGGCGGGTAGAATGCCCGA	1	0	2
Virus	NC_001876.1	Bovine adenovirus B	16873	-	34446	CATGGCGTGTTAACAAGCTGT	1	0	2
Virus	NC_001876.1	Bovine adenovirus B	23985	+	34446	CATGGGCATTTGGCAGCAGTG	0	1	2
Virus	NC_001876.1	Bovine adenovirus B	608	-	34446	CATGGTGGCAGCGAAGACGCA	1	0	2
Virus	NC_001876.1	Bovine adenovirus B	6267	-	34446	CATGTATGCCAGCGCCCTCAC	1	0	3
Virus	NC_001876.1	Bovine adenovirus B	24811	+	34446	CATGTCGGCAGCCGGGCCTTC	0	1	2
Virus	NC_001876.1	Bovine adenovirus B	34154	-	34446	CATGTGCTTACACTGTTTTTT	1	0	2
Virus	NC_001876.1	Bovine adenovirus B	9055	-	34446	CATGTTATTGACGCACTCAGC	1	0	2
Virus	NC_001876.1	Bovine adenovirus B	8636	+	34446	CATGTTTATGGCTTCGTAAAA	0	1	2
Virus	NC_002685.2	Bovine adenovirus D	29539	+	31301	CATGAAATCCTAGAAAAGCGC	0	1	1
Virus	NC_002685.2	Bovine adenovirus D	13820	-	31301	CATGAACTACCTTCATCTGAA	1	0	1
Virus	NC_002685.2	Bovine adenovirus D	30228	-	31301	CATGCAGAAAGATTTATGAGA	1	0	1
Virus	NC_002685.2	Bovine adenovirus D	13208	+	31301	CATGGATAAGTGAAAATATCC	0	1	1
Virus	NC_002068.1	Bovine circovirus	672	-	1768	CATGGTAACCATCCCACCACT	1	0	1
Virus	NC_002068.1	Bovine circovirus	53	+	1768	CATGCCCAGCAAGAAGAATGG	0	1	2
Virus	NC_003045.1	Bovine coronavirus	29158	+	31028	CATGCAAGGTATAAAACTAGG	0	1	1
Virus	NC_003045.1	Bovine coronavirus	29792	-	31028	CATGCGGTCCTGTTCCAAGAT	1	0	1
Virus	NC_003045.1	Bovine coronavirus	18463	+	31028	CATGGGCAGCCAACTTTGAGC	0	1	2
Virus	NC_003045.1	Bovine coronavirus	18604	-	31028	CATGTAACACTATGGCGCCAA	1	0	2
Virus	NC_001859.1	Bovine enterovirus	3101	-	7414	CATGAATCGTGCGTACCCATC	1	0	1
Virus	NC_001859.1	Bovine enterovirus	821	-	7414	CATGTTCAAATGTCTTGTGTA	1	0	1
Virus	NC_002526.1	Bovine ephemeral fever virus	14430	-	14900	CATGACTTAATTTCCTGATCT	1	0	1
Virus	NC_002526.1	Bovine ephemeral fever virus	5348	+	14900	CATGAGCTAATAATTAATAAA	0	1	1
Virus	NC_002526.1	Bovine ephemeral fever virus	13954	+	14900	CATGCTAGGACATTTGTTCAC	0	1	1
Virus	NC_002526.1	Bovine ephemeral fever virus	5600	-	14900	CATGGCATATCCAATTTTTTG	1	0	1
Virus	NC_002526.1	Bovine ephemeral fever virus	13308	+	14900	CATGGGGGGATGAATACACAG	0	1	1
Virus	NC_002526.1	Bovine ephemeral fever virus	13495	-	14900	CATGTTGATTAATGTGCGTAG	1	0	1
Virus	NC_001831.1	Bovine foamy virus	10672	+	12002	CATGCCCTCCAGGCAGGAGAG	0	1	1
Virus	NC_001831.1	Bovine foamy virus	4271	-	12002	CATGGGATACATTGGCCTTTG	1	0	1
Virus	NC_001831.1	Bovine foamy virus	3809	+	12002	CATGGGGAGGCAAAACCTATT	0	1	1
Virus	NC_001831.1	Bovine foamy virus	1519	-	12002	CATGGTCCAGAGGTTGCTCTA	1	0	1
Virus	NC_001847.1	Bovine herpesvirus 1	98141	+	135301	CATGAACACCAGCGGGCCGCT	0	1	1
Virus	NC_001847.1	Bovine herpesvirus 1	54938	+	135301	CATGAAGGAGGCCCTGCTGCG	0	1	1
Virus	NC_001847.1	Bovine herpesvirus 1	85847	+	135301	CATGACGGCAACGCCGGGGGC	0	1	1
Virus	NC_001847.1	Bovine herpesvirus 1	55396	-	135301	CATGACTCCTCGTAGGTCAGG	1	0	1
Virus	NC_001847.1	Bovine herpesvirus 1	15411	+	135301	CATGACTTCCGCCAGCTGGGC	0	1	1
Virus	NC_001847.1	Bovine herpesvirus 1	25713	-	135301	CATGAGAGCGCAGTCGCGGGC	1	0	1
Virus	NC_001847.1	Bovine herpesvirus 1	114495	-	135301	CATGAGCCAGTACTTTACTCG	1	0	1
Virus	NC_001847.1	Bovine herpesvirus 1	9215	-	135301	CATGAGCCTAAAGCAAAGCCC	1	0	1
Virus	NC_001847.1	Bovine herpesvirus 1	37096	-	135301	CATGAGCGCGGCCACGACCAG	1	0	1
Virus	NC_001847.1	Bovine herpesvirus 1	58191	+	135301	CATGAGGCCTATGTATGGGCA	0	1	1
Virus	NC_001847.1	Bovine herpesvirus 1	20154	-	135301	CATGAGGGCGGCGAGTCCGGG	1	0	1
Virus	NC_001847.1	Bovine herpesvirus 1	2369	+	135301	CATGAGGTCCAGTCGCGCGCC	0	1	1
Virus	NC_001847.1	Bovine herpesvirus 1	21715	+	135301	CATGATCCTTATGGGCTGTGA	0	1	1
Virus	NC_001847.1	Bovine herpesvirus 1	25257	+	135301	CATGATCGGCGTCGCGGGGAC	0	1	1
Virus	NC_001847.1	Bovine herpesvirus 1	85376	+	135301	CATGATCTTGTGGGACAGCAG	0	1	1
Virus	NC_001847.1	Bovine herpesvirus 1	19903	-	135301	CATGATGAGCGTGTCCACAGC	1	0	1
Virus	NC_001847.1	Bovine herpesvirus 1	57685	-	135301	CATGATGGCCATATTGCCGTC	1	0	1
Virus	NC_001847.1	Bovine herpesvirus 1	1697	-	135301	CATGCACGGAAAATACTTTTA	1	0	1
Virus	NC_001847.1	Bovine herpesvirus 1	66185	-	135301	CATGCACGGCGAGAAGGCATC	1	0	1
Virus	NC_001847.1	Bovine herpesvirus 1	101469	-	135301	CATGCAGCCCCGAGCCCAGAG	1	0	1
Virus	NC_001847.1	Bovine herpesvirus 1	114278	+	135301	CATGCAGCGGCGCGCGCTCAC	0	1	1
Virus	NC_001847.1	Bovine herpesvirus 1	44678	-	135301	CATGCCCGAAAGCGATAGGCA	1	0	1
Virus	NC_001847.1	Bovine herpesvirus 1	39820	-	135301	CATGCCCGACGCTCCAAAGTC	1	0	1
Virus	NC_001847.1	Bovine herpesvirus 1	98573	-	135301	CATGCCCTACACGCGACACGC	1	0	1
Virus	NC_001847.1	Bovine herpesvirus 1	2861	+	135301	CATGCCGCTGCGACTCGCGGG	0	1	1
Virus	NC_001847.1	Bovine herpesvirus 1	45501	-	135301	CATGCCGTGCCCCTCAACACA	1	0	1
Virus	NC_001847.1	Bovine herpesvirus 1	90153	+	135301	CATGCCGTTTCGTGGTCGGCC	0	1	1
Virus	NC_001847.1	Bovine herpesvirus 1	123550	-	135301	CATGCCTTCGAAGCAGCCGCA	1	0	1
Virus	NC_001847.1	Bovine herpesvirus 1	22078	-	135301	CATGCGCACGCTGTGCGCTTC	1	0	1
Virus	NC_001847.1	Bovine herpesvirus 1	65966	+	135301	CATGCGCCACGCGCTTTTTTT	0	1	1
Virus	NC_001847.1	Bovine herpesvirus 1	90260	-	135301	CATGCGCCCGAACTCAGTCCG	1	0	1
Virus	NC_001847.1	Bovine herpesvirus 1	78473	-	135301	CATGCGCCGCGATTGCCCGCC	1	0	1
Virus	NC_001847.1	Bovine herpesvirus 1	638	+	135301	CATGCGCCGCGGCCGCACGGC	0	1	1
Virus	NC_001847.1	Bovine herpesvirus 1	100522	+	135301	CATGCGCGAGCAGTTACTTTC	0	1	1
Virus	NC_001847.1	Bovine herpesvirus 1	70210	+	135301	CATGCGCGCCATCCAGCAGCT	0	1	1
Virus	NC_001847.1	Bovine herpesvirus 1	18847	-	135301	CATGCGCGCGCTGGCGCGCGC	1	0	1
Virus	NC_001847.1	Bovine herpesvirus 1	92642	-	135301	CATGCGGCACATCGGCGACAT	1	0	1
Virus	NC_001847.1	Bovine herpesvirus 1	97912	-	135301	CATGCGGCGGGTCGAGCCGGT	1	0	1
Virus	NC_001847.1	Bovine herpesvirus 1	121311	+	135301	CATGCGGGAGCGGCACTTGCG	0	1	1
Virus	NC_001847.1	Bovine herpesvirus 1	123844	-	135301	CATGCGTATCAAAAACTCGCC	1	0	1
Virus	NC_001847.1	Bovine herpesvirus 1	66743	-	135301	CATGCTAGAGTTGGCGCCGCG	1	0	1
Virus	NC_001847.1	Bovine herpesvirus 1	33508	-	135301	CATGCTCGCCTCCAGCGACGC	1	0	1
Virus	NC_001847.1	Bovine herpesvirus 1	68971	-	135301	CATGCTCGCGGCGACTCCCGG	1	0	1
Virus	NC_001847.1	Bovine herpesvirus 1	30000	-	135301	CATGCTCGCTAAGAAGACACA	1	0	1
Virus	NC_001847.1	Bovine herpesvirus 1	66329	+	135301	CATGCTGGGCCGGGGAGGCCT	0	1	1
Virus	NC_001847.1	Bovine herpesvirus 1	24618	-	135301	CATGGACACGGCCGGGGACGC	1	0	1
Virus	NC_001847.1	Bovine herpesvirus 1	69739	+	135301	CATGGACCGCCAGAGCGAGCC	0	1	1
Virus	NC_001847.1	Bovine herpesvirus 1	123550	+	135301	CATGGAGAGTCCACGCAGCGT	0	1	1
Virus	NC_001847.1	Bovine herpesvirus 1	32758	+	135301	CATGGAGCGCCTCTCGGCCTC	0	1	1
Virus	NC_001847.1	Bovine herpesvirus 1	76964	+	135301	CATGGAGGCCTGCCTGACGGA	0	1	1
Virus	NC_001847.1	Bovine herpesvirus 1	19525	+	135301	CATGGATGGTCCCGGTTCCCC	0	1	1
Virus	NC_001847.1	Bovine herpesvirus 1	71317	-	135301	CATGGCACACTCCATCACCCA	1	0	1
Virus	NC_001847.1	Bovine herpesvirus 1	58762	-	135301	CATGGCCAGCCTGCCGCCCGC	1	0	1
Virus	NC_001847.1	Bovine herpesvirus 1	68072	+	135301	CATGGCCCAGGCATTGTAGGT	0	1	1
Virus	NC_001847.1	Bovine herpesvirus 1	29280	+	135301	CATGGCCCCGCGGCCGCGCAC	0	1	1
Virus	NC_001847.1	Bovine herpesvirus 1	87767	+	135301	CATGGCCCGGGCGCTGGGGCT	0	1	1
Virus	NC_001847.1	Bovine herpesvirus 1	76923	-	135301	CATGGCGCCGCGTATAGTGCA	1	0	1
Virus	NC_001847.1	Bovine herpesvirus 1	41558	+	135301	CATGGCGCGAAAGGGCCGTGG	0	1	1
Virus	NC_001847.1	Bovine herpesvirus 1	63936	+	135301	CATGGCGCGACGGCTGGGACG	0	1	1
Virus	NC_001847.1	Bovine herpesvirus 1	80386	-	135301	CATGGCGCGCGCCGAAGCCGG	1	0	1
Virus	NC_001847.1	Bovine herpesvirus 1	100883	-	135301	CATGGCGCGGGGCGACCTGGA	1	0	1
Virus	NC_001847.1	Bovine herpesvirus 1	100883	+	135301	CATGGCGCTCGCTGGCCTTCT	0	1	1
Virus	NC_001847.1	Bovine herpesvirus 1	2861	-	135301	CATGGCGGACCCCGAGATCGC	1	0	1
Virus	NC_001847.1	Bovine herpesvirus 1	18210	+	135301	CATGGCGGACGCGCGGCGAGG	0	1	1
Virus	NC_001847.1	Bovine herpesvirus 1	19903	+	135301	CATGGCGGCGCTGGCGGGCGC	0	1	1
Virus	NC_001847.1	Bovine herpesvirus 1	85847	-	135301	CATGGCGGGCTCCGCGCAGCC	1	0	1
Virus	NC_001847.1	Bovine herpesvirus 1	42820	-	135301	CATGGCGTAGTCGGCCACCCA	1	0	1
Virus	NC_001847.1	Bovine herpesvirus 1	41187	+	135301	CATGGCGTCGTCGAACCGCGA	0	1	1
Virus	NC_001847.1	Bovine herpesvirus 1	91384	+	135301	CATGGCTTCGCATTCGGCACG	0	1	1
Virus	NC_001847.1	Bovine herpesvirus 1	15996	-	135301	CATGGGACCGTCGATGGCGAG	1	0	1
Virus	NC_001847.1	Bovine herpesvirus 1	39145	+	135301	CATGGGAGCGCTTAGCGCAAC	0	1	1
Virus	NC_001847.1	Bovine herpesvirus 1	97500	+	135301	CATGGGCACGCTGGCACAGCA	0	1	1
Virus	NC_001847.1	Bovine herpesvirus 1	75458	+	135301	CATGGGCACGGCACCGGACGC	0	1	1
Virus	NC_001847.1	Bovine herpesvirus 1	74264	-	135301	CATGGGCCCCACGCCGAGAGG	1	0	1
Virus	NC_001847.1	Bovine herpesvirus 1	41501	-	135301	CATGGGCCCCGGCGACTCGCA	1	0	1
Virus	NC_001847.1	Bovine herpesvirus 1	18210	-	135301	CATGGGCCCGCTGGGGCGAGC	1	0	1
Virus	NC_001847.1	Bovine herpesvirus 1	102157	-	135301	CATGGGCCGGGGGCCCCGTAC	1	0	1
Virus	NC_001847.1	Bovine herpesvirus 1	81110	+	135301	CATGGGCGACGCCGCCGCGGA	0	1	1
Virus	NC_001847.1	Bovine herpesvirus 1	87074	-	135301	CATGGGCGTGAACACGGGCTC	1	0	1
Virus	NC_001847.1	Bovine herpesvirus 1	44678	+	135301	CATGGGCTACTATCTGGGCAT	0	1	1
Virus	NC_001847.1	Bovine herpesvirus 1	70042	-	135301	CATGGGCTGCTGCACCTCAAA	1	0	1
Virus	NC_001847.1	Bovine herpesvirus 1	15936	-	135301	CATGGGGCCGTCGATAGCGAG	1	0	1
Virus	NC_001847.1	Bovine herpesvirus 1	86966	+	135301	CATGGTCTCGGTGTACCAGTC	0	1	1
Virus	NC_001847.1	Bovine herpesvirus 1	31042	-	135301	CATGGTGCCGCTTCGCTGCTC	1	0	1
Virus	NC_001847.1	Bovine herpesvirus 1	30000	+	135301	CATGTACCTGCACGCCGCCTT	0	1	1
Virus	NC_001847.1	Bovine herpesvirus 1	1910	+	135301	CATGTACGATGCGGGGCAGGT	0	1	1
Virus	NC_001847.1	Bovine herpesvirus 1	52838	-	135301	CATGTCAATGGTCAGGGCGGG	1	0	1
Virus	NC_001847.1	Bovine herpesvirus 1	27873	-	135301	CATGTCAGCCGCGCGTGCGCC	1	0	1
Virus	NC_001847.1	Bovine herpesvirus 1	64219	-	135301	CATGTCCAGTACGGCGGCCGC	1	0	1
Virus	NC_001847.1	Bovine herpesvirus 1	17451	+	135301	CATGTCGCGGCGCCAAGTGTA	0	1	1
Virus	NC_001847.1	Bovine herpesvirus 1	82455	-	135301	CATGTGCAGTGCGCCCTGGCG	1	0	1
Virus	NC_001847.1	Bovine herpesvirus 1	42451	+	135301	CATGTTCGCGCGCGCTGACGA	0	1	1
Virus	NC_001847.1	Bovine herpesvirus 1	27398	+	135301	CATGTTCTGGATGGTTACCGT	0	1	1
Virus	NC_001847.1	Bovine herpesvirus 1	70924	-	135301	CATGTTGCCTACCAGCGGGTA	1	0	1
Virus	NC_001847.1	Bovine herpesvirus 1	59863	+	135301	CATGTTGTTCACGGCGGTCGA	0	1	1
Virus	NC_001847.1	Bovine herpesvirus 1	8810	+	135301	CATGTTTAAATTAATCAGCCG	0	1	1
Virus	NC_001847.1	Bovine herpesvirus 1	2222	-	135301	CATGTTTGAGGTGCGCCCGCA	1	0	1
Virus	NC_001847.1	Bovine herpesvirus 1	88146	-	135301	CATGTTTGCGCAGGTTCTTAA	1	0	1
Virus	NC_001847.1	Bovine herpesvirus 1	80242	+	135301	CATGACGCTGTGGTACGCGTT	0	1	2
Virus	NC_001847.1	Bovine herpesvirus 1	84193	-	135301	CATGACTCCTTGACGGCCGCC	1	0	2
Virus	NC_001847.1	Bovine herpesvirus 1	73606	+	135301	CATGAGCCGGCTGATTGCGGA	0	1	2
Virus	NC_001847.1	Bovine herpesvirus 1	82778	+	135301	CATGAGTCGGGCGCCGCTCGC	0	1	2
Virus	NC_001847.1	Bovine herpesvirus 1	93806	+	135301	CATGCACGAGATACAGCCAAT	0	1	2
Virus	NC_001847.1	Bovine herpesvirus 1	15936	+	135301	CATGCCTGCCCCGCCGCCCCG	0	1	2
Virus	NC_001847.1	Bovine herpesvirus 1	15996	+	135301	CATGCCTGCCCCGCCGCCCCG	0	1	2
Virus	NC_001847.1	Bovine herpesvirus 1	82876	-	135301	CATGCTGCTCTCCATAAGCCC	1	0	2
Virus	NC_001847.1	Bovine herpesvirus 1	83432	+	135301	CATGCTGGTCTGCGACCGGGA	0	1	2
[truncated: 63,536 more rows]
