# Supplementary material for: Identification of microbial DNA in human cancer
Source: BMC Med Genomics. 2009 May 8;2:22. doi: 10.1186/1755-8794-2-22 (PMC2685141; doi:10.1186/1755-8794-2-22)
Supplement: Additional file 2 — Table S1.2, Bacterial and Viral Virtual Tag Library. Library contains 21 bp NlaIII tags closest to SacI sites from indicated bacterial or viral databases (bacterial genomes obtained from ; viral genomes obtained from ftp://ftp.ncbi.nih.gov/refseq/release/viral/) which are not present in the human genome sequence (Build 36, March 24 2008). File 2 of 3. [file 1755-8794-2-22-S2.xls]

## Sheet: Table S1.2
Supplementary Table 1.2 Bacterial and Viral Virtual Tag Library*
*Library contains 21 bp NlaIII tags closest to SacI sites from indicated bacterial or viral databases (bacterial genomes obtained from ftpgib.genes.nig.ac.jp; viral genomes obtained from ftp.ncbi.nih.gov/refseq/release/viral/) which are not present in the human genome sequence (Build 36, March 24 2008).
Type	Viral Accession #	Genome Description	Position	Strand	Size of genome	Tag sequence (including CATG)	3' tag to SacI?	5' tag to SacI?	Occurrences in database
Bacteria	NA	Chromobacterium violaceum ATCC 12472 genomic DNA- complete sequence.	3723983	-	4751080	CATGAGCTTCCCGGTGCCGGG	1	0	3
Bacteria	NA	Chromobacterium violaceum ATCC 12472 genomic DNA- complete sequence.	421280	+	4751080	CATGCAAGTCGAACGGTAACA	0	1	8
Bacteria	NA	Chromobacterium violaceum ATCC 12472 genomic DNA- complete sequence.	502245	+	4751080	CATGCAAGTCGAACGGTAACA	0	1	8
Bacteria	NA	Chromobacterium violaceum ATCC 12472 genomic DNA- complete sequence.	1154083	+	4751080	CATGCAAGTCGAACGGTAACA	0	1	8
Bacteria	NA	Chromobacterium violaceum ATCC 12472 genomic DNA- complete sequence.	1646884	+	4751080	CATGCAAGTCGAACGGTAACA	0	1	8
Bacteria	NA	Chromobacterium violaceum ATCC 12472 genomic DNA- complete sequence.	3376589	-	4751080	CATGCAAGTCGAACGGTAACA	1	0	8
Bacteria	NA	Chromobacterium violaceum ATCC 12472 genomic DNA- complete sequence.	3825404	-	4751080	CATGCAAGTCGAACGGTAACA	1	0	8
Bacteria	NA	Chromobacterium violaceum ATCC 12472 genomic DNA- complete sequence.	4249875	-	4751080	CATGCAAGTCGAACGGTAACA	1	0	8
Bacteria	NA	Chromobacterium violaceum ATCC 12472 genomic DNA- complete sequence.	4439414	-	4751080	CATGCAAGTCGAACGGTAACA	1	0	8
Bacteria	NA	Chromobacterium violaceum ATCC 12472 genomic DNA- complete sequence.	2157034	+	4751080	CATGCAGCTGCTGCCGCCGCA	0	1	2
Bacteria	NA	Chromobacterium violaceum ATCC 12472 genomic DNA- complete sequence.	2907763	-	4751080	CATGCAGCTGCTGCCGCCGCA	1	0	2
Bacteria	NA	Chromobacterium violaceum ATCC 12472 genomic DNA- complete sequence.	4730909	+	4751080	CATGCCCAAGCTGTTCGCCAG	0	1	2
Bacteria	NA	Chromobacterium violaceum ATCC 12472 genomic DNA- complete sequence.	2175403	-	4751080	CATGCCCACGTAGCGGTTCTC	1	0	2
Bacteria	NA	Chromobacterium violaceum ATCC 12472 genomic DNA- complete sequence.	19925	-	4751080	CATGCCCAGCGCCGGCGCCGG	1	0	2
Bacteria	NA	Chromobacterium violaceum ATCC 12472 genomic DNA- complete sequence.	30895	+	4751080	CATGCCCAGCGCCGGCGCCGG	0	1	2
Bacteria	NA	Chromobacterium violaceum ATCC 12472 genomic DNA- complete sequence.	2083758	-	4751080	CATGCCGGGAAACAGGTTGCC	1	0	2
Bacteria	NA	Chromobacterium violaceum ATCC 12472 genomic DNA- complete sequence.	1129351	-	4751080	CATGCCGTTCAGGCGGCCGAC	1	0	2
Bacteria	NA	Chromobacterium violaceum ATCC 12472 genomic DNA- complete sequence.	1131513	-	4751080	CATGCCGTTCAGGCGGCCGAC	1	0	2
Bacteria	NA	Chromobacterium violaceum ATCC 12472 genomic DNA- complete sequence.	1824765	-	4751080	CATGGACTTCAAGTTCGAGCG	1	0	2
Bacteria	NA	Chromobacterium violaceum ATCC 12472 genomic DNA- complete sequence.	421616	-	4751080	CATGGCTGGATCAGGGTTGCC	1	0	11
Bacteria	NA	Chromobacterium violaceum ATCC 12472 genomic DNA- complete sequence.	502581	-	4751080	CATGGCTGGATCAGGGTTGCC	1	0	11
Bacteria	NA	Chromobacterium violaceum ATCC 12472 genomic DNA- complete sequence.	1154419	-	4751080	CATGGCTGGATCAGGGTTGCC	1	0	11
Bacteria	NA	Chromobacterium violaceum ATCC 12472 genomic DNA- complete sequence.	1647220	-	4751080	CATGGCTGGATCAGGGTTGCC	1	0	11
Bacteria	NA	Chromobacterium violaceum ATCC 12472 genomic DNA- complete sequence.	3376253	+	4751080	CATGGCTGGATCAGGGTTGCC	0	1	11
Bacteria	NA	Chromobacterium violaceum ATCC 12472 genomic DNA- complete sequence.	3825068	+	4751080	CATGGCTGGATCAGGGTTGCC	0	1	11
Bacteria	NA	Chromobacterium violaceum ATCC 12472 genomic DNA- complete sequence.	4249539	+	4751080	CATGGCTGGATCAGGGTTGCC	0	1	11
Bacteria	NA	Chromobacterium violaceum ATCC 12472 genomic DNA- complete sequence.	4439078	+	4751080	CATGGCTGGATCAGGGTTGCC	0	1	11
Bacteria	NA	Chromobacterium violaceum ATCC 12472 genomic DNA- complete sequence.	2092472	+	4751080	CATGGTGCGGGTGAACAGGAT	0	1	2
Bacteria	NA	Chromobacterium violaceum ATCC 12472 genomic DNA- complete sequence.	1513528	+	4751080	CATGGTGTCGGCCAACTGGCC	0	1	2
Bacteria	NA	Chromobacterium violaceum ATCC 12472 genomic DNA- complete sequence.	4314632	-	4751080	CATGGTGTCGGCCAACTGGCC	1	0	2
Bacteria	NA	Chromobacterium violaceum ATCC 12472 genomic DNA- complete sequence.	3044170	+	4751080	CATGTACTCCGCCAGTTCCTG	0	1	2
Bacteria	NA	Chromobacterium violaceum ATCC 12472 genomic DNA- complete sequence.	3054114	+	4751080	CATGTACTCCGCCAGTTCCTG	0	1	2
Bacteria	NA	Chromobacterium violaceum ATCC 12472 genomic DNA- complete sequence.	1936204	-	4751080	CATGTCCTTGACCCGGCCGAC	1	0	2
Bacteria	NA	Chromobacterium violaceum ATCC 12472 genomic DNA- complete sequence.	2117273	-	4751080	CATGTCGATGCGGATCAGGTG	1	0	2
Bacteria	NA	Chromohalobacter salexigens DSM 3043 genomic DNA- complete sequence.	2872743	+	3696649	CATGAAAACCGTCGCAAGGAT	0	1	1
Bacteria	NA	Chromohalobacter salexigens DSM 3043 genomic DNA- complete sequence.	1621509	-	3696649	CATGAAACAGAAGCTGGGCCT	1	0	1
Bacteria	NA	Chromohalobacter salexigens DSM 3043 genomic DNA- complete sequence.	1688267	+	3696649	CATGAAACAGGCTGGCCCACA	0	1	1
Bacteria	NA	Chromohalobacter salexigens DSM 3043 genomic DNA- complete sequence.	3388971	+	3696649	CATGAAACAGTTGGGCTGCGA	0	1	1
Bacteria	NA	Chromohalobacter salexigens DSM 3043 genomic DNA- complete sequence.	1026009	+	3696649	CATGAAACCCGCGACCAGATG	0	1	1
Bacteria	NA	Chromohalobacter salexigens DSM 3043 genomic DNA- complete sequence.	623492	+	3696649	CATGAAACCCTGGGCGACGAC	0	1	1
Bacteria	NA	Chromohalobacter salexigens DSM 3043 genomic DNA- complete sequence.	357865	-	3696649	CATGAAACCGACTTATTATCC	1	0	1
Bacteria	NA	Chromohalobacter salexigens DSM 3043 genomic DNA- complete sequence.	1296464	+	3696649	CATGAAACCGTGCTCAATGGC	0	1	1
Bacteria	NA	Chromohalobacter salexigens DSM 3043 genomic DNA- complete sequence.	1017189	+	3696649	CATGAAACGACCCTTTTGCAG	0	1	1
Bacteria	NA	Chromohalobacter salexigens DSM 3043 genomic DNA- complete sequence.	1419794	-	3696649	CATGAAAGCATTGCCCTATCA	1	0	1
Bacteria	NA	Chromohalobacter salexigens DSM 3043 genomic DNA- complete sequence.	287133	+	3696649	CATGAAAGCGCGCTGCTCGGC	0	1	1
Bacteria	NA	Chromohalobacter salexigens DSM 3043 genomic DNA- complete sequence.	1503100	+	3696649	CATGAAAGCGGAAAGCGACGA	0	1	1
Bacteria	NA	Chromohalobacter salexigens DSM 3043 genomic DNA- complete sequence.	406697	+	3696649	CATGAAAGGAAAACGCCTGCT	0	1	1
Bacteria	NA	Chromohalobacter salexigens DSM 3043 genomic DNA- complete sequence.	45764	+	3696649	CATGAAATAACCTGTGGCGAT	0	1	1
Bacteria	NA	Chromohalobacter salexigens DSM 3043 genomic DNA- complete sequence.	2209200	-	3696649	CATGAAATAGCCCAGGCTGGC	1	0	1
Bacteria	NA	Chromohalobacter salexigens DSM 3043 genomic DNA- complete sequence.	3145345	+	3696649	CATGAAATCGCACGCCGTGGG	0	1	1
Bacteria	NA	Chromohalobacter salexigens DSM 3043 genomic DNA- complete sequence.	2540277	+	3696649	CATGAAATCGTCCACCAGCAA	0	1	1
Bacteria	NA	Chromohalobacter salexigens DSM 3043 genomic DNA- complete sequence.	2785729	-	3696649	CATGAAATTCTCCGGGCCGAA	1	0	1
Bacteria	NA	Chromohalobacter salexigens DSM 3043 genomic DNA- complete sequence.	1224317	-	3696649	CATGAACAAAAGCCGGATCGA	1	0	1
Bacteria	NA	Chromohalobacter salexigens DSM 3043 genomic DNA- complete sequence.	2786218	-	3696649	CATGAACAACGACCTTTATGT	1	0	1
Bacteria	NA	Chromohalobacter salexigens DSM 3043 genomic DNA- complete sequence.	3435787	-	3696649	CATGAACAAGGTCCCGATGAC	1	0	1
Bacteria	NA	Chromohalobacter salexigens DSM 3043 genomic DNA- complete sequence.	2991358	+	3696649	CATGAACACCGTCGCCCAGAA	0	1	1
Bacteria	NA	Chromohalobacter salexigens DSM 3043 genomic DNA- complete sequence.	1905262	+	3696649	CATGAACAGAATCTGACTGCT	0	1	1
Bacteria	NA	Chromohalobacter salexigens DSM 3043 genomic DNA- complete sequence.	2539473	-	3696649	CATGAACAGCGAAGAGGAGGC	1	0	1
Bacteria	NA	Chromohalobacter salexigens DSM 3043 genomic DNA- complete sequence.	622985	+	3696649	CATGAACAGGCTCTGGTGACG	0	1	1
Bacteria	NA	Chromohalobacter salexigens DSM 3043 genomic DNA- complete sequence.	406697	-	3696649	CATGAACATAGTGGACCACCT	1	0	1
Bacteria	NA	Chromohalobacter salexigens DSM 3043 genomic DNA- complete sequence.	2011542	-	3696649	CATGAACCACAGGCCCGGTCC	1	0	1
Bacteria	NA	Chromohalobacter salexigens DSM 3043 genomic DNA- complete sequence.	1975051	-	3696649	CATGAACCACTCCGGCATCAC	1	0	1
Bacteria	NA	Chromohalobacter salexigens DSM 3043 genomic DNA- complete sequence.	2202474	+	3696649	CATGAACCTGCGCCGCGCCCC	0	1	1
Bacteria	NA	Chromohalobacter salexigens DSM 3043 genomic DNA- complete sequence.	1685613	+	3696649	CATGAACGACTCCTGTGTGGG	0	1	1
Bacteria	NA	Chromohalobacter salexigens DSM 3043 genomic DNA- complete sequence.	3408573	+	3696649	CATGAACGAGCAGCAGCTCGA	0	1	1
Bacteria	NA	Chromohalobacter salexigens DSM 3043 genomic DNA- complete sequence.	3661405	-	3696649	CATGAACGAGGAGATAGCGAT	1	0	1
Bacteria	NA	Chromohalobacter salexigens DSM 3043 genomic DNA- complete sequence.	653721	+	3696649	CATGAACGCACCCTTGACGAT	0	1	1
Bacteria	NA	Chromohalobacter salexigens DSM 3043 genomic DNA- complete sequence.	1435175	+	3696649	CATGAACGCACGCGATTACCT	0	1	1
Bacteria	NA	Chromohalobacter salexigens DSM 3043 genomic DNA- complete sequence.	3123991	-	3696649	CATGAACGCATCGGGCGGCCC	1	0	1
Bacteria	NA	Chromohalobacter salexigens DSM 3043 genomic DNA- complete sequence.	2408285	+	3696649	CATGAACGCCCACAAGTCGGA	0	1	1
Bacteria	NA	Chromohalobacter salexigens DSM 3043 genomic DNA- complete sequence.	2647441	+	3696649	CATGAACGCCGAATTCTACGC	0	1	1
Bacteria	NA	Chromohalobacter salexigens DSM 3043 genomic DNA- complete sequence.	2096705	-	3696649	CATGAACGCCGACGGCGACGC	1	0	1
Bacteria	NA	Chromohalobacter salexigens DSM 3043 genomic DNA- complete sequence.	635940	-	3696649	CATGAACGCCTGTTCCTTTTC	1	0	1
Bacteria	NA	Chromohalobacter salexigens DSM 3043 genomic DNA- complete sequence.	675038	+	3696649	CATGAACGCCTTCCAGATCGG	0	1	1
Bacteria	NA	Chromohalobacter salexigens DSM 3043 genomic DNA- complete sequence.	2574720	-	3696649	CATGAACGCGCTGTCGCGGAC	1	0	1
Bacteria	NA	Chromohalobacter salexigens DSM 3043 genomic DNA- complete sequence.	3066308	-	3696649	CATGAACGGCTGCGCGGTGGC	1	0	1
Bacteria	NA	Chromohalobacter salexigens DSM 3043 genomic DNA- complete sequence.	84797	+	3696649	CATGAACGTCGCGCGCAAAGG	0	1	1
Bacteria	NA	Chromohalobacter salexigens DSM 3043 genomic DNA- complete sequence.	3063357	-	3696649	CATGAACGTGCCCGCCGCGAC	1	0	1
Bacteria	NA	Chromohalobacter salexigens DSM 3043 genomic DNA- complete sequence.	3573391	-	3696649	CATGAACGTGGTGATGGCCGA	1	0	1
Bacteria	NA	Chromohalobacter salexigens DSM 3043 genomic DNA- complete sequence.	476453	+	3696649	CATGAACTACGAGCTGGTCGA	0	1	1
Bacteria	NA	Chromohalobacter salexigens DSM 3043 genomic DNA- complete sequence.	1309648	+	3696649	CATGAACTACGGCCTGACCTT	0	1	1
Bacteria	NA	Chromohalobacter salexigens DSM 3043 genomic DNA- complete sequence.	2271751	-	3696649	CATGAACTCGTCGATGGCCTG	1	0	1
Bacteria	NA	Chromohalobacter salexigens DSM 3043 genomic DNA- complete sequence.	602704	+	3696649	CATGAACTCGTCGCGCTGGGT	0	1	1
Bacteria	NA	Chromohalobacter salexigens DSM 3043 genomic DNA- complete sequence.	1488355	-	3696649	CATGAACTGCCAGGGTTGTCC	1	0	1
Bacteria	NA	Chromohalobacter salexigens DSM 3043 genomic DNA- complete sequence.	799088	-	3696649	CATGAAGAAACCGAAAATGCA	1	0	1
Bacteria	NA	Chromohalobacter salexigens DSM 3043 genomic DNA- complete sequence.	1988983	+	3696649	CATGAAGAAGCCGACGATGAG	0	1	1
Bacteria	NA	Chromohalobacter salexigens DSM 3043 genomic DNA- complete sequence.	2860027	-	3696649	CATGAAGACCGTGTTCGCGTC	1	0	1
Bacteria	NA	Chromohalobacter salexigens DSM 3043 genomic DNA- complete sequence.	2015429	-	3696649	CATGAAGATCCCGGTCAGCAC	1	0	1
Bacteria	NA	Chromohalobacter salexigens DSM 3043 genomic DNA- complete sequence.	1317573	-	3696649	CATGAAGATCCTCGCCCTGCG	1	0	1
Bacteria	NA	Chromohalobacter salexigens DSM 3043 genomic DNA- complete sequence.	2247421	+	3696649	CATGAAGATGACCGCCGAAAT	0	1	1
Bacteria	NA	Chromohalobacter salexigens DSM 3043 genomic DNA- complete sequence.	621725	+	3696649	CATGAAGATGCGCCCGACGCG	0	1	1
Bacteria	NA	Chromohalobacter salexigens DSM 3043 genomic DNA- complete sequence.	3566811	-	3696649	CATGAAGCAATCGTGGTTGCC	1	0	1
Bacteria	NA	Chromohalobacter salexigens DSM 3043 genomic DNA- complete sequence.	1776342	-	3696649	CATGAAGCCCACCACCCGGTC	1	0	1
Bacteria	NA	Chromohalobacter salexigens DSM 3043 genomic DNA- complete sequence.	2049345	+	3696649	CATGAAGCCGCAGGGGGAGAG	0	1	1
Bacteria	NA	Chromohalobacter salexigens DSM 3043 genomic DNA- complete sequence.	1850247	-	3696649	CATGAAGCCGCCACTGCGGGT	1	0	1
Bacteria	NA	Chromohalobacter salexigens DSM 3043 genomic DNA- complete sequence.	1046077	+	3696649	CATGAAGCCGTCGAAGCCGAT	0	1	1
Bacteria	NA	Chromohalobacter salexigens DSM 3043 genomic DNA- complete sequence.	2144282	+	3696649	CATGAAGCGGCCGAGGCGCGC	0	1	1
Bacteria	NA	Chromohalobacter salexigens DSM 3043 genomic DNA- complete sequence.	1791295	+	3696649	CATGAAGCGTGACGCCGCGTA	0	1	1
Bacteria	NA	Chromohalobacter salexigens DSM 3043 genomic DNA- complete sequence.	3182038	+	3696649	CATGAAGCTGATGCTCGACGA	0	1	1
Bacteria	NA	Chromohalobacter salexigens DSM 3043 genomic DNA- complete sequence.	3524306	+	3696649	CATGAAGGACTAGCTGCCCGC	0	1	1
Bacteria	NA	Chromohalobacter salexigens DSM 3043 genomic DNA- complete sequence.	1151147	+	3696649	CATGAAGGCACGTGCCCGCGA	0	1	1
Bacteria	NA	Chromohalobacter salexigens DSM 3043 genomic DNA- complete sequence.	554418	-	3696649	CATGAAGGCCGACTGTTCCAG	1	0	1
Bacteria	NA	Chromohalobacter salexigens DSM 3043 genomic DNA- complete sequence.	2130316	+	3696649	CATGAAGGCCGCATCCTCGTA	0	1	1
Bacteria	NA	Chromohalobacter salexigens DSM 3043 genomic DNA- complete sequence.	1244228	+	3696649	CATGAAGGCCGGCTGCTGGTC	0	1	1
Bacteria	NA	Chromohalobacter salexigens DSM 3043 genomic DNA- complete sequence.	973940	-	3696649	CATGAAGGCGATGCTCGAGGG	1	0	1
Bacteria	NA	Chromohalobacter salexigens DSM 3043 genomic DNA- complete sequence.	1612756	+	3696649	CATGAAGGCTGCGCCGGCGCC	0	1	1
Bacteria	NA	Chromohalobacter salexigens DSM 3043 genomic DNA- complete sequence.	2208007	+	3696649	CATGAAGGGAACGTCGCGAGG	0	1	1
Bacteria	NA	Chromohalobacter salexigens DSM 3043 genomic DNA- complete sequence.	1266340	-	3696649	CATGAAGGGAATGCCCCGACG	1	0	1
Bacteria	NA	Chromohalobacter salexigens DSM 3043 genomic DNA- complete sequence.	2549712	+	3696649	CATGAAGGGCATCAAGCCGCG	0	1	1
Bacteria	NA	Chromohalobacter salexigens DSM 3043 genomic DNA- complete sequence.	2037378	-	3696649	CATGAAGGGCGACGCGAAGGA	1	0	1
Bacteria	NA	Chromohalobacter salexigens DSM 3043 genomic DNA- complete sequence.	1200499	+	3696649	CATGAAGGGCTGGAGAACGTC	0	1	1
Bacteria	NA	Chromohalobacter salexigens DSM 3043 genomic DNA- complete sequence.	1120137	+	3696649	CATGAAGGGGTGGCCTCGGTG	0	1	1
Bacteria	NA	Chromohalobacter salexigens DSM 3043 genomic DNA- complete sequence.	1793798	+	3696649	CATGAAGGTCGAGGTCCCCGA	0	1	1
Bacteria	NA	Chromohalobacter salexigens DSM 3043 genomic DNA- complete sequence.	2788520	-	3696649	CATGAAGGTCGCCGACCTTGA	1	0	1
Bacteria	NA	Chromohalobacter salexigens DSM 3043 genomic DNA- complete sequence.	417888	+	3696649	CATGAAGGTGATGCCGAGCGT	0	1	1
Bacteria	NA	Chromohalobacter salexigens DSM 3043 genomic DNA- complete sequence.	869893	-	3696649	CATGAAGGTGCTCGCCAGGCC	1	0	1
Bacteria	NA	Chromohalobacter salexigens DSM 3043 genomic DNA- complete sequence.	1271088	+	3696649	CATGAAGGTGTCGTTGGTGTC	0	1	1
Bacteria	NA	Chromohalobacter salexigens DSM 3043 genomic DNA- complete sequence.	650173	+	3696649	CATGAAGTATCGGGACTTGCG	0	1	1
Bacteria	NA	Chromohalobacter salexigens DSM 3043 genomic DNA- complete sequence.	2931201	+	3696649	CATGAAGTCACCCGAGTAAAG	0	1	1
Bacteria	NA	Chromohalobacter salexigens DSM 3043 genomic DNA- complete sequence.	1990440	-	3696649	CATGAAGTCACGTTCGGGTAA	1	0	1
Bacteria	NA	Chromohalobacter salexigens DSM 3043 genomic DNA- complete sequence.	1994574	-	3696649	CATGAAGTTGAACCCGGGGAC	1	0	1
Bacteria	NA	Chromohalobacter salexigens DSM 3043 genomic DNA- complete sequence.	2876136	-	3696649	CATGAATCACACAGACAGGAA	1	0	1
Bacteria	NA	Chromohalobacter salexigens DSM 3043 genomic DNA- complete sequence.	3329259	+	3696649	CATGAATCGACGACGCTCCTC	0	1	1
Bacteria	NA	Chromohalobacter salexigens DSM 3043 genomic DNA- complete sequence.	225363	+	3696649	CATGAATCGCTGGCCAAGCGC	0	1	1
Bacteria	NA	Chromohalobacter salexigens DSM 3043 genomic DNA- complete sequence.	1707679	+	3696649	CATGAATCTCGTCGTCCTGGG	0	1	1
Bacteria	NA	Chromohalobacter salexigens DSM 3043 genomic DNA- complete sequence.	859342	+	3696649	CATGAATCTTGCGCAGCCGGC	0	1	1
Bacteria	NA	Chromohalobacter salexigens DSM 3043 genomic DNA- complete sequence.	3106625	-	3696649	CATGAATGACGAGTCCGTTTT	1	0	1
Bacteria	NA	Chromohalobacter salexigens DSM 3043 genomic DNA- complete sequence.	919957	-	3696649	CATGAATGCCTTGCGGGGCAG	1	0	1
Bacteria	NA	Chromohalobacter salexigens DSM 3043 genomic DNA- complete sequence.	3516874	+	3696649	CATGAATGGGGAGGCAGGACG	0	1	1
Bacteria	NA	Chromohalobacter salexigens DSM 3043 genomic DNA- complete sequence.	3148386	-	3696649	CATGAATGTAGTCACGGGCGA	1	0	1
Bacteria	NA	Chromohalobacter salexigens DSM 3043 genomic DNA- complete sequence.	1939536	-	3696649	CATGAATGTTGATACCCCCCT	1	0	1
Bacteria	NA	Chromohalobacter salexigens DSM 3043 genomic DNA- complete sequence.	110118	+	3696649	CATGAATTCGAAGAATTCCGG	0	1	1
Bacteria	NA	Chromohalobacter salexigens DSM 3043 genomic DNA- complete sequence.	1350210	+	3696649	CATGAATTCGGTGGTCGTGTT	0	1	1
Bacteria	NA	Chromohalobacter salexigens DSM 3043 genomic DNA- complete sequence.	189603	+	3696649	CATGAATTTCGGACTCGACTA	0	1	1
Bacteria	NA	Chromohalobacter salexigens DSM 3043 genomic DNA- complete sequence.	2515082	+	3696649	CATGACAAGACCCTTACGGAG	0	1	1
Bacteria	NA	Chromohalobacter salexigens DSM 3043 genomic DNA- complete sequence.	3070343	+	3696649	CATGACAATTCCCGAAACCAC	0	1	1
Bacteria	NA	Chromohalobacter salexigens DSM 3043 genomic DNA- complete sequence.	1766763	+	3696649	CATGACACCCTGCTTGATGGC	0	1	1
Bacteria	NA	Chromohalobacter salexigens DSM 3043 genomic DNA- complete sequence.	2407289	-	3696649	CATGACACCGAAACGCGGGCG	1	0	1
Bacteria	NA	Chromohalobacter salexigens DSM 3043 genomic DNA- complete sequence.	1689499	-	3696649	CATGACACGCCAATTCGCCAT	1	0	1
Bacteria	NA	Chromohalobacter salexigens DSM 3043 genomic DNA- complete sequence.	3140846	+	3696649	CATGACACGCCGACGTTGCCT	0	1	1
Bacteria	NA	Chromohalobacter salexigens DSM 3043 genomic DNA- complete sequence.	3520363	-	3696649	CATGACAGACCGTACGACACG	1	0	1
Bacteria	NA	Chromohalobacter salexigens DSM 3043 genomic DNA- complete sequence.	2022009	+	3696649	CATGACAGCCCGGCAGGGAAA	0	1	1
Bacteria	NA	Chromohalobacter salexigens DSM 3043 genomic DNA- complete sequence.	3589645	-	3696649	CATGACAGCGAGGAACGCTAT	1	0	1
Bacteria	NA	Chromohalobacter salexigens DSM 3043 genomic DNA- complete sequence.	2484724	-	3696649	CATGACAGCGGCCGTTTCGGC	1	0	1
Bacteria	NA	Chromohalobacter salexigens DSM 3043 genomic DNA- complete sequence.	1571175	-	3696649	CATGACAGGGCTGGCCACCGG	1	0	1
Bacteria	NA	Chromohalobacter salexigens DSM 3043 genomic DNA- complete sequence.	3566552	+	3696649	CATGACATACTCTTGGGCTCC	0	1	1
Bacteria	NA	Chromohalobacter salexigens DSM 3043 genomic DNA- complete sequence.	2330990	+	3696649	CATGACATCCCGGACGCGTTT	0	1	1
Bacteria	NA	Chromohalobacter salexigens DSM 3043 genomic DNA- complete sequence.	163230	-	3696649	CATGACATCCGCACTGCGCGG	1	0	1
Bacteria	NA	Chromohalobacter salexigens DSM 3043 genomic DNA- complete sequence.	1609477	-	3696649	CATGACATCGATATCCATCGC	1	0	1
Bacteria	NA	Chromohalobacter salexigens DSM 3043 genomic DNA- complete sequence.	695547	-	3696649	CATGACATTCGTCGTCACCGA	1	0	1
Bacteria	NA	Chromohalobacter salexigens DSM 3043 genomic DNA- complete sequence.	413884	-	3696649	CATGACATTGACCACGGCAGG	1	0	1
Bacteria	NA	Chromohalobacter salexigens DSM 3043 genomic DNA- complete sequence.	3005576	-	3696649	CATGACATTGGCCTGACGCGC	1	0	1
Bacteria	NA	Chromohalobacter salexigens DSM 3043 genomic DNA- complete sequence.	1849848	+	3696649	CATGACCAACGCCCACGTGGT	0	1	1
Bacteria	NA	Chromohalobacter salexigens DSM 3043 genomic DNA- complete sequence.	1572210	-	3696649	CATGACCAAGGCCCAAGTTGC	1	0	1
Bacteria	NA	Chromohalobacter salexigens DSM 3043 genomic DNA- complete sequence.	2097497	-	3696649	CATGACCACGACCTATGGCAA	1	0	1
Bacteria	NA	Chromohalobacter salexigens DSM 3043 genomic DNA- complete sequence.	797142	+	3696649	CATGACCACGGCCACGCTGGC	0	1	1
Bacteria	NA	Chromohalobacter salexigens DSM 3043 genomic DNA- complete sequence.	122469	+	3696649	CATGACCACGGCCCGTGCGCG	0	1	1
Bacteria	NA	Chromohalobacter salexigens DSM 3043 genomic DNA- complete sequence.	2576867	+	3696649	CATGACCAGCAGGCAAGCATT	0	1	1
Bacteria	NA	Chromohalobacter salexigens DSM 3043 genomic DNA- complete sequence.	1179718	+	3696649	CATGACCAGGACAACGCCAAT	0	1	1
Bacteria	NA	Chromohalobacter salexigens DSM 3043 genomic DNA- complete sequence.	3415081	-	3696649	CATGACCAGGATCTGCCCATC	1	0	1
Bacteria	NA	Chromohalobacter salexigens DSM 3043 genomic DNA- complete sequence.	3598329	+	3696649	CATGACCAGGCCACGCGTCTC	0	1	1
Bacteria	NA	Chromohalobacter salexigens DSM 3043 genomic DNA- complete sequence.	2766853	-	3696649	CATGACCATACCTTGGCGATT	1	0	1
Bacteria	NA	Chromohalobacter salexigens DSM 3043 genomic DNA- complete sequence.	3246398	+	3696649	CATGACCATCGACCTCGATCC	0	1	1
Bacteria	NA	Chromohalobacter salexigens DSM 3043 genomic DNA- complete sequence.	3432639	+	3696649	CATGACCATCGAGCGCTTCTC	0	1	1
Bacteria	NA	Chromohalobacter salexigens DSM 3043 genomic DNA- complete sequence.	710848	+	3696649	CATGACCATCGGGACGTACGA	0	1	1
Bacteria	NA	Chromohalobacter salexigens DSM 3043 genomic DNA- complete sequence.	62868	-	3696649	CATGACCATCGGTGCGCTGAT	1	0	1
Bacteria	NA	Chromohalobacter salexigens DSM 3043 genomic DNA- complete sequence.	118200	+	3696649	CATGACCCATCGCTACCTTCC	0	1	1
Bacteria	NA	Chromohalobacter salexigens DSM 3043 genomic DNA- complete sequence.	2000322	+	3696649	CATGACCCCCAGGCTCTTGGC	0	1	1
Bacteria	NA	Chromohalobacter salexigens DSM 3043 genomic DNA- complete sequence.	1101272	+	3696649	CATGACCCCCGTGCGCAAGCG	0	1	1
Bacteria	NA	Chromohalobacter salexigens DSM 3043 genomic DNA- complete sequence.	273112	-	3696649	CATGACCCCGATGTTCAAGTC	1	0	1
Bacteria	NA	Chromohalobacter salexigens DSM 3043 genomic DNA- complete sequence.	382729	+	3696649	CATGACCCGAGACCGCGTCGC	0	1	1
Bacteria	NA	Chromohalobacter salexigens DSM 3043 genomic DNA- complete sequence.	3591626	-	3696649	CATGACCCGCGAAGCGTTTGA	1	0	1
Bacteria	NA	Chromohalobacter salexigens DSM 3043 genomic DNA- complete sequence.	1747015	+	3696649	CATGACCCGGGCGCGCTGGAA	0	1	1
Bacteria	NA	Chromohalobacter salexigens DSM 3043 genomic DNA- complete sequence.	318898	-	3696649	CATGACCCGTGATCCGCTGCC	1	0	1
Bacteria	NA	Chromohalobacter salexigens DSM 3043 genomic DNA- complete sequence.	3181480	+	3696649	CATGACCCTCGATACCGTCAC	0	1	1
Bacteria	NA	Chromohalobacter salexigens DSM 3043 genomic DNA- complete sequence.	2279468	+	3696649	CATGACCCTCTCTGACGTCGC	0	1	1
Bacteria	NA	Chromohalobacter salexigens DSM 3043 genomic DNA- complete sequence.	1417513	+	3696649	CATGACCCTGGATTATGCCGG	0	1	1
Bacteria	NA	Chromohalobacter salexigens DSM 3043 genomic DNA- complete sequence.	863529	-	3696649	CATGACCGAAATCGGCCCCGA	1	0	1
Bacteria	NA	Chromohalobacter salexigens DSM 3043 genomic DNA- complete sequence.	634075	+	3696649	CATGACCGAATCCGCCGAGGC	0	1	1
Bacteria	NA	Chromohalobacter salexigens DSM 3043 genomic DNA- complete sequence.	833934	+	3696649	CATGACCGACAACCCAGCTAT	0	1	1
Bacteria	NA	Chromohalobacter salexigens DSM 3043 genomic DNA- complete sequence.	752258	+	3696649	CATGACCGACGAGCCGGTGGT	0	1	1
Bacteria	NA	Chromohalobacter salexigens DSM 3043 genomic DNA- complete sequence.	1197368	+	3696649	CATGACCGAGGAGTCATTCAA	0	1	1
Bacteria	NA	Chromohalobacter salexigens DSM 3043 genomic DNA- complete sequence.	3076680	+	3696649	CATGACCGATCCAGCGCTGCT	0	1	1
Bacteria	NA	Chromohalobacter salexigens DSM 3043 genomic DNA- complete sequence.	927391	-	3696649	CATGACCGATCTCAAGCCCGT	1	0	1
Bacteria	NA	Chromohalobacter salexigens DSM 3043 genomic DNA- complete sequence.	3657940	+	3696649	CATGACCGCCAGCGCGTAGGC	0	1	1
Bacteria	NA	Chromohalobacter salexigens DSM 3043 genomic DNA- complete sequence.	3665155	-	3696649	CATGACCGCCCAGTGTACCGG	1	0	1
Bacteria	NA	Chromohalobacter salexigens DSM 3043 genomic DNA- complete sequence.	2172589	+	3696649	CATGACCGCCGGCGAGAATGG	0	1	1
Bacteria	NA	Chromohalobacter salexigens DSM 3043 genomic DNA- complete sequence.	789239	-	3696649	CATGACCGCCTGGGTGCGCGA	1	0	1
Bacteria	NA	Chromohalobacter salexigens DSM 3043 genomic DNA- complete sequence.	3606655	-	3696649	CATGACCGCTTCGGCCTCGAC	1	0	1
Bacteria	NA	Chromohalobacter salexigens DSM 3043 genomic DNA- complete sequence.	2598672	-	3696649	CATGACCGGACCGCAGGCCGG	1	0	1
Bacteria	NA	Chromohalobacter salexigens DSM 3043 genomic DNA- complete sequence.	2052652	-	3696649	CATGACCGGCACGTCGTCCTT	1	0	1
Bacteria	NA	Chromohalobacter salexigens DSM 3043 genomic DNA- complete sequence.	731257	+	3696649	CATGACCGGCATTGCAGAGCC	0	1	1
Bacteria	NA	Chromohalobacter salexigens DSM 3043 genomic DNA- complete sequence.	2604632	-	3696649	CATGACCGGCGTGTTCGGGCC	1	0	1
Bacteria	NA	Chromohalobacter salexigens DSM 3043 genomic DNA- complete sequence.	2142061	-	3696649	CATGACCGGCTGGAAGAAGGG	1	0	1
Bacteria	NA	Chromohalobacter salexigens DSM 3043 genomic DNA- complete sequence.	2512943	+	3696649	CATGACCGGCTGTCCGACGTA	0	1	1
Bacteria	NA	Chromohalobacter salexigens DSM 3043 genomic DNA- complete sequence.	1794221	-	3696649	CATGACCGTCACCTTGTCTCC	1	0	1
Bacteria	NA	Chromohalobacter salexigens DSM 3043 genomic DNA- complete sequence.	1372812	-	3696649	CATGACCGTGAGGGTGGGCAC	1	0	1
Bacteria	NA	Chromohalobacter salexigens DSM 3043 genomic DNA- complete sequence.	3344642	-	3696649	CATGACCTACAACCCGGCGGC	1	0	1
Bacteria	NA	Chromohalobacter salexigens DSM 3043 genomic DNA- complete sequence.	1703105	-	3696649	CATGACCTCCATTCCCTACAA	1	0	1
Bacteria	NA	Chromohalobacter salexigens DSM 3043 genomic DNA- complete sequence.	2027959	-	3696649	CATGACCTCCATTCGCTATTA	1	0	1
Bacteria	NA	Chromohalobacter salexigens DSM 3043 genomic DNA- complete sequence.	3327417	-	3696649	CATGACCTCGACCGTCTGCAT	1	0	1
Bacteria	NA	Chromohalobacter salexigens DSM 3043 genomic DNA- complete sequence.	789149	+	3696649	CATGACCTCGGTGCTTTCCGT	0	1	1
Bacteria	NA	Chromohalobacter salexigens DSM 3043 genomic DNA- complete sequence.	543393	-	3696649	CATGACCTCGTAATGCACCCC	1	0	1
Bacteria	NA	Chromohalobacter salexigens DSM 3043 genomic DNA- complete sequence.	191131	+	3696649	CATGACCTCGTCAAACGGGAC	0	1	1
Bacteria	NA	Chromohalobacter salexigens DSM 3043 genomic DNA- complete sequence.	1897010	-	3696649	CATGACCTGACGCACCTGTCC	1	0	1
Bacteria	NA	Chromohalobacter salexigens DSM 3043 genomic DNA- complete sequence.	3182443	-	3696649	CATGACCTGATTGCGCGAAGG	1	0	1
Bacteria	NA	Chromohalobacter salexigens DSM 3043 genomic DNA- complete sequence.	2366664	+	3696649	CATGACCTGCAGACCGCCTTG	0	1	1
Bacteria	NA	Chromohalobacter salexigens DSM 3043 genomic DNA- complete sequence.	2824794	-	3696649	CATGACCTGCGAGTCCCTGCC	1	0	1
Bacteria	NA	Chromohalobacter salexigens DSM 3043 genomic DNA- complete sequence.	3691009	-	3696649	CATGACCTGCGGCCTGCTGAG	1	0	1
Bacteria	NA	Chromohalobacter salexigens DSM 3043 genomic DNA- complete sequence.	2610710	+	3696649	CATGACCTGCGGCGCCCGCAC	0	1	1
Bacteria	NA	Chromohalobacter salexigens DSM 3043 genomic DNA- complete sequence.	3616271	-	3696649	CATGACCTGGATGGCCGGCAA	1	0	1
Bacteria	NA	Chromohalobacter salexigens DSM 3043 genomic DNA- complete sequence.	272896	+	3696649	CATGACCTGGCCGACCTTGCC	0	1	1
Bacteria	NA	Chromohalobacter salexigens DSM 3043 genomic DNA- complete sequence.	1963748	-	3696649	CATGACCTGGCTGGTGTAGAG	1	0	1
Bacteria	NA	Chromohalobacter salexigens DSM 3043 genomic DNA- complete sequence.	1844624	+	3696649	CATGACCTGGTGCTGGCGGAC	0	1	1
Bacteria	NA	Chromohalobacter salexigens DSM 3043 genomic DNA- complete sequence.	1688496	-	3696649	CATGACCTTCGGGGCTCTGAC	1	0	1
Bacteria	NA	Chromohalobacter salexigens DSM 3043 genomic DNA- complete sequence.	1855194	-	3696649	CATGACCTTCTCGCGCACCAG	1	0	1
Bacteria	NA	Chromohalobacter salexigens DSM 3043 genomic DNA- complete sequence.	1646072	-	3696649	CATGACCTTCTTCCATTCGTC	1	0	1
Bacteria	NA	Chromohalobacter salexigens DSM 3043 genomic DNA- complete sequence.	3114323	-	3696649	CATGACCTTGAGCACGTCGCC	1	0	1
Bacteria	NA	Chromohalobacter salexigens DSM 3043 genomic DNA- complete sequence.	1701312	+	3696649	CATGACCTTGGCCGCCCGCAG	0	1	1
Bacteria	NA	Chromohalobacter salexigens DSM 3043 genomic DNA- complete sequence.	1321193	-	3696649	CATGACGAAACCTCAGTCTGG	1	0	1
Bacteria	NA	Chromohalobacter salexigens DSM 3043 genomic DNA- complete sequence.	899121	-	3696649	CATGACGACGCATTGACATTC	1	0	1
Bacteria	NA	Chromohalobacter salexigens DSM 3043 genomic DNA- complete sequence.	3573192	+	3696649	CATGACGACGCCGGCCTCTGG	0	1	1
Bacteria	NA	Chromohalobacter salexigens DSM 3043 genomic DNA- complete sequence.	2925824	-	3696649	CATGACGACGGCTCCATCGCC	1	0	1
Bacteria	NA	Chromohalobacter salexigens DSM 3043 genomic DNA- complete sequence.	3389727	+	3696649	CATGACGAGAGCGAGAACGCC	0	1	1
Bacteria	NA	Chromohalobacter salexigens DSM 3043 genomic DNA- complete sequence.	3258872	-	3696649	CATGACGAGGTTCGTCGGCGC	1	0	1
Bacteria	NA	Chromohalobacter salexigens DSM 3043 genomic DNA- complete sequence.	3251297	-	3696649	CATGACGATCAGCCGCGAGGG	1	0	1
Bacteria	NA	Chromohalobacter salexigens DSM 3043 genomic DNA- complete sequence.	641426	-	3696649	CATGACGATCAGGAAGTACCC	1	0	1
Bacteria	NA	Chromohalobacter salexigens DSM 3043 genomic DNA- complete sequence.	1515063	+	3696649	CATGACGATGCATCGGCCTGG	0	1	1
Bacteria	NA	Chromohalobacter salexigens DSM 3043 genomic DNA- complete sequence.	2269945	-	3696649	CATGACGATGCCCTGATCGTC	1	0	1
Bacteria	NA	Chromohalobacter salexigens DSM 3043 genomic DNA- complete sequence.	2173213	-	3696649	CATGACGATGCGCACCTCGGC	1	0	1
Bacteria	NA	Chromohalobacter salexigens DSM 3043 genomic DNA- complete sequence.	1408015	+	3696649	CATGACGATGGCATCGACGTT	0	1	1
Bacteria	NA	Chromohalobacter salexigens DSM 3043 genomic DNA- complete sequence.	3051064	+	3696649	CATGACGATTGGATGGCAGGG	0	1	1
Bacteria	NA	Chromohalobacter salexigens DSM 3043 genomic DNA- complete sequence.	85659	-	3696649	CATGACGCAAGACCTGATCAC	1	0	1
Bacteria	NA	Chromohalobacter salexigens DSM 3043 genomic DNA- complete sequence.	3101923	-	3696649	CATGACGCAGCGCCTCGGCCA	1	0	1
Bacteria	NA	Chromohalobacter salexigens DSM 3043 genomic DNA- complete sequence.	3366054	+	3696649	CATGACGCCCGCGCACCTGTT	0	1	1
Bacteria	NA	Chromohalobacter salexigens DSM 3043 genomic DNA- complete sequence.	1065275	+	3696649	CATGACGCCGATCATCATCAA	0	1	1
Bacteria	NA	Chromohalobacter salexigens DSM 3043 genomic DNA- complete sequence.	3462217	+	3696649	CATGACGCCGCACGACGACGA	0	1	1
Bacteria	NA	Chromohalobacter salexigens DSM 3043 genomic DNA- complete sequence.	1929683	+	3696649	CATGACGCCGCAGATGACCCA	0	1	1
Bacteria	NA	Chromohalobacter salexigens DSM 3043 genomic DNA- complete sequence.	1459815	+	3696649	CATGACGCCGCCGGTGCCGGA	0	1	1
Bacteria	NA	Chromohalobacter salexigens DSM 3043 genomic DNA- complete sequence.	1583139	-	3696649	CATGACGCCGGCCGACTGGGT	1	0	1
Bacteria	NA	Chromohalobacter salexigens DSM 3043 genomic DNA- complete sequence.	2835380	-	3696649	CATGACGCCGGGGTTGCGAAT	1	0	1
Bacteria	NA	Chromohalobacter salexigens DSM 3043 genomic DNA- complete sequence.	3341036	-	3696649	CATGACGCGCTGACGCTGGCC	1	0	1
Bacteria	NA	Chromohalobacter salexigens DSM 3043 genomic DNA- complete sequence.	2871409	+	3696649	CATGACGCGGTCTCCGGTTTG	0	1	1
Bacteria	NA	Chromohalobacter salexigens DSM 3043 genomic DNA- complete sequence.	3327607	+	3696649	CATGACGCTATGCGTCTCCGC	0	1	1
Bacteria	NA	Chromohalobacter salexigens DSM 3043 genomic DNA- complete sequence.	1372995	+	3696649	CATGACGCTCGACCAGCTCGG	0	1	1
Bacteria	NA	Chromohalobacter salexigens DSM 3043 genomic DNA- complete sequence.	702716	+	3696649	CATGACGCTCGACGAGGCCAA	0	1	1
Bacteria	NA	Chromohalobacter salexigens DSM 3043 genomic DNA- complete sequence.	420525	+	3696649	CATGACGCTGGCCAGTGCGCG	0	1	1
Bacteria	NA	Chromohalobacter salexigens DSM 3043 genomic DNA- complete sequence.	117174	+	3696649	CATGACGCTGGTGGCGGATGC	0	1	1
Bacteria	NA	Chromohalobacter salexigens DSM 3043 genomic DNA- complete sequence.	2679398	-	3696649	CATGACGCTGGTGGGGAGAAC	1	0	1
Bacteria	NA	Chromohalobacter salexigens DSM 3043 genomic DNA- complete sequence.	592570	-	3696649	CATGACGGAATTCGTCGAGCG	1	0	1
Bacteria	NA	Chromohalobacter salexigens DSM 3043 genomic DNA- complete sequence.	184765	+	3696649	CATGACGGATTGTGTCTTCAT	0	1	1
Bacteria	NA	Chromohalobacter salexigens DSM 3043 genomic DNA- complete sequence.	2901381	+	3696649	CATGACGGCATCGGCGTGCGA	0	1	1
Bacteria	NA	Chromohalobacter salexigens DSM 3043 genomic DNA- complete sequence.	2290739	-	3696649	CATGACGGCATTGATGGCACT	1	0	1
Bacteria	NA	Chromohalobacter salexigens DSM 3043 genomic DNA- complete sequence.	3003229	-	3696649	CATGACGGCATTGCCGGCGTT	1	0	1
Bacteria	NA	Chromohalobacter salexigens DSM 3043 genomic DNA- complete sequence.	3068532	-	3696649	CATGACGGCCCTGCACAGCAT	1	0	1
Bacteria	NA	Chromohalobacter salexigens DSM 3043 genomic DNA- complete sequence.	1787359	-	3696649	CATGACGGCCGACGATATCCG	1	0	1
Bacteria	NA	Chromohalobacter salexigens DSM 3043 genomic DNA- complete sequence.	1909765	+	3696649	CATGACGGCCTCAGCAACGGT	0	1	1
Bacteria	NA	Chromohalobacter salexigens DSM 3043 genomic DNA- complete sequence.	641265	+	3696649	CATGACGGCCTGACCGAGCGG	0	1	1
Bacteria	NA	Chromohalobacter salexigens DSM 3043 genomic DNA- complete sequence.	2226340	+	3696649	CATGACGGCGATCACCTTGTC	0	1	1
Bacteria	NA	Chromohalobacter salexigens DSM 3043 genomic DNA- complete sequence.	2232550	-	3696649	CATGACGGCGCAACTGGCCCA	1	0	1
Bacteria	NA	Chromohalobacter salexigens DSM 3043 genomic DNA- complete sequence.	1452561	+	3696649	CATGACGGCGCCGTCAAGAGC	0	1	1
Bacteria	NA	Chromohalobacter salexigens DSM 3043 genomic DNA- complete sequence.	3559563	-	3696649	CATGACGGCGCTGACACCGCA	1	0	1
Bacteria	NA	Chromohalobacter salexigens DSM 3043 genomic DNA- complete sequence.	1377640	-	3696649	CATGACGGCGTGGCCGATGAT	1	0	1
Bacteria	NA	Chromohalobacter salexigens DSM 3043 genomic DNA- complete sequence.	2766991	+	3696649	CATGACGGGCACGTCGCTGAC	0	1	1
Bacteria	NA	Chromohalobacter salexigens DSM 3043 genomic DNA- complete sequence.	3612979	-	3696649	CATGACGGGCCAGCGCCTGCC	1	0	1
Bacteria	NA	Chromohalobacter salexigens DSM 3043 genomic DNA- complete sequence.	1290115	+	3696649	CATGACGGGCGAACAGGTCCG	0	1	1
Bacteria	NA	Chromohalobacter salexigens DSM 3043 genomic DNA- complete sequence.	505578	+	3696649	CATGACGGGGTCGCCGGGAAA	0	1	1
Bacteria	NA	Chromohalobacter salexigens DSM 3043 genomic DNA- complete sequence.	3042271	-	3696649	CATGACGGTGAGCGACCTCGA	1	0	1
Bacteria	NA	Chromohalobacter salexigens DSM 3043 genomic DNA- complete sequence.	4224	+	3696649	CATGACGGTGCTGCACGCCGG	0	1	1
Bacteria	NA	Chromohalobacter salexigens DSM 3043 genomic DNA- complete sequence.	1475489	+	3696649	CATGACGGTTCCCGCCGCAGA	0	1	1
Bacteria	NA	Chromohalobacter salexigens DSM 3043 genomic DNA- complete sequence.	3620074	-	3696649	CATGACGTCATACCTGTCCGT	1	0	1
Bacteria	NA	Chromohalobacter salexigens DSM 3043 genomic DNA- complete sequence.	1046602	+	3696649	CATGACGTCCTTGCCGTCGGC	0	1	1
Bacteria	NA	Chromohalobacter salexigens DSM 3043 genomic DNA- complete sequence.	1320736	+	3696649	CATGACGTGCGCTCGGGGGCG	0	1	1
Bacteria	NA	Chromohalobacter salexigens DSM 3043 genomic DNA- complete sequence.	2689302	+	3696649	CATGACGTGGCGGTCCTTGCC	0	1	1
Bacteria	NA	Chromohalobacter salexigens DSM 3043 genomic DNA- complete sequence.	3417883	-	3696649	CATGACGTTACAAAACGGCGT	1	0	1
Bacteria	NA	Chromohalobacter salexigens DSM 3043 genomic DNA- complete sequence.	782245	-	3696649	CATGACGTTCGGTCAATTGCG	1	0	1
Bacteria	NA	Chromohalobacter salexigens DSM 3043 genomic DNA- complete sequence.	3314329	-	3696649	CATGACGTTGCTCCTGACTTC	1	0	1
Bacteria	NA	Chromohalobacter salexigens DSM 3043 genomic DNA- complete sequence.	2871551	-	3696649	CATGACTATCTGGCCGACCGC	1	0	1
Bacteria	NA	Chromohalobacter salexigens DSM 3043 genomic DNA- complete sequence.	1291034	+	3696649	CATGACTCATCCTCTCGCGAT	0	1	1
Bacteria	NA	Chromohalobacter salexigens DSM 3043 genomic DNA- complete sequence.	2877912	+	3696649	CATGACTCTCAAAAAAACGGC	0	1	1
Bacteria	NA	Chromohalobacter salexigens DSM 3043 genomic DNA- complete sequence.	2655426	-	3696649	CATGACTGGTATCTGGTGGTC	1	0	1
Bacteria	NA	Chromohalobacter salexigens DSM 3043 genomic DNA- complete sequence.	2387242	+	3696649	CATGACTTCACCTCGGCGGAG	0	1	1
Bacteria	NA	Chromohalobacter salexigens DSM 3043 genomic DNA- complete sequence.	24202	-	3696649	CATGACTTCCTCGGCGCGGTG	1	0	1
Bacteria	NA	Chromohalobacter salexigens DSM 3043 genomic DNA- complete sequence.	21454	+	3696649	CATGACTTCGCCAAGTATCGC	0	1	1
Bacteria	NA	Chromohalobacter salexigens DSM 3043 genomic DNA- complete sequence.	834190	-	3696649	CATGAGAAACACCACCTCTAC	1	0	1
Bacteria	NA	Chromohalobacter salexigens DSM 3043 genomic DNA- complete sequence.	2550038	-	3696649	CATGAGAACCCCCGTTATTCC	1	0	1
Bacteria	NA	Chromohalobacter salexigens DSM 3043 genomic DNA- complete sequence.	1100456	+	3696649	CATGAGAATTCTCCGTCTCAG	0	1	1
Bacteria	NA	Chromohalobacter salexigens DSM 3043 genomic DNA- complete sequence.	2891238	-	3696649	CATGAGACACCGGAACAGGCA	1	0	1
Bacteria	NA	Chromohalobacter salexigens DSM 3043 genomic DNA- complete sequence.	57021	-	3696649	CATGAGACACGGGGCCCGGCG	1	0	1
Bacteria	NA	Chromohalobacter salexigens DSM 3043 genomic DNA- complete sequence.	2442171	+	3696649	CATGAGATCCAAGGCCATCGC	0	1	1
Bacteria	NA	Chromohalobacter salexigens DSM 3043 genomic DNA- complete sequence.	2026969	+	3696649	CATGAGATCGATGACGATGGG	0	1	1
Bacteria	NA	Chromohalobacter salexigens DSM 3043 genomic DNA- complete sequence.	3108889	+	3696649	CATGAGATCGATGAGTTGATC	0	1	1
Bacteria	NA	Chromohalobacter salexigens DSM 3043 genomic DNA- complete sequence.	1777425	-	3696649	CATGAGATCGCTGAACGACTC	1	0	1
Bacteria	NA	Chromohalobacter salexigens DSM 3043 genomic DNA- complete sequence.	1006000	-	3696649	CATGAGATCGGGATCGATGCC	1	0	1
Bacteria	NA	Chromohalobacter salexigens DSM 3043 genomic DNA- complete sequence.	3641921	-	3696649	CATGAGATGGCGACTGGGACG	1	0	1
Bacteria	NA	Chromohalobacter salexigens DSM 3043 genomic DNA- complete sequence.	117736	-	3696649	CATGAGCAAAGACTTCCAGCG	1	0	1
Bacteria	NA	Chromohalobacter salexigens DSM 3043 genomic DNA- complete sequence.	3414700	+	3696649	CATGAGCAACGCCGACACCGG	0	1	1
Bacteria	NA	Chromohalobacter salexigens DSM 3043 genomic DNA- complete sequence.	565339	-	3696649	CATGAGCAAGTTCTGGAGCCC	1	0	1
Bacteria	NA	Chromohalobacter salexigens DSM 3043 genomic DNA- complete sequence.	2211629	+	3696649	CATGAGCACAGCAGCATCCTC	0	1	1
Bacteria	NA	Chromohalobacter salexigens DSM 3043 genomic DNA- complete sequence.	3570389	-	3696649	CATGAGCACCTCTCCCTCGAT	1	0	1
Bacteria	NA	Chromohalobacter salexigens DSM 3043 genomic DNA- complete sequence.	2516266	-	3696649	CATGAGCACGTCGACTTCGTC	1	0	1
Bacteria	NA	Chromohalobacter salexigens DSM 3043 genomic DNA- complete sequence.	1509319	-	3696649	CATGAGCAGCCACAGTTGCAG	1	0	1
Bacteria	NA	Chromohalobacter salexigens DSM 3043 genomic DNA- complete sequence.	3227883	+	3696649	CATGAGCCACGACACCCGCCC	0	1	1
Bacteria	NA	Chromohalobacter salexigens DSM 3043 genomic DNA- complete sequence.	3645379	-	3696649	CATGAGCCAGCCGCCGGGGAT	1	0	1
Bacteria	NA	Chromohalobacter salexigens DSM 3043 genomic DNA- complete sequence.	2378688	-	3696649	CATGAGCCAGGAACTGGGCGG	1	0	1
Bacteria	NA	Chromohalobacter salexigens DSM 3043 genomic DNA- complete sequence.	2255368	+	3696649	CATGAGCCATCTCAAGGAACG	0	1	1
Bacteria	NA	Chromohalobacter salexigens DSM 3043 genomic DNA- complete sequence.	2226741	-	3696649	CATGAGCCCGCCGAAGCCGCC	1	0	1
Bacteria	NA	Chromohalobacter salexigens DSM 3043 genomic DNA- complete sequence.	2302703	+	3696649	CATGAGCCGCGCTTTCATTTG	0	1	1
Bacteria	NA	Chromohalobacter salexigens DSM 3043 genomic DNA- complete sequence.	3485424	-	3696649	CATGAGCCGGATTCTGCAAGA	1	0	1
Bacteria	NA	Chromohalobacter salexigens DSM 3043 genomic DNA- complete sequence.	2650534	-	3696649	CATGAGCCGGGCAGGCCACGT	1	0	1
Bacteria	NA	Chromohalobacter salexigens DSM 3043 genomic DNA- complete sequence.	1933652	+	3696649	CATGAGCCGTACTGCCTGCCC	0	1	1
Bacteria	NA	Chromohalobacter salexigens DSM 3043 genomic DNA- complete sequence.	679231	+	3696649	CATGAGCCTGCGTACCCAGTG	0	1	1
Bacteria	NA	Chromohalobacter salexigens DSM 3043 genomic DNA- complete sequence.	350557	+	3696649	CATGAGCGAAGCGCGCGAAAT	0	1	1
Bacteria	NA	Chromohalobacter salexigens DSM 3043 genomic DNA- complete sequence.	2551660	+	3696649	CATGAGCGAATCGTTGCAGAT	0	1	1
Bacteria	NA	Chromohalobacter salexigens DSM 3043 genomic DNA- complete sequence.	2684993	-	3696649	CATGAGCGACAACGCCAAGCT	1	0	1
Bacteria	NA	Chromohalobacter salexigens DSM 3043 genomic DNA- complete sequence.	2111894	-	3696649	CATGAGCGACGCGTGGCCCGA	1	0	1
Bacteria	NA	Chromohalobacter salexigens DSM 3043 genomic DNA- complete sequence.	1383206	-	3696649	CATGAGCGACTCCTCTCCCTC	1	0	1
Bacteria	NA	Chromohalobacter salexigens DSM 3043 genomic DNA- complete sequence.	583308	-	3696649	CATGAGCGAGGGGGACTTCTA	1	0	1
Bacteria	NA	Chromohalobacter salexigens DSM 3043 genomic DNA- complete sequence.	2475085	-	3696649	CATGAGCGATGTCTTCAAGCG	1	0	1
Bacteria	NA	Chromohalobacter salexigens DSM 3043 genomic DNA- complete sequence.	2724193	-	3696649	CATGAGCGCCGGCAGCACCGC	1	0	1
Bacteria	NA	Chromohalobacter salexigens DSM 3043 genomic DNA- complete sequence.	1587290	+	3696649	CATGAGCGCCTCGAAGGCCCA	0	1	1
Bacteria	NA	Chromohalobacter salexigens DSM 3043 genomic DNA- complete sequence.	2022602	-	3696649	CATGAGCGCTACGAGACCTGG	1	0	1
Bacteria	NA	Chromohalobacter salexigens DSM 3043 genomic DNA- complete sequence.	3109118	-	3696649	CATGAGCGGAGCTGGTATCAC	1	0	1
Bacteria	NA	Chromohalobacter salexigens DSM 3043 genomic DNA- complete sequence.	1101272	-	3696649	CATGAGCGGCGTGCTGCGCCT	1	0	1
Bacteria	NA	Chromohalobacter salexigens DSM 3043 genomic DNA- complete sequence.	2684711	+	3696649	CATGAGCGGGGATTGCTTGAG	0	1	1
Bacteria	NA	Chromohalobacter salexigens DSM 3043 genomic DNA- complete sequence.	1585732	+	3696649	CATGAGCGTCGGGGTTCCTTA	0	1	1
Bacteria	NA	Chromohalobacter salexigens DSM 3043 genomic DNA- complete sequence.	803435	+	3696649	CATGAGCTGAAGACGCCGCTG	0	1	1
Bacteria	NA	Chromohalobacter salexigens DSM 3043 genomic DNA- complete sequence.	1978512	+	3696649	CATGAGCTGCCGAAAGCGCGA	0	1	1
Bacteria	NA	Chromohalobacter salexigens DSM 3043 genomic DNA- complete sequence.	3435020	+	3696649	CATGAGCTGGTCAAGGTCAAA	0	1	1
Bacteria	NA	Chromohalobacter salexigens DSM 3043 genomic DNA- complete sequence.	1087330	+	3696649	CATGAGCTGTGCCGGGGGAAG	0	1	1
Bacteria	NA	Chromohalobacter salexigens DSM 3043 genomic DNA- complete sequence.	3404421	+	3696649	CATGAGCTTCGCGACACGGTG	0	1	1
Bacteria	NA	Chromohalobacter salexigens DSM 3043 genomic DNA- complete sequence.	3442606	+	3696649	CATGAGCTTCGGCCCGGGCAA	0	1	1
Bacteria	NA	Chromohalobacter salexigens DSM 3043 genomic DNA- complete sequence.	357241	+	3696649	CATGAGCTTGCAAAGAGTTAT	0	1	1
Bacteria	NA	Chromohalobacter salexigens DSM 3043 genomic DNA- complete sequence.	2999329	+	3696649	CATGAGCTTGGCCCGCTCGGT	0	1	1
Bacteria	NA	Chromohalobacter salexigens DSM 3043 genomic DNA- complete sequence.	2501145	-	3696649	CATGAGGAATCGGCATCCTTT	1	0	1
Bacteria	NA	Chromohalobacter salexigens DSM 3043 genomic DNA- complete sequence.	2307332	-	3696649	CATGAGGACGCGTCCGGTTAT	1	0	1
Bacteria	NA	Chromohalobacter salexigens DSM 3043 genomic DNA- complete sequence.	1608526	+	3696649	CATGAGGACGCTCCTTCATCC	0	1	1
Bacteria	NA	Chromohalobacter salexigens DSM 3043 genomic DNA- complete sequence.	3328226	+	3696649	CATGAGGATCACGAAAGGCCC	0	1	1
Bacteria	NA	Chromohalobacter salexigens DSM 3043 genomic DNA- complete sequence.	65443	-	3696649	CATGAGGCCAACGGCCGCGGG	1	0	1
Bacteria	NA	Chromohalobacter salexigens DSM 3043 genomic DNA- complete sequence.	1799386	+	3696649	CATGAGGCGCGCGGCTTCGGG	0	1	1
Bacteria	NA	Chromohalobacter salexigens DSM 3043 genomic DNA- complete sequence.	1435311	-	3696649	CATGAGGCGTACCACTGCGGG	1	0	1
Bacteria	NA	Chromohalobacter salexigens DSM 3043 genomic DNA- complete sequence.	55371	-	3696649	CATGAGGGCCTGGTGATGCTC	1	0	1
Bacteria	NA	Chromohalobacter salexigens DSM 3043 genomic DNA- complete sequence.	2213406	+	3696649	CATGAGTAAGATGAGTGGCGC	0	1	1
Bacteria	NA	Chromohalobacter salexigens DSM 3043 genomic DNA- complete sequence.	2366895	-	3696649	CATGAGTATCGACCGTTACCA	1	0	1
Bacteria	NA	Chromohalobacter salexigens DSM 3043 genomic DNA- complete sequence.	1327712	-	3696649	CATGAGTCACTGGTCAAGCCG	1	0	1
Bacteria	NA	Chromohalobacter salexigens DSM 3043 genomic DNA- complete sequence.	2773807	-	3696649	CATGAGTCAGTTGGGCCCCAT	1	0	1
Bacteria	NA	Chromohalobacter salexigens DSM 3043 genomic DNA- complete sequence.	3124197	+	3696649	CATGAGTCCCACCATCAGCAG	0	1	1
Bacteria	NA	Chromohalobacter salexigens DSM 3043 genomic DNA- complete sequence.	316563	-	3696649	CATGAGTCCCACGCTCAACCG	1	0	1
Bacteria	NA	Chromohalobacter salexigens DSM 3043 genomic DNA- complete sequence.	1995095	+	3696649	CATGAGTCGTTCACCGGTGAG	0	1	1
Bacteria	NA	Chromohalobacter salexigens DSM 3043 genomic DNA- complete sequence.	1222023	-	3696649	CATGAGTCTAAAGACTGAAGC	1	0	1
Bacteria	NA	Chromohalobacter salexigens DSM 3043 genomic DNA- complete sequence.	1508938	+	3696649	CATGAGTGAAATGGGCGAGGT	0	1	1
Bacteria	NA	Chromohalobacter salexigens DSM 3043 genomic DNA- complete sequence.	2371417	+	3696649	CATGAGTGACTACGCCCTGCT	0	1	1
Bacteria	NA	Chromohalobacter salexigens DSM 3043 genomic DNA- complete sequence.	2211346	-	3696649	CATGAGTGCACCGGCCCTTTC	1	0	1
Bacteria	NA	Chromohalobacter salexigens DSM 3043 genomic DNA- complete sequence.	1165770	+	3696649	CATGAGTGTCGAGGACTTCAA	0	1	1
Bacteria	NA	Chromohalobacter salexigens DSM 3043 genomic DNA- complete sequence.	743514	-	3696649	CATGAGTTAAAGGAATGGGTA	1	0	1
Bacteria	NA	Chromohalobacter salexigens DSM 3043 genomic DNA- complete sequence.	1947538	+	3696649	CATGAGTTTTCTCACCCCTCG	0	1	1
Bacteria	NA	Chromohalobacter salexigens DSM 3043 genomic DNA- complete sequence.	1819762	-	3696649	CATGATAAATCACCTGAGGCA	1	0	1
Bacteria	NA	Chromohalobacter salexigens DSM 3043 genomic DNA- complete sequence.	2665422	-	3696649	CATGATACGCCGAACTTTTCT	1	0	1
Bacteria	NA	Chromohalobacter salexigens DSM 3043 genomic DNA- complete sequence.	1708121	+	3696649	CATGATACGCGCGCCTCGCGC	0	1	1
Bacteria	NA	Chromohalobacter salexigens DSM 3043 genomic DNA- complete sequence.	2172158	+	3696649	CATGATAGATAGCCCCACGGC	0	1	1
Bacteria	NA	Chromohalobacter salexigens DSM 3043 genomic DNA- complete sequence.	2491704	-	3696649	CATGATAGCGAAGCAAGTCCA	1	0	1
Bacteria	NA	Chromohalobacter salexigens DSM 3043 genomic DNA- complete sequence.	462566	-	3696649	CATGATAGCTAACGACAACTA	1	0	1
Bacteria	NA	Chromohalobacter salexigens DSM 3043 genomic DNA- complete sequence.	1221307	+	3696649	CATGATAGGATTAGTCCACTC	0	1	1
Bacteria	NA	Chromohalobacter salexigens DSM 3043 genomic DNA- complete sequence.	603363	+	3696649	CATGATAGGCCTCGGCGAGGC	0	1	1
Bacteria	NA	Chromohalobacter salexigens DSM 3043 genomic DNA- complete sequence.	60624	-	3696649	CATGATCAAAGCGCACTGAAC	1	0	1
Bacteria	NA	Chromohalobacter salexigens DSM 3043 genomic DNA- complete sequence.	3384666	-	3696649	CATGATCAACGGCCACTTGCG	1	0	1
Bacteria	NA	Chromohalobacter salexigens DSM 3043 genomic DNA- complete sequence.	2112898	+	3696649	CATGATCAAGAAGGCCGTACT	0	1	1
Bacteria	NA	Chromohalobacter salexigens DSM 3043 genomic DNA- complete sequence.	493771	-	3696649	CATGATCAAGGTCGAGATGCA	1	0	1
Bacteria	NA	Chromohalobacter salexigens DSM 3043 genomic DNA- complete sequence.	1767021	+	3696649	CATGATCACCAGGTCGTCGCG	0	1	1
Bacteria	NA	Chromohalobacter salexigens DSM 3043 genomic DNA- complete sequence.	3608617	+	3696649	CATGATCACCCAGGGCAACCT	0	1	1
Bacteria	NA	Chromohalobacter salexigens DSM 3043 genomic DNA- complete sequence.	816479	-	3696649	CATGATCACGAAGCGCGTGAC	1	0	1
Bacteria	NA	Chromohalobacter salexigens DSM 3043 genomic DNA- complete sequence.	2146166	-	3696649	CATGATCAGATCGGCACCGCC	1	0	1
Bacteria	NA	Chromohalobacter salexigens DSM 3043 genomic DNA- complete sequence.	3327463	+	3696649	CATGATCAGGCGCAGCAGCGA	0	1	1
Bacteria	NA	Chromohalobacter salexigens DSM 3043 genomic DNA- complete sequence.	1636979	+	3696649	CATGATCAGGGGCGCCAGGAC	0	1	1
Bacteria	NA	Chromohalobacter salexigens DSM 3043 genomic DNA- complete sequence.	1891614	-	3696649	CATGATCAGGTTGCGGGCGGC	1	0	1
Bacteria	NA	Chromohalobacter salexigens DSM 3043 genomic DNA- complete sequence.	430124	-	3696649	CATGATCATCTGCAAGACGAT	1	0	1
Bacteria	NA	Chromohalobacter salexigens DSM 3043 genomic DNA- complete sequence.	2622209	+	3696649	CATGATCCACCGAATACGGCG	0	1	1
Bacteria	NA	Chromohalobacter salexigens DSM 3043 genomic DNA- complete sequence.	2385702	-	3696649	CATGATCCACGCGAGAAGGCG	1	0	1
Bacteria	NA	Chromohalobacter salexigens DSM 3043 genomic DNA- complete sequence.	485754	-	3696649	CATGATCCCACCCTTATTTCT	1	0	1
Bacteria	NA	Chromohalobacter salexigens DSM 3043 genomic DNA- complete sequence.	96280	-	3696649	CATGATCCTCAATGCCAGCGA	1	0	1
Bacteria	NA	Chromohalobacter salexigens DSM 3043 genomic DNA- complete sequence.	3666148	-	3696649	CATGATCGAAAGCGCTCGCGG	1	0	1
Bacteria	NA	Chromohalobacter salexigens DSM 3043 genomic DNA- complete sequence.	1237240	-	3696649	CATGATCGAAGGGCTTGATGG	1	0	1
Bacteria	NA	Chromohalobacter salexigens DSM 3043 genomic DNA- complete sequence.	3314175	+	3696649	CATGATCGACCATCACCCGGA	0	1	1
Bacteria	NA	Chromohalobacter salexigens DSM 3043 genomic DNA- complete sequence.	277802	+	3696649	CATGATCGACGCCTATCTCGA	0	1	1
Bacteria	NA	Chromohalobacter salexigens DSM 3043 genomic DNA- complete sequence.	1404243	-	3696649	CATGATCGAGGAATCGATGAT	1	0	1
Bacteria	NA	Chromohalobacter salexigens DSM 3043 genomic DNA- complete sequence.	2944483	-	3696649	CATGATCGAGTCCAACCTGCG	1	0	1
Bacteria	NA	Chromohalobacter salexigens DSM 3043 genomic DNA- complete sequence.	949902	+	3696649	CATGATCGATATCACGCAGAA	0	1	1
Bacteria	NA	Chromohalobacter salexigens DSM 3043 genomic DNA- complete sequence.	56559	+	3696649	CATGATCGATCAGCTATTCGA	0	1	1
Bacteria	NA	Chromohalobacter salexigens DSM 3043 genomic DNA- complete sequence.	337817	-	3696649	CATGATCGCACCGCCTGTCAC	1	0	1
Bacteria	NA	Chromohalobacter salexigens DSM 3043 genomic DNA- complete sequence.	862177	-	3696649	CATGATCGCCTCCGAAACCGA	1	0	1
Bacteria	NA	Chromohalobacter salexigens DSM 3043 genomic DNA- complete sequence.	1236837	+	3696649	CATGATCGCCTCGACGCGCGT	0	1	1
Bacteria	NA	Chromohalobacter salexigens DSM 3043 genomic DNA- complete sequence.	555137	+	3696649	CATGATCGCGCCCAAGGCGCC	0	1	1
Bacteria	NA	Chromohalobacter salexigens DSM 3043 genomic DNA- complete sequence.	2645301	+	3696649	CATGATCGCGCTGGAGCCGGA	0	1	1
Bacteria	NA	Chromohalobacter salexigens DSM 3043 genomic DNA- complete sequence.	3583680	+	3696649	CATGATCGCGGGAACTCGCTC	0	1	1
Bacteria	NA	Chromohalobacter salexigens DSM 3043 genomic DNA- complete sequence.	2779870	+	3696649	CATGATCGCTTCGAGGATATC	0	1	1
Bacteria	NA	Chromohalobacter salexigens DSM 3043 genomic DNA- complete sequence.	637476	-	3696649	CATGATCGGATGGTGCGGGAA	1	0	1
Bacteria	NA	Chromohalobacter salexigens DSM 3043 genomic DNA- complete sequence.	2149452	-	3696649	CATGATCGGCAGGGCCAGTCG	1	0	1
Bacteria	NA	Chromohalobacter salexigens DSM 3043 genomic DNA- complete sequence.	182636	-	3696649	CATGATCGGCATACGGCGAAT	1	0	1
Bacteria	NA	Chromohalobacter salexigens DSM 3043 genomic DNA- complete sequence.	1262879	-	3696649	CATGATCGGCATCTCCTGGGG	1	0	1
Bacteria	NA	Chromohalobacter salexigens DSM 3043 genomic DNA- complete sequence.	2331341	-	3696649	CATGATCGGCGTGCATCCCAA	1	0	1
Bacteria	NA	Chromohalobacter salexigens DSM 3043 genomic DNA- complete sequence.	1359228	+	3696649	CATGATCGGCTCGGCGATGAA	0	1	1
Bacteria	NA	Chromohalobacter salexigens DSM 3043 genomic DNA- complete sequence.	2540988	-	3696649	CATGATCGGCTGCTTTGGCAA	1	0	1
Bacteria	NA	Chromohalobacter salexigens DSM 3043 genomic DNA- complete sequence.	581675	+	3696649	CATGATCGGGATGGTAGTAGC	0	1	1
Bacteria	NA	Chromohalobacter salexigens DSM 3043 genomic DNA- complete sequence.	859808	-	3696649	CATGATCGGGGGTGGCGAAGG	1	0	1
Bacteria	NA	Chromohalobacter salexigens DSM 3043 genomic DNA- complete sequence.	1572908	+	3696649	CATGATCGGTCCCTATCTAGT	0	1	1
Bacteria	NA	Chromohalobacter salexigens DSM 3043 genomic DNA- complete sequence.	3544005	-	3696649	CATGATCGTCAGCGCGCCTTG	1	0	1
Bacteria	NA	Chromohalobacter salexigens DSM 3043 genomic DNA- complete sequence.	1570077	+	3696649	CATGATCGTGAATGCGCCGCC	0	1	1
Bacteria	NA	Chromohalobacter salexigens DSM 3043 genomic DNA- complete sequence.	3463688	-	3696649	CATGATCGTGACCAGTGGCGA	1	0	1
Bacteria	NA	Chromohalobacter salexigens DSM 3043 genomic DNA- complete sequence.	2372358	-	3696649	CATGATCGTGGCAATGTTCGA	1	0	1
Bacteria	NA	Chromohalobacter salexigens DSM 3043 genomic DNA- complete sequence.	3604769	-	3696649	CATGATCTCGACGAAGGGTTT	1	0	1
Bacteria	NA	Chromohalobacter salexigens DSM 3043 genomic DNA- complete sequence.	3589253	+	3696649	CATGATCTCGAGGCCTTCCTC	0	1	1
Bacteria	NA	Chromohalobacter salexigens DSM 3043 genomic DNA- complete sequence.	780462	+	3696649	CATGATCTCGCGGCTGGTCGA	0	1	1
Bacteria	NA	Chromohalobacter salexigens DSM 3043 genomic DNA- complete sequence.	926842	+	3696649	CATGATCTCGGCGGCCTCCAG	0	1	1
Bacteria	NA	Chromohalobacter salexigens DSM 3043 genomic DNA- complete sequence.	3245038	+	3696649	CATGATCTTGCTGCCCACCGG	0	1	1
Bacteria	NA	Chromohalobacter salexigens DSM 3043 genomic DNA- complete sequence.	780856	+	3696649	CATGATGAAATCGCCGCCGAA	0	1	1
Bacteria	NA	Chromohalobacter salexigens DSM 3043 genomic DNA- complete sequence.	730667	-	3696649	CATGATGAAGTCGAGACCCGT	1	0	1
Bacteria	NA	Chromohalobacter salexigens DSM 3043 genomic DNA- complete sequence.	2325758	-	3696649	CATGATGAAGTCGGGCAGGGT	1	0	1
Bacteria	NA	Chromohalobacter salexigens DSM 3043 genomic DNA- complete sequence.	3180517	-	3696649	CATGATGACCTCCTTGCGAGC	1	0	1
Bacteria	NA	Chromohalobacter salexigens DSM 3043 genomic DNA- complete sequence.	3612237	-	3696649	CATGATGATCGGACGCAGCCG	1	0	1
Bacteria	NA	Chromohalobacter salexigens DSM 3043 genomic DNA- complete sequence.	2130541	-	3696649	CATGATGATCGGCTGGCACGC	1	0	1
Bacteria	NA	Chromohalobacter salexigens DSM 3043 genomic DNA- complete sequence.	1197804	+	3696649	CATGATGATGTGTTTCACACC	0	1	1
Bacteria	NA	Chromohalobacter salexigens DSM 3043 genomic DNA- complete sequence.	1884902	-	3696649	CATGATGATTTCCCCGCGTTG	1	0	1
Bacteria	NA	Chromohalobacter salexigens DSM 3043 genomic DNA- complete sequence.	2052166	+	3696649	CATGATGCACAACCTCAACCG	0	1	1
Bacteria	NA	Chromohalobacter salexigens DSM 3043 genomic DNA- complete sequence.	1180752	-	3696649	CATGATGCCGACTTGCCCGAA	1	0	1
Bacteria	NA	Chromohalobacter salexigens DSM 3043 genomic DNA- complete sequence.	2330028	-	3696649	CATGATGCCGCAAGCGTTCGA	1	0	1
Bacteria	NA	Chromohalobacter salexigens DSM 3043 genomic DNA- complete sequence.	634903	-	3696649	CATGATGCCGCGGTTGAGATT	1	0	1
Bacteria	NA	Chromohalobacter salexigens DSM 3043 genomic DNA- complete sequence.	1564900	+	3696649	CATGATGCGATCACGGGGCCG	0	1	1
Bacteria	NA	Chromohalobacter salexigens DSM 3043 genomic DNA- complete sequence.	675257	-	3696649	CATGATGCGCGACGTCATCGA	1	0	1
Bacteria	NA	Chromohalobacter salexigens DSM 3043 genomic DNA- complete sequence.	1140108	+	3696649	CATGATGCTCACGAGTCCCGC	0	1	1
Bacteria	NA	Chromohalobacter salexigens DSM 3043 genomic DNA- complete sequence.	3474738	-	3696649	CATGATGCTCATCGGGCTGGG	1	0	1
Bacteria	NA	Chromohalobacter salexigens DSM 3043 genomic DNA- complete sequence.	1559096	+	3696649	CATGATGCTGTTCTCCGGTAT	0	1	1
Bacteria	NA	Chromohalobacter salexigens DSM 3043 genomic DNA- complete sequence.	2303265	-	3696649	CATGATGGATGCGGCATTCAG	1	0	1
Bacteria	NA	Chromohalobacter salexigens DSM 3043 genomic DNA- complete sequence.	2279946	-	3696649	CATGATGGCCCAGGATTTTCA	1	0	1
Bacteria	NA	Chromohalobacter salexigens DSM 3043 genomic DNA- complete sequence.	2042153	-	3696649	CATGATGGCCGTGACCTGGTG	1	0	1
Bacteria	NA	Chromohalobacter salexigens DSM 3043 genomic DNA- complete sequence.	535149	-	3696649	CATGATGGCCTCGCCGCGCGC	1	0	1
Bacteria	NA	Chromohalobacter salexigens DSM 3043 genomic DNA- complete sequence.	118783	-	3696649	CATGATGGGACCAGGGGCCGT	1	0	1
Bacteria	NA	Chromohalobacter salexigens DSM 3043 genomic DNA- complete sequence.	617645	+	3696649	CATGATGGTCGCATAGAGACG	0	1	1
Bacteria	NA	Chromohalobacter salexigens DSM 3043 genomic DNA- complete sequence.	1197719	-	3696649	CATGATGGTGTACTGATCCCC	1	0	1
Bacteria	NA	Chromohalobacter salexigens DSM 3043 genomic DNA- complete sequence.	953603	+	3696649	CATGATGGTGTCGGCGCCAGC	0	1	1
Bacteria	NA	Chromohalobacter salexigens DSM 3043 genomic DNA- complete sequence.	3559443	+	3696649	CATGATGGTTGGCAAGCGCAG	0	1	1
Bacteria	NA	Chromohalobacter salexigens DSM 3043 genomic DNA- complete sequence.	122469	-	3696649	CATGATGTCGCGGTCGCTCAA	1	0	1
Bacteria	NA	Chromohalobacter salexigens DSM 3043 genomic DNA- complete sequence.	3327079	+	3696649	CATGATGTCGGTGGAAAGCTG	0	1	1
Bacteria	NA	Chromohalobacter salexigens DSM 3043 genomic DNA- complete sequence.	3380029	-	3696649	CATGATTCAGCTTGGTTTCCA	1	0	1
Bacteria	NA	Chromohalobacter salexigens DSM 3043 genomic DNA- complete sequence.	1295680	-	3696649	CATGATTCATTCGGAAATGCC	1	0	1
Bacteria	NA	Chromohalobacter salexigens DSM 3043 genomic DNA- complete sequence.	2593090	-	3696649	CATGATTCCCGGTGAATACCA	1	0	1
Bacteria	NA	Chromohalobacter salexigens DSM 3043 genomic DNA- complete sequence.	1716742	-	3696649	CATGATTCTCTCGGTGACGTC	1	0	1
Bacteria	NA	Chromohalobacter salexigens DSM 3043 genomic DNA- complete sequence.	67853	-	3696649	CATGATTTCATTGAGCTTAGA	1	0	1
Bacteria	NA	Chromohalobacter salexigens DSM 3043 genomic DNA- complete sequence.	2498538	-	3696649	CATGATTTCGCGGCCCACGCG	1	0	1
Bacteria	NA	Chromohalobacter salexigens DSM 3043 genomic DNA- complete sequence.	2549493	-	3696649	CATGCAAAGATCCTCTTTCGA	1	0	1
Bacteria	NA	Chromohalobacter salexigens DSM 3043 genomic DNA- complete sequence.	3462589	+	3696649	CATGCAACCACTCGCGAGGAT	0	1	1
Bacteria	NA	Chromohalobacter salexigens DSM 3043 genomic DNA- complete sequence.	1836048	-	3696649	CATGCAACGAAAGAACCGGCC	1	0	1
Bacteria	NA	Chromohalobacter salexigens DSM 3043 genomic DNA- complete sequence.	1778501	-	3696649	CATGCAACGGGCAGCGGCGTG	1	0	1
Bacteria	NA	Chromohalobacter salexigens DSM 3043 genomic DNA- complete sequence.	1800764	-	3696649	CATGCAACTGGGCATTCACCC	1	0	1
Bacteria	NA	Chromohalobacter salexigens DSM 3043 genomic DNA- complete sequence.	1599153	-	3696649	CATGCAACTGTGCTGGATACA	1	0	1
Bacteria	NA	Chromohalobacter salexigens DSM 3043 genomic DNA- complete sequence.	542361	+	3696649	CATGCAAGACCTGACTCTGGT	0	1	1
Bacteria	NA	Chromohalobacter salexigens DSM 3043 genomic DNA- complete sequence.	466521	-	3696649	CATGCAAGCCGACGTCGAGAC	1	0	1
Bacteria	NA	Chromohalobacter salexigens DSM 3043 genomic DNA- complete sequence.	595237	+	3696649	CATGCAAGCTCCTTGCTGGCG	0	1	1
Bacteria	NA	Chromohalobacter salexigens DSM 3043 genomic DNA- complete sequence.	1946700	-	3696649	CATGCAAGGTGCACTTGGTGA	1	0	1
Bacteria	NA	Chromohalobacter salexigens DSM 3043 genomic DNA- complete sequence.	2311248	-	3696649	CATGCAAGTTTCCGTTGAGTC	1	0	1
Bacteria	NA	Chromohalobacter salexigens DSM 3043 genomic DNA- complete sequence.	2116828	-	3696649	CATGCAATCGCGTGGTCAGTC	1	0	1
Bacteria	NA	Chromohalobacter salexigens DSM 3043 genomic DNA- complete sequence.	162840	+	3696649	CATGCACAAGATTTTCATCGC	0	1	1
Bacteria	NA	Chromohalobacter salexigens DSM 3043 genomic DNA- complete sequence.	1757982	+	3696649	CATGCACAAGTTCGGCTTCGG	0	1	1
Bacteria	NA	Chromohalobacter salexigens DSM 3043 genomic DNA- complete sequence.	1906417	-	3696649	CATGCACAATCCCCCGCACCC	1	0	1
Bacteria	NA	Chromohalobacter salexigens DSM 3043 genomic DNA- complete sequence.	1685857	-	3696649	CATGCACCAGACCGGCGTGCG	1	0	1
Bacteria	NA	Chromohalobacter salexigens DSM 3043 genomic DNA- complete sequence.	1317950	-	3696649	CATGCACCGCCTTGGCCCGGC	1	0	1
Bacteria	NA	Chromohalobacter salexigens DSM 3043 genomic DNA- complete sequence.	339166	+	3696649	CATGCACCGGACGTGGTACTG	0	1	1
Bacteria	NA	Chromohalobacter salexigens DSM 3043 genomic DNA- complete sequence.	61196	+	3696649	CATGCACCGGCGAGTTCAGTT	0	1	1
Bacteria	NA	Chromohalobacter salexigens DSM 3043 genomic DNA- complete sequence.	463708	-	3696649	CATGCACCGGCTCACGAAAGC	1	0	1
Bacteria	NA	Chromohalobacter salexigens DSM 3043 genomic DNA- complete sequence.	1831678	-	3696649	CATGCACCGTGGTCACCAGCA	1	0	1
Bacteria	NA	Chromohalobacter salexigens DSM 3043 genomic DNA- complete sequence.	1719821	+	3696649	CATGCACCTCGGTCAGCGGCA	0	1	1
Bacteria	NA	Chromohalobacter salexigens DSM 3043 genomic DNA- complete sequence.	2304249	-	3696649	CATGCACCTCTCCGATGCGCA	1	0	1
Bacteria	NA	Chromohalobacter salexigens DSM 3043 genomic DNA- complete sequence.	1035754	-	3696649	CATGCACCTGGATGTGCTCGA	1	0	1
Bacteria	NA	Chromohalobacter salexigens DSM 3043 genomic DNA- complete sequence.	662619	+	3696649	CATGCACCTGGGCGATGGAGG	0	1	1
Bacteria	NA	Chromohalobacter salexigens DSM 3043 genomic DNA- complete sequence.	1822039	+	3696649	CATGCACGAACGTGGCGCCCG	0	1	1
Bacteria	NA	Chromohalobacter salexigens DSM 3043 genomic DNA- complete sequence.	3645271	+	3696649	CATGCACGAACTCGACGACAT	0	1	1
Bacteria	NA	Chromohalobacter salexigens DSM 3043 genomic DNA- complete sequence.	111115	+	3696649	CATGCACGACAAGGCCCCGCA	0	1	1
Bacteria	NA	Chromohalobacter salexigens DSM 3043 genomic DNA- complete sequence.	1584226	-	3696649	CATGCACGACCAAATCCGCGC	1	0	1
Bacteria	NA	Chromohalobacter salexigens DSM 3043 genomic DNA- complete sequence.	417132	+	3696649	CATGCACGATGGTGGCGTCGA	0	1	1
Bacteria	NA	Chromohalobacter salexigens DSM 3043 genomic DNA- complete sequence.	1978167	-	3696649	CATGCACGATGTCATCGACTT	1	0	1
Bacteria	NA	Chromohalobacter salexigens DSM 3043 genomic DNA- complete sequence.	798769	+	3696649	CATGCACGATTTCATCCGCGA	0	1	1
Bacteria	NA	Chromohalobacter salexigens DSM 3043 genomic DNA- complete sequence.	3197812	+	3696649	CATGCACGCCCTCGGGAACGC	0	1	1
Bacteria	NA	Chromohalobacter salexigens DSM 3043 genomic DNA- complete sequence.	1721926	+	3696649	CATGCACGCGTCCCGCACCAT	0	1	1
Bacteria	NA	Chromohalobacter salexigens DSM 3043 genomic DNA- complete sequence.	2546040	+	3696649	CATGCACGCTGATATAGAAGT	0	1	1
Bacteria	NA	Chromohalobacter salexigens DSM 3043 genomic DNA- complete sequence.	3271748	+	3696649	CATGCACGGCCGCACGGAAGG	0	1	1
Bacteria	NA	Chromohalobacter salexigens DSM 3043 genomic DNA- complete sequence.	801499	-	3696649	CATGCACGGCGACGCAGGCGA	1	0	1
Bacteria	NA	Chromohalobacter salexigens DSM 3043 genomic DNA- complete sequence.	3216238	+	3696649	CATGCACGGCTGCTGCGCTTT	0	1	1
Bacteria	NA	Chromohalobacter salexigens DSM 3043 genomic DNA- complete sequence.	3390437	-	3696649	CATGCACGGTCCTCGCGTCAA	1	0	1
Bacteria	NA	Chromohalobacter salexigens DSM 3043 genomic DNA- complete sequence.	3591258	+	3696649	CATGCACGTCGCGCGCCTGCT	0	1	1
Bacteria	NA	Chromohalobacter salexigens DSM 3043 genomic DNA- complete sequence.	3491327	-	3696649	CATGCACGTCGGCGAGCAAGC	1	0	1
Bacteria	NA	Chromohalobacter salexigens DSM 3043 genomic DNA- complete sequence.	1923258	+	3696649	CATGCACTAGAAAATCCAGGA	0	1	1
Bacteria	NA	Chromohalobacter salexigens DSM 3043 genomic DNA- complete sequence.	2650335	+	3696649	CATGCACTATCAGGATCACCT	0	1	1
Bacteria	NA	Chromohalobacter salexigens DSM 3043 genomic DNA- complete sequence.	954248	-	3696649	CATGCACTATCGCGAAGCTCT	1	0	1
Bacteria	NA	Chromohalobacter salexigens DSM 3043 genomic DNA- complete sequence.	2271221	+	3696649	CATGCACTGCCCAGGTTCCAG	0	1	1
Bacteria	NA	Chromohalobacter salexigens DSM 3043 genomic DNA- complete sequence.	728606	-	3696649	CATGCACTGGTCTGAACGGCG	1	0	1
Bacteria	NA	Chromohalobacter salexigens DSM 3043 genomic DNA- complete sequence.	1195892	-	3696649	CATGCAGAACCAGACCGCACG	1	0	1
Bacteria	NA	Chromohalobacter salexigens DSM 3043 genomic DNA- complete sequence.	176022	-	3696649	CATGCAGACCCGGCCATTGAT	1	0	1
Bacteria	NA	Chromohalobacter salexigens DSM 3043 genomic DNA- complete sequence.	81187	-	3696649	CATGCAGATAGCCTTGGCACA	1	0	1
Bacteria	NA	Chromohalobacter salexigens DSM 3043 genomic DNA- complete sequence.	2825071	+	3696649	CATGCAGATCGATAGATTCTT	0	1	1
Bacteria	NA	Chromohalobacter salexigens DSM 3043 genomic DNA- complete sequence.	1335711	-	3696649	CATGCAGATGCAGGGCCTCCT	1	0	1
Bacteria	NA	Chromohalobacter salexigens DSM 3043 genomic DNA- complete sequence.	109413	-	3696649	CATGCAGATGGTCGGGCGCGG	1	0	1
Bacteria	NA	Chromohalobacter salexigens DSM 3043 genomic DNA- complete sequence.	1309898	-	3696649	CATGCAGCACTTCCACCAGCC	1	0	1
Bacteria	NA	Chromohalobacter salexigens DSM 3043 genomic DNA- complete sequence.	1390866	+	3696649	CATGCAGCAGGGCGTCAAGAA	0	1	1
Bacteria	NA	Chromohalobacter salexigens DSM 3043 genomic DNA- complete sequence.	1491052	+	3696649	CATGCAGCCATTCAAGACCAT	0	1	1
Bacteria	NA	Chromohalobacter salexigens DSM 3043 genomic DNA- complete sequence.	2415967	-	3696649	CATGCAGCCCGACTCGGCGAT	1	0	1
Bacteria	NA	Chromohalobacter salexigens DSM 3043 genomic DNA- complete sequence.	2152232	-	3696649	CATGCAGCCCGAGATGTTGAG	1	0	1
Bacteria	NA	Chromohalobacter salexigens DSM 3043 genomic DNA- complete sequence.	1513714	-	3696649	CATGCAGCCCGGCCAGGTCGT	1	0	1
Bacteria	NA	Chromohalobacter salexigens DSM 3043 genomic DNA- complete sequence.	3349893	+	3696649	CATGCAGCCGGCGATGGTCGG	0	1	1
Bacteria	NA	Chromohalobacter salexigens DSM 3043 genomic DNA- complete sequence.	3404537	-	3696649	CATGCAGCGAATCACGGCGAG	1	0	1
Bacteria	NA	Chromohalobacter salexigens DSM 3043 genomic DNA- complete sequence.	3182168	-	3696649	CATGCAGCGACACTGCCAGGC	1	0	1
Bacteria	NA	Chromohalobacter salexigens DSM 3043 genomic DNA- complete sequence.	1883750	+	3696649	CATGCAGCGCATCGATGGCGG	0	1	1
Bacteria	NA	Chromohalobacter salexigens DSM 3043 genomic DNA- complete sequence.	2924424	+	3696649	CATGCAGCGCGCCGCCACCCC	0	1	1
Bacteria	NA	Chromohalobacter salexigens DSM 3043 genomic DNA- complete sequence.	2839379	+	3696649	CATGCAGCGCTTGCGCGGCGC	0	1	1
Bacteria	NA	Chromohalobacter salexigens DSM 3043 genomic DNA- complete sequence.	503610	+	3696649	CATGCAGCGGTTGTCGGAGGG	0	1	1
Bacteria	NA	Chromohalobacter salexigens DSM 3043 genomic DNA- complete sequence.	2973746	-	3696649	CATGCAGCGTCGTCGTTTTCT	1	0	1
Bacteria	NA	Chromohalobacter salexigens DSM 3043 genomic DNA- complete sequence.	2110933	+	3696649	CATGCAGCTCCTGGCCGACGA	0	1	1
Bacteria	NA	Chromohalobacter salexigens DSM 3043 genomic DNA- complete sequence.	1786321	-	3696649	CATGCAGCTCGACCGGGAAGG	1	0	1
Bacteria	NA	Chromohalobacter salexigens DSM 3043 genomic DNA- complete sequence.	2664790	+	3696649	CATGCAGCTGGTGATTTTATT	0	1	1
Bacteria	NA	Chromohalobacter salexigens DSM 3043 genomic DNA- complete sequence.	1051585	-	3696649	CATGCAGGAACAGCAGCGGCG	1	0	1
Bacteria	NA	Chromohalobacter salexigens DSM 3043 genomic DNA- complete sequence.	29703	-	3696649	CATGCAGGAAGAAACGCCGGT	1	0	1
Bacteria	NA	Chromohalobacter salexigens DSM 3043 genomic DNA- complete sequence.	248899	+	3696649	CATGCAGGACCACGATGACCG	0	1	1
Bacteria	NA	Chromohalobacter salexigens DSM 3043 genomic DNA- complete sequence.	2006395	+	3696649	CATGCAGGACGACAAGGTCGT	0	1	1
Bacteria	NA	Chromohalobacter salexigens DSM 3043 genomic DNA- complete sequence.	1328253	-	3696649	CATGCAGGCCAACGGGATGAC	1	0	1
Bacteria	NA	Chromohalobacter salexigens DSM 3043 genomic DNA- complete sequence.	2523472	-	3696649	CATGCAGGCCATTGAGGCCTT	1	0	1
Bacteria	NA	Chromohalobacter salexigens DSM 3043 genomic DNA- complete sequence.	2579227	+	3696649	CATGCAGGCCGAGTAATGGAA	0	1	1
Bacteria	NA	Chromohalobacter salexigens DSM 3043 genomic DNA- complete sequence.	2816401	+	3696649	CATGCAGGCCGCGCACCACTG	0	1	1
Bacteria	NA	Chromohalobacter salexigens DSM 3043 genomic DNA- complete sequence.	2141869	+	3696649	CATGCAGGCCGTTGCTGCGCG	0	1	1
Bacteria	NA	Chromohalobacter salexigens DSM 3043 genomic DNA- complete sequence.	1816932	-	3696649	CATGCAGGCGACGATACGCGC	1	0	1
Bacteria	NA	Chromohalobacter salexigens DSM 3043 genomic DNA- complete sequence.	3113016	+	3696649	CATGCAGGCGATCCTGCATCA	0	1	1
Bacteria	NA	Chromohalobacter salexigens DSM 3043 genomic DNA- complete sequence.	1760087	+	3696649	CATGCAGGGAGCCGCGGAGCG	0	1	1
Bacteria	NA	Chromohalobacter salexigens DSM 3043 genomic DNA- complete sequence.	3292904	+	3696649	CATGCAGGGCCGCGATCAAGA	0	1	1
Bacteria	NA	Chromohalobacter salexigens DSM 3043 genomic DNA- complete sequence.	2869499	-	3696649	CATGCAGGGCGCGGCGCAGGA	1	0	1
Bacteria	NA	Chromohalobacter salexigens DSM 3043 genomic DNA- complete sequence.	564573	+	3696649	CATGCAGGGCGGCGATCCCGG	0	1	1
Bacteria	NA	Chromohalobacter salexigens DSM 3043 genomic DNA- complete sequence.	2403531	-	3696649	CATGCAGGGCTTTCAAAAGTT	1	0	1
Bacteria	NA	Chromohalobacter salexigens DSM 3043 genomic DNA- complete sequence.	2069156	+	3696649	CATGCAGGGGAAGGGGCGCGT	0	1	1
Bacteria	NA	Chromohalobacter salexigens DSM 3043 genomic DNA- complete sequence.	318678	+	3696649	CATGCAGGTCGGCGACGCCGT	0	1	1
Bacteria	NA	Chromohalobacter salexigens DSM 3043 genomic DNA- complete sequence.	676946	-	3696649	CATGCAGGTGGCGCGCAACTA	1	0	1
Bacteria	NA	Chromohalobacter salexigens DSM 3043 genomic DNA- complete sequence.	1835747	+	3696649	CATGCAGGTGGGGCAGACCGG	0	1	1
Bacteria	NA	Chromohalobacter salexigens DSM 3043 genomic DNA- complete sequence.	2204585	+	3696649	CATGCAGTACCAGGGGCAATG	0	1	1
Bacteria	NA	Chromohalobacter salexigens DSM 3043 genomic DNA- complete sequence.	3124626	-	3696649	CATGCAGTACGTGCGGGTGGT	1	0	1
Bacteria	NA	Chromohalobacter salexigens DSM 3043 genomic DNA- complete sequence.	2145920	+	3696649	CATGCAGTCCCTGGTCCCCGA	0	1	1
Bacteria	NA	Chromohalobacter salexigens DSM 3043 genomic DNA- complete sequence.	2524410	-	3696649	CATGCAGTGGAAAATGAGACG	1	0	1
Bacteria	NA	Chromohalobacter salexigens DSM 3043 genomic DNA- complete sequence.	3612765	+	3696649	CATGCATATCACGCTGGCGTT	0	1	1
Bacteria	NA	Chromohalobacter salexigens DSM 3043 genomic DNA- complete sequence.	1743261	-	3696649	CATGCATCATCAGCACCTCAG	1	0	1
Bacteria	NA	Chromohalobacter salexigens DSM 3043 genomic DNA- complete sequence.	1315170	-	3696649	CATGCATCCGGATCTGAGCGA	1	0	1
Bacteria	NA	Chromohalobacter salexigens DSM 3043 genomic DNA- complete sequence.	691251	+	3696649	CATGCATCTCACGCTGGTGCC	0	1	1
Bacteria	NA	Chromohalobacter salexigens DSM 3043 genomic DNA- complete sequence.	3670719	+	3696649	CATGCATTGACCGCCTGGACG	0	1	1
Bacteria	NA	Chromohalobacter salexigens DSM 3043 genomic DNA- complete sequence.	2272909	-	3696649	CATGCATTGGCGCTACAGGTG	1	0	1
Bacteria	NA	Chromohalobacter salexigens DSM 3043 genomic DNA- complete sequence.	3579551	+	3696649	CATGCCAAAAGTATCTGTGTA	0	1	1
Bacteria	NA	Chromohalobacter salexigens DSM 3043 genomic DNA- complete sequence.	2904428	-	3696649	CATGCCAAAGAAGGCCGCGAC	1	0	1
Bacteria	NA	Chromohalobacter salexigens DSM 3043 genomic DNA- complete sequence.	2571236	+	3696649	CATGCCAAATCCGCTGCCGTT	0	1	1
Bacteria	NA	Chromohalobacter salexigens DSM 3043 genomic DNA- complete sequence.	2829560	-	3696649	CATGCCAACCACAAGCCAGGC	1	0	1
Bacteria	NA	Chromohalobacter salexigens DSM 3043 genomic DNA- complete sequence.	3671845	-	3696649	CATGCCAACCTCGATCGCTCG	1	0	1
Bacteria	NA	Chromohalobacter salexigens DSM 3043 genomic DNA- complete sequence.	1565145	-	3696649	CATGCCAACGGTGATGACACT	1	0	1
Bacteria	NA	Chromohalobacter salexigens DSM 3043 genomic DNA- complete sequence.	2873223	-	3696649	CATGCCACAGCGTGCCGCCGT	1	0	1
Bacteria	NA	Chromohalobacter salexigens DSM 3043 genomic DNA- complete sequence.	1257082	-	3696649	CATGCCACCCAGGCGCGTTCG	1	0	1
Bacteria	NA	Chromohalobacter salexigens DSM 3043 genomic DNA- complete sequence.	697298	-	3696649	CATGCCACCCTGCGCGACGCG	1	0	1
Bacteria	NA	Chromohalobacter salexigens DSM 3043 genomic DNA- complete sequence.	311490	-	3696649	CATGCCACCGGCCTGCCGCCG	1	0	1
Bacteria	NA	Chromohalobacter salexigens DSM 3043 genomic DNA- complete sequence.	1393459	+	3696649	CATGCCACGCAAGTGGCCGTC	0	1	1
Bacteria	NA	Chromohalobacter salexigens DSM 3043 genomic DNA- complete sequence.	1799757	-	3696649	CATGCCACGCATTATTTTTGC	1	0	1
Bacteria	NA	Chromohalobacter salexigens DSM 3043 genomic DNA- complete sequence.	3221676	+	3696649	CATGCCACGCCGTTCAGGCGC	0	1	1
Bacteria	NA	Chromohalobacter salexigens DSM 3043 genomic DNA- complete sequence.	1544411	-	3696649	CATGCCACGTGCCGCTTGCTA	1	0	1
Bacteria	NA	Chromohalobacter salexigens DSM 3043 genomic DNA- complete sequence.	2695659	-	3696649	CATGCCACTGGCCATCGCCTT	1	0	1
Bacteria	NA	Chromohalobacter salexigens DSM 3043 genomic DNA- complete sequence.	1316777	+	3696649	CATGCCACTGGGCCTGTGCCT	0	1	1
Bacteria	NA	Chromohalobacter salexigens DSM 3043 genomic DNA- complete sequence.	1011867	-	3696649	CATGCCACTGTTGTCCGTCTT	1	0	1
Bacteria	NA	Chromohalobacter salexigens DSM 3043 genomic DNA- complete sequence.	1984641	-	3696649	CATGCCACTTACGCCGCCTAC	1	0	1
Bacteria	NA	Chromohalobacter salexigens DSM 3043 genomic DNA- complete sequence.	1291362	-	3696649	CATGCCAGAAAAAGCTCCGTG	1	0	1
Bacteria	NA	Chromohalobacter salexigens DSM 3043 genomic DNA- complete sequence.	340821	-	3696649	CATGCCAGCCCCTGGGCGGCA	1	0	1
Bacteria	NA	Chromohalobacter salexigens DSM 3043 genomic DNA- complete sequence.	1648570	+	3696649	CATGCCAGCCGATGAAGCGTG	0	1	1
Bacteria	NA	Chromohalobacter salexigens DSM 3043 genomic DNA- complete sequence.	3075039	+	3696649	CATGCCAGCCTTCGACTTGAT	0	1	1
Bacteria	NA	Chromohalobacter salexigens DSM 3043 genomic DNA- complete sequence.	1632655	-	3696649	CATGCCAGCGTGCCACTTCAA	1	0	1
Bacteria	NA	Chromohalobacter salexigens DSM 3043 genomic DNA- complete sequence.	1511365	-	3696649	CATGCCAGGCGGCGACCTGCT	1	0	1
Bacteria	NA	Chromohalobacter salexigens DSM 3043 genomic DNA- complete sequence.	1217751	-	3696649	CATGCCAGGTAACCGTCCGAG	1	0	1
Bacteria	NA	Chromohalobacter salexigens DSM 3043 genomic DNA- complete sequence.	3548078	+	3696649	CATGCCAGTCGGTATAGCGTG	0	1	1
Bacteria	NA	Chromohalobacter salexigens DSM 3043 genomic DNA- complete sequence.	2875644	+	3696649	CATGCCAGTTGCCACGATGAG	0	1	1
Bacteria	NA	Chromohalobacter salexigens DSM 3043 genomic DNA- complete sequence.	1369712	+	3696649	CATGCCATAGCCAATCAGGCA	0	1	1
Bacteria	NA	Chromohalobacter salexigens DSM 3043 genomic DNA- complete sequence.	269780	-	3696649	CATGCCATCCACTTCGCTGGA	1	0	1
Bacteria	NA	Chromohalobacter salexigens DSM 3043 genomic DNA- complete sequence.	2522194	+	3696649	CATGCCATCCAGCGACTTCAG	0	1	1
Bacteria	NA	Chromohalobacter salexigens DSM 3043 genomic DNA- complete sequence.	77351	-	3696649	CATGCCATCCAGCGGCTTGAG	1	0	1
Bacteria	NA	Chromohalobacter salexigens DSM 3043 genomic DNA- complete sequence.	2050967	+	3696649	CATGCCATCGAAGTCGACCTG	0	1	1
Bacteria	NA	Chromohalobacter salexigens DSM 3043 genomic DNA- complete sequence.	3344168	+	3696649	CATGCCATCGGCATTGCCGAT	0	1	1
Bacteria	NA	Chromohalobacter salexigens DSM 3043 genomic DNA- complete sequence.	100389	+	3696649	CATGCCATTCACTCGGTGCTC	0	1	1
Bacteria	NA	Chromohalobacter salexigens DSM 3043 genomic DNA- complete sequence.	2509635	+	3696649	CATGCCATTCAGCCCCCAGCC	0	1	1
Bacteria	NA	Chromohalobacter salexigens DSM 3043 genomic DNA- complete sequence.	864295	+	3696649	CATGCCATTGGCGCCGCGCTG	0	1	1
Bacteria	NA	Chromohalobacter salexigens DSM 3043 genomic DNA- complete sequence.	1571190	+	3696649	CATGCCATTGGCGCGACCGAT	0	1	1
Bacteria	NA	Chromohalobacter salexigens DSM 3043 genomic DNA- complete sequence.	3574452	+	3696649	CATGCCCAACGCCCTGGCGCT	0	1	1
Bacteria	NA	Chromohalobacter salexigens DSM 3043 genomic DNA- complete sequence.	637082	+	3696649	CATGCCCAACGGGCTGTGGCG	0	1	1
Bacteria	NA	Chromohalobacter salexigens DSM 3043 genomic DNA- complete sequence.	401207	-	3696649	CATGCCCACCGCCACGATCGA	1	0	1
Bacteria	NA	Chromohalobacter salexigens DSM 3043 genomic DNA- complete sequence.	185476	+	3696649	CATGCCCACGCGCCAGGCCTG	0	1	1
Bacteria	NA	Chromohalobacter salexigens DSM 3043 genomic DNA- complete sequence.	3423118	+	3696649	CATGCCCAGACGCGGATCCTT	0	1	1
Bacteria	NA	Chromohalobacter salexigens DSM 3043 genomic DNA- complete sequence.	2950805	+	3696649	CATGCCCAGATCGCTGCGCGC	0	1	1
Bacteria	NA	Chromohalobacter salexigens DSM 3043 genomic DNA- complete sequence.	3691559	-	3696649	CATGCCCAGCAACGGGTATTC	1	0	1
Bacteria	NA	Chromohalobacter salexigens DSM 3043 genomic DNA- complete sequence.	3290416	-	3696649	CATGCCCAGCACAGTTCTAGC	1	0	1
Bacteria	NA	Chromohalobacter salexigens DSM 3043 genomic DNA- complete sequence.	461047	-	3696649	CATGCCCAGCAGGGCTTCGAT	1	0	1
Bacteria	NA	Chromohalobacter salexigens DSM 3043 genomic DNA- complete sequence.	513678	+	3696649	CATGCCCAGCGCCAGGTATGG	0	1	1
Bacteria	NA	Chromohalobacter salexigens DSM 3043 genomic DNA- complete sequence.	318268	-	3696649	CATGCCCAGGAGGCCGAGTAC	1	0	1
Bacteria	NA	Chromohalobacter salexigens DSM 3043 genomic DNA- complete sequence.	2471694	-	3696649	CATGCCCAGGGCCAGCGTGCC	1	0	1
Bacteria	NA	Chromohalobacter salexigens DSM 3043 genomic DNA- complete sequence.	2571818	-	3696649	CATGCCCAGTTGGGAACAGGG	1	0	1
Bacteria	NA	Chromohalobacter salexigens DSM 3043 genomic DNA- complete sequence.	3181996	-	3696649	CATGCCCATCATCACCACGTT	1	0	1
Bacteria	NA	Chromohalobacter salexigens DSM 3043 genomic DNA- complete sequence.	1733837	+	3696649	CATGCCCATCTCCTCGAGGAA	0	1	1
Bacteria	NA	Chromohalobacter salexigens DSM 3043 genomic DNA- complete sequence.	2751486	+	3696649	CATGCCCCACAAGGTCAATCC	0	1	1
Bacteria	NA	Chromohalobacter salexigens DSM 3043 genomic DNA- complete sequence.	428690	-	3696649	CATGCCCCAGCCGGCTGGACG	1	0	1
Bacteria	NA	Chromohalobacter salexigens DSM 3043 genomic DNA- complete sequence.	400396	-	3696649	CATGCCCCAGCGCTCGAACGT	1	0	1
Bacteria	NA	Chromohalobacter salexigens DSM 3043 genomic DNA- complete sequence.	534757	+	3696649	CATGCCCCAGGAGCTGCGCGA	0	1	1
Bacteria	NA	Chromohalobacter salexigens DSM 3043 genomic DNA- complete sequence.	1757884	-	3696649	CATGCCCCCAGCGCAGCCAGT	1	0	1
Bacteria	NA	Chromohalobacter salexigens DSM 3043 genomic DNA- complete sequence.	658685	+	3696649	CATGCCCCCCTCGCGACCGAA	0	1	1
Bacteria	NA	Chromohalobacter salexigens DSM 3043 genomic DNA- complete sequence.	1746610	-	3696649	CATGCCCCGCGACTACATCCG	1	0	1
Bacteria	NA	Chromohalobacter salexigens DSM 3043 genomic DNA- complete sequence.	2049910	-	3696649	CATGCCCCGTGCGGGATGGTG	1	0	1
Bacteria	NA	Chromohalobacter salexigens DSM 3043 genomic DNA- complete sequence.	3329710	-	3696649	CATGCCCCTGGCGAAACGGCG	1	0	1
Bacteria	NA	Chromohalobacter salexigens DSM 3043 genomic DNA- complete sequence.	1619424	+	3696649	CATGCCCGAGAACTGCAGCGC	0	1	1
Bacteria	NA	Chromohalobacter salexigens DSM 3043 genomic DNA- complete sequence.	3107711	+	3696649	CATGCCCGAGAAGGTCCCCGA	0	1	1
Bacteria	NA	Chromohalobacter salexigens DSM 3043 genomic DNA- complete sequence.	548106	+	3696649	CATGCCCGAGGAGATGGACCG	0	1	1
Bacteria	NA	Chromohalobacter salexigens DSM 3043 genomic DNA- complete sequence.	3176706	+	3696649	CATGCCCGAGGCCAGTTGGGG	0	1	1
Bacteria	NA	Chromohalobacter salexigens DSM 3043 genomic DNA- complete sequence.	3480597	+	3696649	CATGCCCGAGTATTCGATGTG	0	1	1
Bacteria	NA	Chromohalobacter salexigens DSM 3043 genomic DNA- complete sequence.	2489591	-	3696649	CATGCCCGATCGCATCGAGAC	1	0	1
Bacteria	NA	Chromohalobacter salexigens DSM 3043 genomic DNA- complete sequence.	1174731	-	3696649	CATGCCCGATGTCGGCCGAGT	1	0	1
Bacteria	NA	Chromohalobacter salexigens DSM 3043 genomic DNA- complete sequence.	2655113	+	3696649	CATGCCCGCAATTTCTAGCAC	0	1	1
Bacteria	NA	Chromohalobacter salexigens DSM 3043 genomic DNA- complete sequence.	700820	+	3696649	CATGCCCGCAGCGCCTAACGC	0	1	1
Bacteria	NA	Chromohalobacter salexigens DSM 3043 genomic DNA- complete sequence.	2400913	-	3696649	CATGCCCGCCAGTGTATCAAA	1	0	1
Bacteria	NA	Chromohalobacter salexigens DSM 3043 genomic DNA- complete sequence.	887132	+	3696649	CATGCCCGCCTTGCCGAATTC	0	1	1
Bacteria	NA	Chromohalobacter salexigens DSM 3043 genomic DNA- complete sequence.	2327665	-	3696649	CATGCCCGCCTTGGCGAAGAG	1	0	1
Bacteria	NA	Chromohalobacter salexigens DSM 3043 genomic DNA- complete sequence.	2027307	-	3696649	CATGCCCGCGATCTTCGGCAC	1	0	1
Bacteria	NA	Chromohalobacter salexigens DSM 3043 genomic DNA- complete sequence.	345782	+	3696649	CATGCCCGCGCCGGATATCTA	0	1	1
Bacteria	NA	Chromohalobacter salexigens DSM 3043 genomic DNA- complete sequence.	3647675	+	3696649	CATGCCCGCGCGGTCGCCGGC	0	1	1
Bacteria	NA	Chromohalobacter salexigens DSM 3043 genomic DNA- complete sequence.	1930215	-	3696649	CATGCCCGGAATGACGCGAAG	1	0	1
Bacteria	NA	Chromohalobacter salexigens DSM 3043 genomic DNA- complete sequence.	1770848	+	3696649	CATGCCCGGCAACATCGTCGA	0	1	1
Bacteria	NA	Chromohalobacter salexigens DSM 3043 genomic DNA- complete sequence.	3267829	-	3696649	CATGCCCGGCGTTCGATAACC	1	0	1
Bacteria	NA	Chromohalobacter salexigens DSM 3043 genomic DNA- complete sequence.	2303265	+	3696649	CATGCCCGGCTCGGCCAGCAC	0	1	1
Bacteria	NA	Chromohalobacter salexigens DSM 3043 genomic DNA- complete sequence.	1791519	-	3696649	CATGCCCGGCTCGTAGAGATC	1	0	1
Bacteria	NA	Chromohalobacter salexigens DSM 3043 genomic DNA- complete sequence.	23113	+	3696649	CATGCCCGGCTGCGTGAGCGC	0	1	1
Bacteria	NA	Chromohalobacter salexigens DSM 3043 genomic DNA- complete sequence.	3434473	+	3696649	CATGCCCGGCTTGAGCAATGC	0	1	1
Bacteria	NA	Chromohalobacter salexigens DSM 3043 genomic DNA- complete sequence.	1589593	-	3696649	CATGCCCGGGGCCCACAAGCC	1	0	1
Bacteria	NA	Chromohalobacter salexigens DSM 3043 genomic DNA- complete sequence.	2070350	-	3696649	CATGCCCGGTGCCCGCTGGTT	1	0	1
Bacteria	NA	Chromohalobacter salexigens DSM 3043 genomic DNA- complete sequence.	2767535	-	3696649	CATGCCCGTATCCCGGCACGA	1	0	1
Bacteria	NA	Chromohalobacter salexigens DSM 3043 genomic DNA- complete sequence.	1819593	+	3696649	CATGCCCGTCACGCTGGAGAG	0	1	1
Bacteria	NA	Chromohalobacter salexigens DSM 3043 genomic DNA- complete sequence.	1282739	-	3696649	CATGCCCGTCTCAAGGGCGAG	1	0	1
Bacteria	NA	Chromohalobacter salexigens DSM 3043 genomic DNA- complete sequence.	2484205	+	3696649	CATGCCCGTGACATTCAAGGA	0	1	1
Bacteria	NA	Chromohalobacter salexigens DSM 3043 genomic DNA- complete sequence.	536527	-	3696649	CATGCCCGTGGCGATGGTCAG	1	0	1
Bacteria	NA	Chromohalobacter salexigens DSM 3043 genomic DNA- complete sequence.	708780	+	3696649	CATGCCCTCAAGACTCCGGTC	0	1	1
Bacteria	NA	Chromohalobacter salexigens DSM 3043 genomic DNA- complete sequence.	493771	+	3696649	CATGCCCTCGCCCTGGCAGGC	0	1	1
Bacteria	NA	Chromohalobacter salexigens DSM 3043 genomic DNA- complete sequence.	2926194	+	3696649	CATGCCCTCGGCCAGCAGGTC	0	1	1
Bacteria	NA	Chromohalobacter salexigens DSM 3043 genomic DNA- complete sequence.	1858312	-	3696649	CATGCCCTGACCCACCTGCTC	1	0	1
Bacteria	NA	Chromohalobacter salexigens DSM 3043 genomic DNA- complete sequence.	1854838	+	3696649	CATGCCCTGCGCGATATCGAC	0	1	1
Bacteria	NA	Chromohalobacter salexigens DSM 3043 genomic DNA- complete sequence.	87440	-	3696649	CATGCCCTGCTCTCGCCGCGC	1	0	1
Bacteria	NA	Chromohalobacter salexigens DSM 3043 genomic DNA- complete sequence.	1287062	+	3696649	CATGCCCTGCTGCCGGTAGAG	0	1	1
Bacteria	NA	Chromohalobacter salexigens DSM 3043 genomic DNA- complete sequence.	1393650	-	3696649	CATGCCCTGCTGGACCAGACT	1	0	1
Bacteria	NA	Chromohalobacter salexigens DSM 3043 genomic DNA- complete sequence.	2991595	-	3696649	CATGCCCTGGGTGGCGGCGAT	1	0	1
Bacteria	NA	Chromohalobacter salexigens DSM 3043 genomic DNA- complete sequence.	739197	-	3696649	CATGCCCTGGTCGGCCAGGAA	1	0	1
Bacteria	NA	Chromohalobacter salexigens DSM 3043 genomic DNA- complete sequence.	21621	-	3696649	CATGCCCTTCTCGCTGCGCGT	1	0	1
Bacteria	NA	Chromohalobacter salexigens DSM 3043 genomic DNA- complete sequence.	1795585	-	3696649	CATGCCCTTCTTCGGCCCCAG	1	0	1
Bacteria	NA	Chromohalobacter salexigens DSM 3043 genomic DNA- complete sequence.	803698	-	3696649	CATGCCCTTCTTGTCGAGCGC	1	0	1
Bacteria	NA	Chromohalobacter salexigens DSM 3043 genomic DNA- complete sequence.	1836870	-	3696649	CATGCCCTTGCGAAGTTCGTC	1	0	1
Bacteria	NA	Chromohalobacter salexigens DSM 3043 genomic DNA- complete sequence.	1445710	-	3696649	CATGCCGAAACCGTTGATGAA	1	0	1
Bacteria	NA	Chromohalobacter salexigens DSM 3043 genomic DNA- complete sequence.	991484	-	3696649	CATGCCGAAAGTACGCCACGA	1	0	1
Bacteria	NA	Chromohalobacter salexigens DSM 3043 genomic DNA- complete sequence.	2553846	-	3696649	CATGCCGAACAGATAGATGCC	1	0	1
Bacteria	NA	Chromohalobacter salexigens DSM 3043 genomic DNA- complete sequence.	1026143	-	3696649	CATGCCGAACGAGGCCGCATA	1	0	1
Bacteria	NA	Chromohalobacter salexigens DSM 3043 genomic DNA- complete sequence.	725544	-	3696649	CATGCCGAAGCGCTTGCCCGC	1	0	1
Bacteria	NA	Chromohalobacter salexigens DSM 3043 genomic DNA- complete sequence.	2310806	-	3696649	CATGCCGAATGGGAAGCGGTC	1	0	1
Bacteria	NA	Chromohalobacter salexigens DSM 3043 genomic DNA- complete sequence.	429605	+	3696649	CATGCCGAATTCGCGCACGCC	0	1	1
Bacteria	NA	Chromohalobacter salexigens DSM 3043 genomic DNA- complete sequence.	3426555	+	3696649	CATGCCGACACACGCACCGAC	0	1	1
Bacteria	NA	Chromohalobacter salexigens DSM 3043 genomic DNA- complete sequence.	289869	-	3696649	CATGCCGACATCAACCCCAAC	1	0	1
Bacteria	NA	Chromohalobacter salexigens DSM 3043 genomic DNA- complete sequence.	1330522	-	3696649	CATGCCGACCCCGCCCTACGC	1	0	1
Bacteria	NA	Chromohalobacter salexigens DSM 3043 genomic DNA- complete sequence.	1709949	-	3696649	CATGCCGACCGCCGCCACGTG	1	0	1
Bacteria	NA	Chromohalobacter salexigens DSM 3043 genomic DNA- complete sequence.	2353825	+	3696649	CATGCCGACCTCGAGCGCCTG	0	1	1
Bacteria	NA	Chromohalobacter salexigens DSM 3043 genomic DNA- complete sequence.	52993	+	3696649	CATGCCGACCTCGATGCCCAC	0	1	1
Bacteria	NA	Chromohalobacter salexigens DSM 3043 genomic DNA- complete sequence.	2109357	+	3696649	CATGCCGACGAACGCGGTACG	0	1	1
Bacteria	NA	Chromohalobacter salexigens DSM 3043 genomic DNA- complete sequence.	2869090	+	3696649	CATGCCGACGCGCCTCGTCGA	0	1	1
Bacteria	NA	Chromohalobacter salexigens DSM 3043 genomic DNA- complete sequence.	3517061	-	3696649	CATGCCGACTTTAGCGGCGGG	1	0	1
Bacteria	NA	Chromohalobacter salexigens DSM 3043 genomic DNA- complete sequence.	3467021	+	3696649	CATGCCGAGAACGTACCGCTG	0	1	1
Bacteria	NA	Chromohalobacter salexigens DSM 3043 genomic DNA- complete sequence.	3454334	+	3696649	CATGCCGAGAGCGTAACGTAT	0	1	1
Bacteria	NA	Chromohalobacter salexigens DSM 3043 genomic DNA- complete sequence.	3101575	+	3696649	CATGCCGAGATGATGGGCGGC	0	1	1
Bacteria	NA	Chromohalobacter salexigens DSM 3043 genomic DNA- complete sequence.	844362	+	3696649	CATGCCGAGCGCGAAGGCGCC	0	1	1
Bacteria	NA	Chromohalobacter salexigens DSM 3043 genomic DNA- complete sequence.	215823	-	3696649	CATGCCGAGCGGCGCCAGCAC	1	0	1
Bacteria	NA	Chromohalobacter salexigens DSM 3043 genomic DNA- complete sequence.	2303478	-	3696649	CATGCCGAGCTTCGACGAGCA	1	0	1
Bacteria	NA	Chromohalobacter salexigens DSM 3043 genomic DNA- complete sequence.	3462589	-	3696649	CATGCCGAGGCCGAATACCTG	1	0	1
Bacteria	NA	Chromohalobacter salexigens DSM 3043 genomic DNA- complete sequence.	3656943	-	3696649	CATGCCGAGGCCTATCCGGCA	1	0	1
Bacteria	NA	Chromohalobacter salexigens DSM 3043 genomic DNA- complete sequence.	3216567	-	3696649	CATGCCGAGGCCTTCGGCCAG	1	0	1
Bacteria	NA	Chromohalobacter salexigens DSM 3043 genomic DNA- complete sequence.	984812	-	3696649	CATGCCGAGGGAGAGGAGCGC	1	0	1
Bacteria	NA	Chromohalobacter salexigens DSM 3043 genomic DNA- complete sequence.	400998	+	3696649	CATGCCGAGGGCATCGTCGAC	0	1	1
Bacteria	NA	Chromohalobacter salexigens DSM 3043 genomic DNA- complete sequence.	460601	+	3696649	CATGCCGAGGTATGCTTGGCG	0	1	1
Bacteria	NA	Chromohalobacter salexigens DSM 3043 genomic DNA- complete sequence.	1317287	-	3696649	CATGCCGAGGTCGATTTCCTG	1	0	1
Bacteria	NA	Chromohalobacter salexigens DSM 3043 genomic DNA- complete sequence.	3265283	-	3696649	CATGCCGAGTGCCGCCTGGCA	1	0	1
Bacteria	NA	Chromohalobacter salexigens DSM 3043 genomic DNA- complete sequence.	2152058	-	3696649	CATGCCGAGTGCCTCGAGCTT	1	0	1
Bacteria	NA	Chromohalobacter salexigens DSM 3043 genomic DNA- complete sequence.	337680	+	3696649	CATGCCGAGTGGGCTCCGATG	0	1	1
Bacteria	NA	Chromohalobacter salexigens DSM 3043 genomic DNA- complete sequence.	3102443	-	3696649	CATGCCGATACCCGCGGCGAG	1	0	1
Bacteria	NA	Chromohalobacter salexigens DSM 3043 genomic DNA- complete sequence.	1408275	-	3696649	CATGCCGATCAGGCACGTCTG	1	0	1
Bacteria	NA	Chromohalobacter salexigens DSM 3043 genomic DNA- complete sequence.	1239655	-	3696649	CATGCCGATCCCCACATCCGC	1	0	1
Bacteria	NA	Chromohalobacter salexigens DSM 3043 genomic DNA- complete sequence.	1766985	-	3696649	CATGCCGATCCTCGACAACGA	1	0	1
Bacteria	NA	Chromohalobacter salexigens DSM 3043 genomic DNA- complete sequence.	3671053	-	3696649	CATGCCGATCTCGCCGACGAC	1	0	1
Bacteria	NA	Chromohalobacter salexigens DSM 3043 genomic DNA- complete sequence.	1989910	-	3696649	CATGCCGATCTCGTTCGGCCT	1	0	1
Bacteria	NA	Chromohalobacter salexigens DSM 3043 genomic DNA- complete sequence.	674643	-	3696649	CATGCCGATCTGTTCTATGCG	1	0	1
Bacteria	NA	Chromohalobacter salexigens DSM 3043 genomic DNA- complete sequence.	1015458	-	3696649	CATGCCGATGACCACCGCACT	1	0	1
Bacteria	NA	Chromohalobacter salexigens DSM 3043 genomic DNA- complete sequence.	3092232	+	3696649	CATGCCGATGATCCGCCGCCG	0	1	1
Bacteria	NA	Chromohalobacter salexigens DSM 3043 genomic DNA- complete sequence.	3369321	-	3696649	CATGCCGATGCTGGAAAAAGA	1	0	1
Bacteria	NA	Chromohalobacter salexigens DSM 3043 genomic DNA- complete sequence.	1055641	+	3696649	CATGCCGATGTCGAGGCCGAA	0	1	1
Bacteria	NA	Chromohalobacter salexigens DSM 3043 genomic DNA- complete sequence.	904537	-	3696649	CATGCCGATTCTGACCAGCAT	1	0	1
Bacteria	NA	Chromohalobacter salexigens DSM 3043 genomic DNA- complete sequence.	1683372	+	3696649	CATGCCGCAGGCCCGAGACCG	0	1	1
Bacteria	NA	Chromohalobacter salexigens DSM 3043 genomic DNA- complete sequence.	2325548	-	3696649	CATGCCGCAGGCCTTGCCGAC	1	0	1
Bacteria	NA	Chromohalobacter salexigens DSM 3043 genomic DNA- complete sequence.	1252028	+	3696649	CATGCCGCATCTATTGGGCAT	0	1	1
Bacteria	NA	Chromohalobacter salexigens DSM 3043 genomic DNA- complete sequence.	1636634	-	3696649	CATGCCGCCACCGAGCTGAGC	1	0	1
Bacteria	NA	Chromohalobacter salexigens DSM 3043 genomic DNA- complete sequence.	160621	-	3696649	CATGCCGCCAGCCGCAAGGCA	1	0	1
Bacteria	NA	Chromohalobacter salexigens DSM 3043 genomic DNA- complete sequence.	3372466	+	3696649	CATGCCGCCATCGACGATTGC	0	1	1
Bacteria	NA	Chromohalobacter salexigens DSM 3043 genomic DNA- complete sequence.	3021612	+	3696649	CATGCCGCCCCCGATGCAGAC	0	1	1
Bacteria	NA	Chromohalobacter salexigens DSM 3043 genomic DNA- complete sequence.	1050607	+	3696649	CATGCCGCCCGCGGCCTGGAA	0	1	1
Bacteria	NA	Chromohalobacter salexigens DSM 3043 genomic DNA- complete sequence.	2042048	+	3696649	CATGCCGCCGAGGGCGTCGAG	0	1	1
Bacteria	NA	Chromohalobacter salexigens DSM 3043 genomic DNA- complete sequence.	1120940	-	3696649	CATGCCGCCGCAATATTCCTC	1	0	1
Bacteria	NA	Chromohalobacter salexigens DSM 3043 genomic DNA- complete sequence.	1982967	+	3696649	CATGCCGCCGGGCTCGGTGAT	0	1	1
Bacteria	NA	Chromohalobacter salexigens DSM 3043 genomic DNA- complete sequence.	2121709	-	3696649	CATGCCGCCGGGTCCTGCCAG	1	0	1
Bacteria	NA	Chromohalobacter salexigens DSM 3043 genomic DNA- complete sequence.	210401	-	3696649	CATGCCGCCGGTGCCATCTCC	1	0	1
Bacteria	NA	Chromohalobacter salexigens DSM 3043 genomic DNA- complete sequence.	819679	-	3696649	CATGCCGCGATAGGCCTTGTA	1	0	1
Bacteria	NA	Chromohalobacter salexigens DSM 3043 genomic DNA- complete sequence.	2289785	+	3696649	CATGCCGCGCCCCCTTCGTCT	0	1	1
Bacteria	NA	Chromohalobacter salexigens DSM 3043 genomic DNA- complete sequence.	1515400	-	3696649	CATGCCGCGCTGCATCTCGCC	1	0	1
Bacteria	NA	Chromohalobacter salexigens DSM 3043 genomic DNA- complete sequence.	1503839	+	3696649	CATGCCGCGTTGCTCGGCGAT	0	1	1
Bacteria	NA	Chromohalobacter salexigens DSM 3043 genomic DNA- complete sequence.	1580990	+	3696649	CATGCCGCTATCGTGCGGAAG	0	1	1
Bacteria	NA	Chromohalobacter salexigens DSM 3043 genomic DNA- complete sequence.	1758312	-	3696649	CATGCCGCTGAACACGTCGTC	1	0	1
Bacteria	NA	Chromohalobacter salexigens DSM 3043 genomic DNA- complete sequence.	40114	+	3696649	CATGCCGCTGATCGAGGAAGT	0	1	1
Bacteria	NA	Chromohalobacter salexigens DSM 3043 genomic DNA- complete sequence.	2383589	+	3696649	CATGCCGCTGCCGCCCACCGG	0	1	1
Bacteria	NA	Chromohalobacter salexigens DSM 3043 genomic DNA- complete sequence.	368589	-	3696649	CATGCCGCTGCGATGGCGCTC	1	0	1
Bacteria	NA	Chromohalobacter salexigens DSM 3043 genomic DNA- complete sequence.	2498124	+	3696649	CATGCCGCTGCTTCCCCAGGC	0	1	1
Bacteria	NA	Chromohalobacter salexigens DSM 3043 genomic DNA- complete sequence.	3448100	-	3696649	CATGCCGCTGGTGCAGAAGAA	1	0	1
Bacteria	NA	Chromohalobacter salexigens DSM 3043 genomic DNA- complete sequence.	345998	-	3696649	CATGCCGCTGTGGTCATCGAT	1	0	1
Bacteria	NA	Chromohalobacter salexigens DSM 3043 genomic DNA- complete sequence.	1559562	-	3696649	CATGCCGGAAAAAGCGATGGA	1	0	1
Bacteria	NA	Chromohalobacter salexigens DSM 3043 genomic DNA- complete sequence.	1979628	+	3696649	CATGCCGGACGACCTCCCTGG	0	1	1
Bacteria	NA	Chromohalobacter salexigens DSM 3043 genomic DNA- complete sequence.	2306853	+	3696649	CATGCCGGACGACTCGATCAG	0	1	1
Bacteria	NA	Chromohalobacter salexigens DSM 3043 genomic DNA- complete sequence.	1709736	+	3696649	CATGCCGGACGGCGTGCGCCT	0	1	1
Bacteria	NA	Chromohalobacter salexigens DSM 3043 genomic DNA- complete sequence.	3467905	-	3696649	CATGCCGGCATCGACGATGGC	1	0	1
Bacteria	NA	Chromohalobacter salexigens DSM 3043 genomic DNA- complete sequence.	379874	+	3696649	CATGCCGGCATCGGTGAGGAC	0	1	1
Bacteria	NA	Chromohalobacter salexigens DSM 3043 genomic DNA- complete sequence.	2274573	-	3696649	CATGCCGGCGAGCGACTGGCG	1	0	1
Bacteria	NA	Chromohalobacter salexigens DSM 3043 genomic DNA- complete sequence.	63171	+	3696649	CATGCCGGCGATGGCGGCCAC	0	1	1
Bacteria	NA	Chromohalobacter salexigens DSM 3043 genomic DNA- complete sequence.	663267	-	3696649	CATGCCGGCGCACAGCTTGTC	1	0	1
Bacteria	NA	Chromohalobacter salexigens DSM 3043 genomic DNA- complete sequence.	1522668	+	3696649	CATGCCGGCGCTGATCGAGGT	0	1	1
Bacteria	NA	Chromohalobacter salexigens DSM 3043 genomic DNA- complete sequence.	1645985	+	3696649	CATGCCGGCGGACATCTCCGA	0	1	1
Bacteria	NA	Chromohalobacter salexigens DSM 3043 genomic DNA- complete sequence.	700982	-	3696649	CATGCCGGCGTTGGTGAACAA	1	0	1
Bacteria	NA	Chromohalobacter salexigens DSM 3043 genomic DNA- complete sequence.	1556876	-	3696649	CATGCCGGCTCGCTCCCGCAA	1	0	1
Bacteria	NA	Chromohalobacter salexigens DSM 3043 genomic DNA- complete sequence.	72200	+	3696649	CATGCCGGCTTCATCGGCGCT	0	1	1
Bacteria	NA	Chromohalobacter salexigens DSM 3043 genomic DNA- complete sequence.	1816587	+	3696649	CATGCCGGGCACGCCCTGTTG	0	1	1
Bacteria	NA	Chromohalobacter salexigens DSM 3043 genomic DNA- complete sequence.	814928	-	3696649	CATGCCGGGCGGTATCGGTGC	1	0	1
Bacteria	NA	Chromohalobacter salexigens DSM 3043 genomic DNA- complete sequence.	1746402	+	3696649	CATGCCGGGGCGTCGTTCGGG	0	1	1
Bacteria	NA	Chromohalobacter salexigens DSM 3043 genomic DNA- complete sequence.	3609145	-	3696649	CATGCCGGGGGCGAACACCTT	1	0	1
Bacteria	NA	Chromohalobacter salexigens DSM 3043 genomic DNA- complete sequence.	1021764	+	3696649	CATGCCGGGGTGGGCAATCAG	0	1	1
Bacteria	NA	Chromohalobacter salexigens DSM 3043 genomic DNA- complete sequence.	2474948	+	3696649	CATGCCGGGTGCGCAGCCTTG	0	1	1
Bacteria	NA	Chromohalobacter salexigens DSM 3043 genomic DNA- complete sequence.	3113157	-	3696649	CATGCCGGTCAGCGCGGCCAG	1	0	1
Bacteria	NA	Chromohalobacter salexigens DSM 3043 genomic DNA- complete sequence.	1446403	+	3696649	CATGCCGGTCGCCTCGGAACT	0	1	1
Bacteria	NA	Chromohalobacter salexigens DSM 3043 genomic DNA- complete sequence.	2356461	+	3696649	CATGCCGGTCTCGATCAGCGA	0	1	1
Bacteria	NA	Chromohalobacter salexigens DSM 3043 genomic DNA- complete sequence.	175496	+	3696649	CATGCCGGTCTTGGCGCGCAC	0	1	1
Bacteria	NA	Chromohalobacter salexigens DSM 3043 genomic DNA- complete sequence.	658805	-	3696649	CATGCCGGTGATCAGTCCCAT	1	0	1
Bacteria	NA	Chromohalobacter salexigens DSM 3043 genomic DNA- complete sequence.	385716	+	3696649	CATGCCGGTGCGGCTGGCCTT	0	1	1
Bacteria	NA	Chromohalobacter salexigens DSM 3043 genomic DNA- complete sequence.	3075150	-	3696649	CATGCCGGTGGCGGCGGCGGG	1	0	1
Bacteria	NA	Chromohalobacter salexigens DSM 3043 genomic DNA- complete sequence.	2471575	+	3696649	CATGCCGTAAAGCGTCGCTAT	0	1	1
Bacteria	NA	Chromohalobacter salexigens DSM 3043 genomic DNA- complete sequence.	2145920	-	3696649	CATGCCGTAATCGGATTGCGA	1	0	1
Bacteria	NA	Chromohalobacter salexigens DSM 3043 genomic DNA- complete sequence.	733819	-	3696649	CATGCCGTACAGGATGAAGGT	1	0	1
Bacteria	NA	Chromohalobacter salexigens DSM 3043 genomic DNA- complete sequence.	3334059	+	3696649	CATGCCGTACTCCAGCGCGCG	0	1	1
Bacteria	NA	Chromohalobacter salexigens DSM 3043 genomic DNA- complete sequence.	1899064	+	3696649	CATGCCGTCCGGCGACTTGCT	0	1	1
Bacteria	NA	Chromohalobacter salexigens DSM 3043 genomic DNA- complete sequence.	2592825	+	3696649	CATGCCGTCGGCCGACGAAGG	0	1	1
Bacteria	NA	Chromohalobacter salexigens DSM 3043 genomic DNA- complete sequence.	702374	-	3696649	CATGCCGTCGGCCTCCAGATA	1	0	1
Bacteria	NA	Chromohalobacter salexigens DSM 3043 genomic DNA- complete sequence.	3447512	+	3696649	CATGCCGTCGGCCTGGTTGCG	0	1	1
Bacteria	NA	Chromohalobacter salexigens DSM 3043 genomic DNA- complete sequence.	1969527	+	3696649	CATGCCGTCGGGAAAGCCTTG	0	1	1
Bacteria	NA	Chromohalobacter salexigens DSM 3043 genomic DNA- complete sequence.	1427679	+	3696649	CATGCCGTGCAGACGCTGGAA	0	1	1
Bacteria	NA	Chromohalobacter salexigens DSM 3043 genomic DNA- complete sequence.	781584	-	3696649	CATGCCGTGTTGCGCCAGGTG	1	0	1
Bacteria	NA	Chromohalobacter salexigens DSM 3043 genomic DNA- complete sequence.	640305	+	3696649	CATGCCGTTATCGAATTCATT	0	1	1
Bacteria	NA	Chromohalobacter salexigens DSM 3043 genomic DNA- complete sequence.	1523511	-	3696649	CATGCCGTTCTTGACCCGCTG	1	0	1
Bacteria	NA	Chromohalobacter salexigens DSM 3043 genomic DNA- complete sequence.	1950428	-	3696649	CATGCCGTTGATGCGCTCTTC	1	0	1
Bacteria	NA	Chromohalobacter salexigens DSM 3043 genomic DNA- complete sequence.	478564	-	3696649	CATGCCGTTGTCGTCCTTGCC	1	0	1
Bacteria	NA	Chromohalobacter salexigens DSM 3043 genomic DNA- complete sequence.	1948043	-	3696649	CATGCCGTTTCCCTCACTCAA	1	0	1
Bacteria	NA	Chromohalobacter salexigens DSM 3043 genomic DNA- complete sequence.	1899911	+	3696649	CATGCCTACCGTTCCTGTTTC	0	1	1
Bacteria	NA	Chromohalobacter salexigens DSM 3043 genomic DNA- complete sequence.	3225245	+	3696649	CATGCCTACCTCGTGATCTGT	0	1	1
Bacteria	NA	Chromohalobacter salexigens DSM 3043 genomic DNA- complete sequence.	3665966	+	3696649	CATGCCTCACCTCCTCAGAGC	0	1	1
Bacteria	NA	Chromohalobacter salexigens DSM 3043 genomic DNA- complete sequence.	1951546	-	3696649	CATGCCTCACGGCCCCCAAGG	1	0	1
Bacteria	NA	Chromohalobacter salexigens DSM 3043 genomic DNA- complete sequence.	394451	-	3696649	CATGCCTCCAACGTCCCGGGC	1	0	1
Bacteria	NA	Chromohalobacter salexigens DSM 3043 genomic DNA- complete sequence.	3283	-	3696649	CATGCCTCGAAAAACTCGTGT	1	0	1
Bacteria	NA	Chromohalobacter salexigens DSM 3043 genomic DNA- complete sequence.	2356605	-	3696649	CATGCCTCGACTGGGATGACG	1	0	1
Bacteria	NA	Chromohalobacter salexigens DSM 3043 genomic DNA- complete sequence.	1513768	+	3696649	CATGCCTCGCGCGAGCAGATC	0	1	1
Bacteria	NA	Chromohalobacter salexigens DSM 3043 genomic DNA- complete sequence.	8304	-	3696649	CATGCCTCGCGCGCCGCCCAG	1	0	1
Bacteria	NA	Chromohalobacter salexigens DSM 3043 genomic DNA- complete sequence.	351208	+	3696649	CATGCCTCTCAACGATAACAA	0	1	1
Bacteria	NA	Chromohalobacter salexigens DSM 3043 genomic DNA- complete sequence.	2522991	+	3696649	CATGCCTCTCCGCCATTCGTT	0	1	1
Bacteria	NA	Chromohalobacter salexigens DSM 3043 genomic DNA- complete sequence.	1587521	-	3696649	CATGCCTGACGTGACTTTGCG	1	0	1
Bacteria	NA	Chromohalobacter salexigens DSM 3043 genomic DNA- complete sequence.	3613786	-	3696649	CATGCCTGATAGAGGGCATAA	1	0	1
Bacteria	NA	Chromohalobacter salexigens DSM 3043 genomic DNA- complete sequence.	3507037	+	3696649	CATGCCTGCTTCGCGCCATTA	0	1	1
Bacteria	NA	Chromohalobacter salexigens DSM 3043 genomic DNA- complete sequence.	3491027	+	3696649	CATGCCTGGCACCTGCCGGGT	0	1	1
Bacteria	NA	Chromohalobacter salexigens DSM 3043 genomic DNA- complete sequence.	3042178	+	3696649	CATGCCTGGCAGGGGCGTTTC	0	1	1
Bacteria	NA	Chromohalobacter salexigens DSM 3043 genomic DNA- complete sequence.	108485	+	3696649	CATGCCTGGCGAAGATCCACT	0	1	1
Bacteria	NA	Chromohalobacter salexigens DSM 3043 genomic DNA- complete sequence.	1101523	-	3696649	CATGCCTGGCTGAAAGTCTTC	1	0	1
Bacteria	NA	Chromohalobacter salexigens DSM 3043 genomic DNA- complete sequence.	359388	-	3696649	CATGCCTGGTCCCAGGGCGGC	1	0	1
Bacteria	NA	Chromohalobacter salexigens DSM 3043 genomic DNA- complete sequence.	1685325	+	3696649	CATGCCTTCCGCCCACTGCGC	0	1	1
Bacteria	NA	Chromohalobacter salexigens DSM 3043 genomic DNA- complete sequence.	647068	+	3696649	CATGCCTTCCGGCGCATCGCC	0	1	1
Bacteria	NA	Chromohalobacter salexigens DSM 3043 genomic DNA- complete sequence.	3485064	+	3696649	CATGCCTTCGATGAGCAGATG	0	1	1
Bacteria	NA	Chromohalobacter salexigens DSM 3043 genomic DNA- complete sequence.	3555048	+	3696649	CATGCCTTGAGCGTCAACGGT	0	1	1
Bacteria	NA	Chromohalobacter salexigens DSM 3043 genomic DNA- complete sequence.	715065	+	3696649	CATGCCTTGCCCGATGACGCC	0	1	1
Bacteria	NA	Chromohalobacter salexigens DSM 3043 genomic DNA- complete sequence.	769812	-	3696649	CATGCCTTGTTGCCACGTGGC	1	0	1
Bacteria	NA	Chromohalobacter salexigens DSM 3043 genomic DNA- complete sequence.	104123	-	3696649	CATGCCTTTCACGGTAATGAG	1	0	1
Bacteria	NA	Chromohalobacter salexigens DSM 3043 genomic DNA- complete sequence.	2780522	-	3696649	CATGCGAAATACGCAATATGA	1	0	1
Bacteria	NA	Chromohalobacter salexigens DSM 3043 genomic DNA- complete sequence.	3050037	-	3696649	CATGCGAACCTATCGTGGCGC	1	0	1
Bacteria	NA	Chromohalobacter salexigens DSM 3043 genomic DNA- complete sequence.	3070429	-	3696649	CATGCGAACGGGGCGCCCGCT	1	0	1
Bacteria	NA	Chromohalobacter salexigens DSM 3043 genomic DNA- complete sequence.	599872	-	3696649	CATGCGAAGAGCGTGCGCCCG	1	0	1
Bacteria	NA	Chromohalobacter salexigens DSM 3043 genomic DNA- complete sequence.	3656764	+	3696649	CATGCGAATGCTCTCGTCGGC	0	1	1
Bacteria	NA	Chromohalobacter salexigens DSM 3043 genomic DNA- complete sequence.	1899018	+	3696649	CATGCGACACGAAGATCGCCT	0	1	1
Bacteria	NA	Chromohalobacter salexigens DSM 3043 genomic DNA- complete sequence.	1413920	-	3696649	CATGCGACAGACTCCTCCAGC	1	0	1
Bacteria	NA	Chromohalobacter salexigens DSM 3043 genomic DNA- complete sequence.	420828	-	3696649	CATGCGACGCACCAGCAGGCG	1	0	1
Bacteria	NA	Chromohalobacter salexigens DSM 3043 genomic DNA- complete sequence.	3271797	-	3696649	CATGCGACGCCGGTGCCGGCG	1	0	1
Bacteria	NA	Chromohalobacter salexigens DSM 3043 genomic DNA- complete sequence.	777416	-	3696649	CATGCGACGCGCCTCACAAAC	1	0	1
Bacteria	NA	Chromohalobacter salexigens DSM 3043 genomic DNA- complete sequence.	2659958	-	3696649	CATGCGACGCTGCACGTGATC	1	0	1
Bacteria	NA	Chromohalobacter salexigens DSM 3043 genomic DNA- complete sequence.	1427821	+	3696649	CATGCGAGATAGGCGACATCG	0	1	1
Bacteria	NA	Chromohalobacter salexigens DSM 3043 genomic DNA- complete sequence.	583155	+	3696649	CATGCGAGCGGCATCCACGAC	0	1	1
Bacteria	NA	Chromohalobacter salexigens DSM 3043 genomic DNA- complete sequence.	2116057	+	3696649	CATGCGAGTGGCGGTTCGCGC	0	1	1
Bacteria	NA	Chromohalobacter salexigens DSM 3043 genomic DNA- complete sequence.	1825543	+	3696649	CATGCGAGTGGTCAAGATTTT	0	1	1
Bacteria	NA	Chromohalobacter salexigens DSM 3043 genomic DNA- complete sequence.	53927	+	3696649	CATGCGATCGAGCAATTGTTC	0	1	1
Bacteria	NA	Chromohalobacter salexigens DSM 3043 genomic DNA- complete sequence.	2723860	+	3696649	CATGCGATCGGAGTGCGCCTG	0	1	1
Bacteria	NA	Chromohalobacter salexigens DSM 3043 genomic DNA- complete sequence.	3022540	+	3696649	CATGCGATCGGCATCGCCGCA	0	1	1
Bacteria	NA	Chromohalobacter salexigens DSM 3043 genomic DNA- complete sequence.	3031382	-	3696649	CATGCGATGCACAATCGCACG	1	0	1
Bacteria	NA	Chromohalobacter salexigens DSM 3043 genomic DNA- complete sequence.	3691358	+	3696649	CATGCGATGCGCGATGGGCGG	0	1	1
Bacteria	NA	Chromohalobacter salexigens DSM 3043 genomic DNA- complete sequence.	1151399	-	3696649	CATGCGATGGGTGACGTACAG	1	0	1
Bacteria	NA	Chromohalobacter salexigens DSM 3043 genomic DNA- complete sequence.	1564071	+	3696649	CATGCGATTCCGGTTCCTCAG	0	1	1
Bacteria	NA	Chromohalobacter salexigens DSM 3043 genomic DNA- complete sequence.	1830931	+	3696649	CATGCGATTCGCGCCAACCGC	0	1	1
Bacteria	NA	Chromohalobacter salexigens DSM 3043 genomic DNA- complete sequence.	1052800	-	3696649	CATGCGATTGGAGAAGCCCCA	1	0	1
Bacteria	NA	Chromohalobacter salexigens DSM 3043 genomic DNA- complete sequence.	3641402	+	3696649	CATGCGATTGGGCCAGGCCAG	0	1	1
Bacteria	NA	Chromohalobacter salexigens DSM 3043 genomic DNA- complete sequence.	2286959	-	3696649	CATGCGCAACAACCAGCCCGT	1	0	1
Bacteria	NA	Chromohalobacter salexigens DSM 3043 genomic DNA- complete sequence.	2436869	-	3696649	CATGCGCAACCAGCCCGGGGC	1	0	1
Bacteria	NA	Chromohalobacter salexigens DSM 3043 genomic DNA- complete sequence.	386142	-	3696649	CATGCGCAACTTGCCGTATTC	1	0	1
Bacteria	NA	Chromohalobacter salexigens DSM 3043 genomic DNA- complete sequence.	1891455	+	3696649	CATGCGCAAGGCACGCGAGTC	0	1	1
Bacteria	NA	Chromohalobacter salexigens DSM 3043 genomic DNA- complete sequence.	1951028	+	3696649	CATGCGCAAGGGCCAGATGCA	0	1	1
Bacteria	NA	Chromohalobacter salexigens DSM 3043 genomic DNA- complete sequence.	2574633	+	3696649	CATGCGCAATGCCCTCGACGA	0	1	1
Bacteria	NA	Chromohalobacter salexigens DSM 3043 genomic DNA- complete sequence.	709049	-	3696649	CATGCGCACACTGAGGTCGGC	1	0	1
Bacteria	NA	Chromohalobacter salexigens DSM 3043 genomic DNA- complete sequence.	1385276	-	3696649	CATGCGCACCACATAAGGCCA	1	0	1
Bacteria	NA	Chromohalobacter salexigens DSM 3043 genomic DNA- complete sequence.	350398	-	3696649	CATGCGCACCACGGTATCGTG	1	0	1
Bacteria	NA	Chromohalobacter salexigens DSM 3043 genomic DNA- complete sequence.	2689431	+	3696649	CATGCGCACCTTGCCCTCGGT	0	1	1
Bacteria	NA	Chromohalobacter salexigens DSM 3043 genomic DNA- complete sequence.	3604427	+	3696649	CATGCGCACGCTCGGCGCGCT	0	1	1
Bacteria	NA	Chromohalobacter salexigens DSM 3043 genomic DNA- complete sequence.	1003411	-	3696649	CATGCGCACTTCGCTCTTGAC	1	0	1
Bacteria	NA	Chromohalobacter salexigens DSM 3043 genomic DNA- complete sequence.	351379	-	3696649	CATGCGCAGGCGCGTGAAATC	1	0	1
Bacteria	NA	Chromohalobacter salexigens DSM 3043 genomic DNA- complete sequence.	64508	+	3696649	CATGCGCAGGCGGAGCCCGAT	0	1	1
Bacteria	NA	Chromohalobacter salexigens DSM 3043 genomic DNA- complete sequence.	277853	-	3696649	CATGCGCAGGCGGTCGACTTC	1	0	1
Bacteria	NA	Chromohalobacter salexigens DSM 3043 genomic DNA- complete sequence.	484064	-	3696649	CATGCGCAGGTTGAACTGCTC	1	0	1
Bacteria	NA	Chromohalobacter salexigens DSM 3043 genomic DNA- complete sequence.	1822524	-	3696649	CATGCGCATCAACAGATTGTC	1	0	1
Bacteria	NA	Chromohalobacter salexigens DSM 3043 genomic DNA- complete sequence.	2407385	+	3696649	CATGCGCATCTTCACGCGCCT	0	1	1
Bacteria	NA	Chromohalobacter salexigens DSM 3043 genomic DNA- complete sequence.	1140177	-	3696649	CATGCGCATTGAGTGCCAGGG	1	0	1
Bacteria	NA	Chromohalobacter salexigens DSM 3043 genomic DNA- complete sequence.	3340796	+	3696649	CATGCGCCACATTCGCGGCAA	0	1	1
Bacteria	NA	Chromohalobacter salexigens DSM 3043 genomic DNA- complete sequence.	579251	-	3696649	CATGCGCCACGCACACATCGT	1	0	1
Bacteria	NA	Chromohalobacter salexigens DSM 3043 genomic DNA- complete sequence.	781207	-	3696649	CATGCGCCACGTCGCGGTCGC	1	0	1
Bacteria	NA	Chromohalobacter salexigens DSM 3043 genomic DNA- complete sequence.	780856	-	3696649	CATGCGCCAGGCGCGACTCTT	1	0	1
Bacteria	NA	Chromohalobacter salexigens DSM 3043 genomic DNA- complete sequence.	2419168	+	3696649	CATGCGCCAGGCGCTGGCCAC	0	1	1
Bacteria	NA	Chromohalobacter salexigens DSM 3043 genomic DNA- complete sequence.	2387481	-	3696649	CATGCGCCAGGCGGCTACCGG	1	0	1
Bacteria	NA	Chromohalobacter salexigens DSM 3043 genomic DNA- complete sequence.	1741529	-	3696649	CATGCGCCAGGGCCTGGGGAA	1	0	1
Bacteria	NA	Chromohalobacter salexigens DSM 3043 genomic DNA- complete sequence.	3661128	+	3696649	CATGCGCCCGCGTGGCGGTAT	0	1	1
Bacteria	NA	Chromohalobacter salexigens DSM 3043 genomic DNA- complete sequence.	2851345	+	3696649	CATGCGCCGCCGCCAGCTCGC	0	1	1
Bacteria	NA	Chromohalobacter salexigens DSM 3043 genomic DNA- complete sequence.	3575092	-	3696649	CATGCGCCGCTACGTTGCGGT	1	0	1
Bacteria	NA	Chromohalobacter salexigens DSM 3043 genomic DNA- complete sequence.	515604	+	3696649	CATGCGCCGGCACGGGCGGTC	0	1	1
Bacteria	NA	Chromohalobacter salexigens DSM 3043 genomic DNA- complete sequence.	2329703	+	3696649	CATGCGCCGGGCCATTCAGGA	0	1	1
Bacteria	NA	Chromohalobacter salexigens DSM 3043 genomic DNA- complete sequence.	2144545	-	3696649	CATGCGCCGGTTGTCGCTCTG	1	0	1
Bacteria	NA	Chromohalobacter salexigens DSM 3043 genomic DNA- complete sequence.	272542	-	3696649	CATGCGCCGTGAAGGCTACGA	1	0	1
Bacteria	NA	Chromohalobacter salexigens DSM 3043 genomic DNA- complete sequence.	576449	+	3696649	CATGCGCCTCAACCTGGAACG	0	1	1
Bacteria	NA	Chromohalobacter salexigens DSM 3043 genomic DNA- complete sequence.	1937387	-	3696649	CATGCGCCTGGCGAAAGCGTT	1	0	1
Bacteria	NA	Chromohalobacter salexigens DSM 3043 genomic DNA- complete sequence.	2843206	-	3696649	CATGCGCCTGGCGATCAGTCG	1	0	1
Bacteria	NA	Chromohalobacter salexigens DSM 3043 genomic DNA- complete sequence.	483274	+	3696649	CATGCGCCTGGGCGCTGGCGG	0	1	1
Bacteria	NA	Chromohalobacter salexigens DSM 3043 genomic DNA- complete sequence.	1696423	-	3696649	CATGCGCCTTCAGGCAGGCGC	1	0	1
Bacteria	NA	Chromohalobacter salexigens DSM 3043 genomic DNA- complete sequence.	2255609	-	3696649	CATGCGCCTTGGCGACGATAC	1	0	1
Bacteria	NA	Chromohalobacter salexigens DSM 3043 genomic DNA- complete sequence.	3038811	-	3696649	CATGCGCGACAGCTCGGTCTT	1	0	1
Bacteria	NA	Chromohalobacter salexigens DSM 3043 genomic DNA- complete sequence.	1336439	-	3696649	CATGCGCGACAGTCCGAACCG	1	0	1
Bacteria	NA	Chromohalobacter salexigens DSM 3043 genomic DNA- complete sequence.	3480765	-	3696649	CATGCGCGAGATCGTCGCCGC	1	0	1
Bacteria	NA	Chromohalobacter salexigens DSM 3043 genomic DNA- complete sequence.	150111	-	3696649	CATGCGCGAGGAAGGCTCCGG	1	0	1
Bacteria	NA	Chromohalobacter salexigens DSM 3043 genomic DNA- complete sequence.	1589182	+	3696649	CATGCGCGAGGCCCTGCGCAA	0	1	1
Bacteria	NA	Chromohalobacter salexigens DSM 3043 genomic DNA- complete sequence.	1697838	+	3696649	CATGCGCGAGTCGCCGCGCGA	0	1	1
Bacteria	NA	Chromohalobacter salexigens DSM 3043 genomic DNA- complete sequence.	2290325	-	3696649	CATGCGCGATCTGCTGCAGGC	1	0	1
Bacteria	NA	Chromohalobacter salexigens DSM 3043 genomic DNA- complete sequence.	2837281	-	3696649	CATGCGCGATGCCGACCGCGA	1	0	1
Bacteria	NA	Chromohalobacter salexigens DSM 3043 genomic DNA- complete sequence.	623720	-	3696649	CATGCGCGCCCGCCTGGCGAG	1	0	1
Bacteria	NA	Chromohalobacter salexigens DSM 3043 genomic DNA- complete sequence.	1491523	-	3696649	CATGCGCGCCGCCTTGCCGGG	1	0	1
Bacteria	NA	Chromohalobacter salexigens DSM 3043 genomic DNA- complete sequence.	518084	-	3696649	CATGCGCGCCTTCGACGCCCC	1	0	1
Bacteria	NA	Chromohalobacter salexigens DSM 3043 genomic DNA- complete sequence.	2943046	+	3696649	CATGCGCGCGCAGGATCTCGA	0	1	1
Bacteria	NA	Chromohalobacter salexigens DSM 3043 genomic DNA- complete sequence.	595869	+	3696649	CATGCGCGCGCCGGTGACGTT	0	1	1
Bacteria	NA	Chromohalobacter salexigens DSM 3043 genomic DNA- complete sequence.	77018	+	3696649	CATGCGCGCGCTGGAAGCCTA	0	1	1
Bacteria	NA	Chromohalobacter salexigens DSM 3043 genomic DNA- complete sequence.	1784803	-	3696649	CATGCGCGCGGCCTTCCTGGC	1	0	1
Bacteria	NA	Chromohalobacter salexigens DSM 3043 genomic DNA- complete sequence.	3482846	+	3696649	CATGCGCGCGGCGCTCTGCAG	0	1	1
Bacteria	NA	Chromohalobacter salexigens DSM 3043 genomic DNA- complete sequence.	2816603	-	3696649	CATGCGCGCTGGCGTCGGGTC	1	0	1
Bacteria	NA	Chromohalobacter salexigens DSM 3043 genomic DNA- complete sequence.	359991	-	3696649	CATGCGCGGGAACGGATCGCC	1	0	1
Bacteria	NA	Chromohalobacter salexigens DSM 3043 genomic DNA- complete sequence.	1135824	+	3696649	CATGCGCGGGCCCGGCACGCT	0	1	1
Bacteria	NA	Chromohalobacter salexigens DSM 3043 genomic DNA- complete sequence.	3195362	+	3696649	CATGCGCGGTGGGCACGTGCG	0	1	1
Bacteria	NA	Chromohalobacter salexigens DSM 3043 genomic DNA- complete sequence.	3062964	+	3696649	CATGCGCTCCGGCGTCGTGGT	0	1	1
Bacteria	NA	Chromohalobacter salexigens DSM 3043 genomic DNA- complete sequence.	2682178	+	3696649	CATGCGCTCGCGCAGGCCGAG	0	1	1
Bacteria	NA	Chromohalobacter salexigens DSM 3043 genomic DNA- complete sequence.	3013241	-	3696649	CATGCGCTCGCGGCCAGCCTC	1	0	1
Bacteria	NA	Chromohalobacter salexigens DSM 3043 genomic DNA- complete sequence.	1163250	+	3696649	CATGCGCTCGGCCTCGAGGGG	0	1	1
Bacteria	NA	Chromohalobacter salexigens DSM 3043 genomic DNA- complete sequence.	2700773	-	3696649	CATGCGCTCGGTCAGCTCGAG	1	0	1
Bacteria	NA	Chromohalobacter salexigens DSM 3043 genomic DNA- complete sequence.	814433	+	3696649	CATGCGCTCTTCGGACAGCGC	0	1	1
Bacteria	NA	Chromohalobacter salexigens DSM 3043 genomic DNA- complete sequence.	1239251	+	3696649	CATGCGCTGCAGTTCGCCGAC	0	1	1
Bacteria	NA	Chromohalobacter salexigens DSM 3043 genomic DNA- complete sequence.	1984462	+	3696649	CATGCGCTGCGCTAGATCGCC	0	1	1
Bacteria	NA	Chromohalobacter salexigens DSM 3043 genomic DNA- complete sequence.	453962	-	3696649	CATGCGCTGCGTGCACGGGCT	1	0	1
Bacteria	NA	Chromohalobacter salexigens DSM 3043 genomic DNA- complete sequence.	1698158	-	3696649	CATGCGCTGGACGAGCGGCGT	1	0	1
Bacteria	NA	Chromohalobacter salexigens DSM 3043 genomic DNA- complete sequence.	3380029	+	3696649	CATGCGCTGGCAGCAGGCGAG	0	1	1
Bacteria	NA	Chromohalobacter salexigens DSM 3043 genomic DNA- complete sequence.	2622570	-	3696649	CATGCGCTGGCTGGCCGAGCA	1	0	1
Bacteria	NA	Chromohalobacter salexigens DSM 3043 genomic DNA- complete sequence.	859595	+	3696649	CATGCGCTGGTCGTCGGGTAG	0	1	1
Bacteria	NA	Chromohalobacter salexigens DSM 3043 genomic DNA- complete sequence.	3258718	+	3696649	CATGCGCTTCCCCTTCTCGCC	0	1	1
Bacteria	NA	Chromohalobacter salexigens DSM 3043 genomic DNA- complete sequence.	2760449	+	3696649	CATGCGCTTTCTGGACTCGGA	0	1	1
Bacteria	NA	Chromohalobacter salexigens DSM 3043 genomic DNA- complete sequence.	693803	-	3696649	CATGCGGAACTGGCCGGACTG	1	0	1
Bacteria	NA	Chromohalobacter salexigens DSM 3043 genomic DNA- complete sequence.	2241751	+	3696649	CATGCGGAAGGACTAAAAAAA	0	1	1
Bacteria	NA	Chromohalobacter salexigens DSM 3043 genomic DNA- complete sequence.	1609085	+	3696649	CATGCGGAATCTGGAAGGTGC	0	1	1
Bacteria	NA	Chromohalobacter salexigens DSM 3043 genomic DNA- complete sequence.	29249	+	3696649	CATGCGGAGCGTGTGCCCCGG	0	1	1
Bacteria	NA	Chromohalobacter salexigens DSM 3043 genomic DNA- complete sequence.	2523859	+	3696649	CATGCGGATATGGGCTTCGGG	0	1	1
Bacteria	NA	Chromohalobacter salexigens DSM 3043 genomic DNA- complete sequence.	2339698	-	3696649	CATGCGGATCACGCCCTTGCG	1	0	1
Bacteria	NA	Chromohalobacter salexigens DSM 3043 genomic DNA- complete sequence.	2534735	+	3696649	CATGCGGATCCTCGCCTTTCT	0	1	1
Bacteria	NA	Chromohalobacter salexigens DSM 3043 genomic DNA- complete sequence.	2074371	+	3696649	CATGCGGATGGCCATAGGCGA	0	1	1
Bacteria	NA	Chromohalobacter salexigens DSM 3043 genomic DNA- complete sequence.	3280350	+	3696649	CATGCGGATGGCTTGCGCCGC	0	1	1
Bacteria	NA	Chromohalobacter salexigens DSM 3043 genomic DNA- complete sequence.	2678820	+	3696649	CATGCGGATTCGGGTATGCGT	0	1	1
Bacteria	NA	Chromohalobacter salexigens DSM 3043 genomic DNA- complete sequence.	1379742	-	3696649	CATGCGGCAATCCCTGATGAG	1	0	1
Bacteria	NA	Chromohalobacter salexigens DSM 3043 genomic DNA- complete sequence.	1585429	+	3696649	CATGCGGCACTCGTAGCCCTG	0	1	1
Bacteria	NA	Chromohalobacter salexigens DSM 3043 genomic DNA- complete sequence.	1554266	-	3696649	CATGCGGCAGACCTTCCGGCT	1	0	1
Bacteria	NA	Chromohalobacter salexigens DSM 3043 genomic DNA- complete sequence.	2943664	-	3696649	CATGCGGCATTGTATGTAACC	1	0	1
Bacteria	NA	Chromohalobacter salexigens DSM 3043 genomic DNA- complete sequence.	1783459	+	3696649	CATGCGGCCACGCTCGGCGCC	0	1	1
Bacteria	NA	Chromohalobacter salexigens DSM 3043 genomic DNA- complete sequence.	548376	-	3696649	CATGCGGCCCAGATCCCCCTG	1	0	1
Bacteria	NA	Chromohalobacter salexigens DSM 3043 genomic DNA- complete sequence.	2548901	+	3696649	CATGCGGCCCGGCGCCCTTTC	0	1	1
Bacteria	NA	Chromohalobacter salexigens DSM 3043 genomic DNA- complete sequence.	3033084	+	3696649	CATGCGGCCGAGGTCGGTGCC	0	1	1
Bacteria	NA	Chromohalobacter salexigens DSM 3043 genomic DNA- complete sequence.	2163524	-	3696649	CATGCGGCCGATCCGGAACGG	1	0	1
Bacteria	NA	Chromohalobacter salexigens DSM 3043 genomic DNA- complete sequence.	2804906	+	3696649	CATGCGGCCGGCCCAGTGAGC	0	1	1
Bacteria	NA	Chromohalobacter salexigens DSM 3043 genomic DNA- complete sequence.	3051493	-	3696649	CATGCGGCCTGCCGCGCGGCG	1	0	1
Bacteria	NA	Chromohalobacter salexigens DSM 3043 genomic DNA- complete sequence.	1446513	-	3696649	CATGCGGCCTTGAGGTCCTCG	1	0	1
Bacteria	NA	Chromohalobacter salexigens DSM 3043 genomic DNA- complete sequence.	3411457	-	3696649	CATGCGGCGAGGTTGTTTCTT	1	0	1
Bacteria	NA	Chromohalobacter salexigens DSM 3043 genomic DNA- complete sequence.	1174009	+	3696649	CATGCGGCGCCGCCCGACAAG	0	1	1
Bacteria	NA	Chromohalobacter salexigens DSM 3043 genomic DNA- complete sequence.	243802	-	3696649	CATGCGGCGCGCCGTTATTGG	1	0	1
Bacteria	NA	Chromohalobacter salexigens DSM 3043 genomic DNA- complete sequence.	368433	+	3696649	CATGCGGCGCTTGCGTGCGGT	0	1	1
Bacteria	NA	Chromohalobacter salexigens DSM 3043 genomic DNA- complete sequence.	1939326	+	3696649	CATGCGGCGGCCACGCTCGCT	0	1	1
Bacteria	NA	Chromohalobacter salexigens DSM 3043 genomic DNA- complete sequence.	762797	+	3696649	CATGCGGCGGGCATACCCGTG	0	1	1
Bacteria	NA	Chromohalobacter salexigens DSM 3043 genomic DNA- complete sequence.	1370020	-	3696649	CATGCGGCGTATCGGCAAGCG	1	0	1
Bacteria	NA	Chromohalobacter salexigens DSM 3043 genomic DNA- complete sequence.	595467	-	3696649	CATGCGGCTGCTCGACCAGTT	1	0	1
Bacteria	NA	Chromohalobacter salexigens DSM 3043 genomic DNA- complete sequence.	934725	-	3696649	CATGCGGCTGGTAATCGATGA	1	0	1
Bacteria	NA	Chromohalobacter salexigens DSM 3043 genomic DNA- complete sequence.	16742	+	3696649	CATGCGGCTGGTCGACGCAGG	0	1	1
Bacteria	NA	Chromohalobacter salexigens DSM 3043 genomic DNA- complete sequence.	1290323	-	3696649	CATGCGGGACGTGCGTGTATG	1	0	1
Bacteria	NA	Chromohalobacter salexigens DSM 3043 genomic DNA- complete sequence.	2036896	+	3696649	CATGCGGGCAAAGGCCGGATA	0	1	1
Bacteria	NA	Chromohalobacter salexigens DSM 3043 genomic DNA- complete sequence.	3038301	+	3696649	CATGCGGGCCATCCTCGCCGG	0	1	1
Bacteria	NA	Chromohalobacter salexigens DSM 3043 genomic DNA- complete sequence.	755396	-	3696649	CATGCGGGCCTCGTAGTCATC	1	0	1
Bacteria	NA	Chromohalobacter salexigens DSM 3043 genomic DNA- complete sequence.	3389236	-	3696649	CATGCGGGCGGCAAACCGGGG	1	0	1
Bacteria	NA	Chromohalobacter salexigens DSM 3043 genomic DNA- complete sequence.	2984340	+	3696649	CATGCGGGCTGAAGCGATTGA	0	1	1
Bacteria	NA	Chromohalobacter salexigens DSM 3043 genomic DNA- complete sequence.	532557	-	3696649	CATGCGGGCTGGACACGACGG	1	0	1
Bacteria	NA	Chromohalobacter salexigens DSM 3043 genomic DNA- complete sequence.	1747119	-	3696649	CATGCGGGCTGGATCGCCGCG	1	0	1
Bacteria	NA	Chromohalobacter salexigens DSM 3043 genomic DNA- complete sequence.	1661742	+	3696649	CATGCGGGGGCGTCAGGGGGT	0	1	1
Bacteria	NA	Chromohalobacter salexigens DSM 3043 genomic DNA- complete sequence.	2371043	-	3696649	CATGCGGGTTGTTGCTGATGT	1	0	1
Bacteria	NA	Chromohalobacter salexigens DSM 3043 genomic DNA- complete sequence.	3246519	-	3696649	CATGCGGTACGTGCAGGGCGC	1	0	1
Bacteria	NA	Chromohalobacter salexigens DSM 3043 genomic DNA- complete sequence.	3529657	+	3696649	CATGCGGTACTCCCCCAGTTG	0	1	1
Bacteria	NA	Chromohalobacter salexigens DSM 3043 genomic DNA- complete sequence.	2817722	+	3696649	CATGCGGTATTCGAATTGCCG	0	1	1
Bacteria	NA	Chromohalobacter salexigens DSM 3043 genomic DNA- complete sequence.	1631973	+	3696649	CATGCGGTCGAGCTTGTCGAG	0	1	1
Bacteria	NA	Chromohalobacter salexigens DSM 3043 genomic DNA- complete sequence.	2783753	-	3696649	CATGCGGTTTGATCGGCGCCA	1	0	1
Bacteria	NA	Chromohalobacter salexigens DSM 3043 genomic DNA- complete sequence.	1776774	+	3696649	CATGCGTACCGATTCCACCAA	0	1	1
Bacteria	NA	Chromohalobacter salexigens DSM 3043 genomic DNA- complete sequence.	3446579	+	3696649	CATGCGTACCTGGCCCTGGCC	0	1	1
Bacteria	NA	Chromohalobacter salexigens DSM 3043 genomic DNA- complete sequence.	1903564	+	3696649	CATGCGTATCGCCACAGCATC	0	1	1
Bacteria	NA	Chromohalobacter salexigens DSM 3043 genomic DNA- complete sequence.	1195787	+	3696649	CATGCGTCAGCGGTCCACCAG	0	1	1
Bacteria	NA	Chromohalobacter salexigens DSM 3043 genomic DNA- complete sequence.	2111503	+	3696649	CATGCGTCAGGTTCAGCGCCT	0	1	1
Bacteria	NA	Chromohalobacter salexigens DSM 3043 genomic DNA- complete sequence.	492670	+	3696649	CATGCGTCATCGTAAGAGTGG	0	1	1
Bacteria	NA	Chromohalobacter salexigens DSM 3043 genomic DNA- complete sequence.	152075	+	3696649	CATGCGTCCCGATGAGACCCC	0	1	1
Bacteria	NA	Chromohalobacter salexigens DSM 3043 genomic DNA- complete sequence.	1669094	+	3696649	CATGCGTCCGCACCTGGCGCC	0	1	1
Bacteria	NA	Chromohalobacter salexigens DSM 3043 genomic DNA- complete sequence.	960200	-	3696649	CATGCGTCCGCTTACATCAAC	1	0	1
Bacteria	NA	Chromohalobacter salexigens DSM 3043 genomic DNA- complete sequence.	47911	-	3696649	CATGCGTCGATTTTCCACTTC	1	0	1
Bacteria	NA	Chromohalobacter salexigens DSM 3043 genomic DNA- complete sequence.	2891119	+	3696649	CATGCGTCGTGGGAGACGGTA	0	1	1
Bacteria	NA	Chromohalobacter salexigens DSM 3043 genomic DNA- complete sequence.	2006567	-	3696649	CATGCGTGAAGTCCTCGATGG	1	0	1
Bacteria	NA	Chromohalobacter salexigens DSM 3043 genomic DNA- complete sequence.	1427821	-	3696649	CATGCGTGCACTTTCTTCTCT	1	0	1
Bacteria	NA	Chromohalobacter salexigens DSM 3043 genomic DNA- complete sequence.	1666353	-	3696649	CATGCGTGCCAGGCGCGGGTC	1	0	1
Bacteria	NA	Chromohalobacter salexigens DSM 3043 genomic DNA- complete sequence.	2070049	+	3696649	CATGCGTGCCGAAGTCCGGTG	0	1	1
Bacteria	NA	Chromohalobacter salexigens DSM 3043 genomic DNA- complete sequence.	2403331	+	3696649	CATGCGTGCCGCCTGGCCGGA	0	1	1
Bacteria	NA	Chromohalobacter salexigens DSM 3043 genomic DNA- complete sequence.	2736504	+	3696649	CATGCGTGGCCAGCAAGGCGC	0	1	1
Bacteria	NA	Chromohalobacter salexigens DSM 3043 genomic DNA- complete sequence.	243392	+	3696649	CATGCGTGTGCTGCGTAAGCT	0	1	1
Bacteria	NA	Chromohalobacter salexigens DSM 3043 genomic DNA- complete sequence.	724864	+	3696649	CATGCGTTCGGCGAAGCGCTG	0	1	1
Bacteria	NA	Chromohalobacter salexigens DSM 3043 genomic DNA- complete sequence.	2511296	+	3696649	CATGCGTTGCCCCTAAACCCG	0	1	1
Bacteria	NA	Chromohalobacter salexigens DSM 3043 genomic DNA- complete sequence.	2217618	-	3696649	CATGCGTTGCTGGATGTCGCT	1	0	1
Bacteria	NA	Chromohalobacter salexigens DSM 3043 genomic DNA- complete sequence.	1896890	+	3696649	CATGCGTTTCACCGACTGGCT	0	1	1
Bacteria	NA	Chromohalobacter salexigens DSM 3043 genomic DNA- complete sequence.	210317	+	3696649	CATGCGTTTCGACGAGCGTAT	0	1	1
Bacteria	NA	Chromohalobacter salexigens DSM 3043 genomic DNA- complete sequence.	2272159	+	3696649	CATGCTAAACGCCGCAACGCC	0	1	1
Bacteria	NA	Chromohalobacter salexigens DSM 3043 genomic DNA- complete sequence.	229175	-	3696649	CATGCTATCGTCGAAAGCCTT	1	0	1
Bacteria	NA	Chromohalobacter salexigens DSM 3043 genomic DNA- complete sequence.	2001000	-	3696649	CATGCTCAAACGTCACAACAA	1	0	1
Bacteria	NA	Chromohalobacter salexigens DSM 3043 genomic DNA- complete sequence.	3429239	-	3696649	CATGCTCAAGGAATTCGACGT	1	0	1
Bacteria	NA	Chromohalobacter salexigens DSM 3043 genomic DNA- complete sequence.	2813984	-	3696649	CATGCTCAAGGCGTGGAATTA	1	0	1
Bacteria	NA	Chromohalobacter salexigens DSM 3043 genomic DNA- complete sequence.	1887357	+	3696649	CATGCTCAAGGTCGCCCCCGA	0	1	1
Bacteria	NA	Chromohalobacter salexigens DSM 3043 genomic DNA- complete sequence.	1554583	+	3696649	CATGCTCAATGTTGCGCTCCG	0	1	1
Bacteria	NA	Chromohalobacter salexigens DSM 3043 genomic DNA- complete sequence.	3002713	+	3696649	CATGCTCACCACACTCGTCAT	0	1	1
Bacteria	NA	Chromohalobacter salexigens DSM 3043 genomic DNA- complete sequence.	2940996	-	3696649	CATGCTCACGGTCGACCTCAC	1	0	1
Bacteria	NA	Chromohalobacter salexigens DSM 3043 genomic DNA- complete sequence.	1241849	-	3696649	CATGCTCACTATCTTCGAGAG	1	0	1
Bacteria	NA	Chromohalobacter salexigens DSM 3043 genomic DNA- complete sequence.	1540618	+	3696649	CATGCTCAGGCCGATACGGCG	0	1	1
Bacteria	NA	Chromohalobacter salexigens DSM 3043 genomic DNA- complete sequence.	2477112	+	3696649	CATGCTCATATCATTGCGCAG	0	1	1
Bacteria	NA	Chromohalobacter salexigens DSM 3043 genomic DNA- complete sequence.	1979106	-	3696649	CATGCTCCACGGCGATGCACA	1	0	1
Bacteria	NA	Chromohalobacter salexigens DSM 3043 genomic DNA- complete sequence.	137870	-	3696649	CATGCTCCGCGTGGGCGTCTA	1	0	1
Bacteria	NA	Chromohalobacter salexigens DSM 3043 genomic DNA- complete sequence.	2289474	-	3696649	CATGCTCGAAAACTTGCTGGA	1	0	1
Bacteria	NA	Chromohalobacter salexigens DSM 3043 genomic DNA- complete sequence.	3670428	-	3696649	CATGCTCGACGGCAACGGCAA	1	0	1
Bacteria	NA	Chromohalobacter salexigens DSM 3043 genomic DNA- complete sequence.	2183274	-	3696649	CATGCTCGAGATGTATGATAT	1	0	1
Bacteria	NA	Chromohalobacter salexigens DSM 3043 genomic DNA- complete sequence.	2440347	-	3696649	CATGCTCGAGCGTGCCGGTGC	1	0	1
Bacteria	NA	Chromohalobacter salexigens DSM 3043 genomic DNA- complete sequence.	1716573	+	3696649	CATGCTCGAGGCGACGCGGGT	0	1	1
Bacteria	NA	Chromohalobacter salexigens DSM 3043 genomic DNA- complete sequence.	2147622	-	3696649	CATGCTCGATGCGCTTCTCGA	1	0	1
Bacteria	NA	Chromohalobacter salexigens DSM 3043 genomic DNA- complete sequence.	3525152	-	3696649	CATGCTCGCCAGTCGCCTGCC	1	0	1
Bacteria	NA	Chromohalobacter salexigens DSM 3043 genomic DNA- complete sequence.	2379002	+	3696649	CATGCTCGCCATCGACGAGAC	0	1	1
Bacteria	NA	Chromohalobacter salexigens DSM 3043 genomic DNA- complete sequence.	2500929	+	3696649	CATGCTCGCCGCGCCCTGCGG	0	1	1
Bacteria	NA	Chromohalobacter salexigens DSM 3043 genomic DNA- complete sequence.	869503	+	3696649	CATGCTCGCCGCGGTCGTCGA	0	1	1
Bacteria	NA	Chromohalobacter salexigens DSM 3043 genomic DNA- complete sequence.	359395	+	3696649	CATGCTCGCCGCTCCGCGGGG	0	1	1
Bacteria	NA	Chromohalobacter salexigens DSM 3043 genomic DNA- complete sequence.	2783440	+	3696649	CATGCTCGCGAAAACGCCCGC	0	1	1
Bacteria	NA	Chromohalobacter salexigens DSM 3043 genomic DNA- complete sequence.	2813692	+	3696649	CATGCTCGCTTTCGAACTCCA	0	1	1
Bacteria	NA	Chromohalobacter salexigens DSM 3043 genomic DNA- complete sequence.	3287746	-	3696649	CATGCTCGGCGAAATGCGCCA	1	0	1
Bacteria	NA	Chromohalobacter salexigens DSM 3043 genomic DNA- complete sequence.	1428372	-	3696649	CATGCTCGGCGAAGCCGCGCG	1	0	1
Bacteria	NA	Chromohalobacter salexigens DSM 3043 genomic DNA- complete sequence.	73853	-	3696649	CATGCTCGGCGAGACCCAGGC	1	0	1
Bacteria	NA	Chromohalobacter salexigens DSM 3043 genomic DNA- complete sequence.	1143057	+	3696649	CATGCTCGGCGAGTGCGGCTT	0	1	1
Bacteria	NA	Chromohalobacter salexigens DSM 3043 genomic DNA- complete sequence.	3441042	+	3696649	CATGCTCGGCGCAAAACGCCA	0	1	1
Bacteria	NA	Chromohalobacter salexigens DSM 3043 genomic DNA- complete sequence.	2897246	+	3696649	CATGCTCGGCGGCGAAACGTT	0	1	1
Bacteria	NA	Chromohalobacter salexigens DSM 3043 genomic DNA- complete sequence.	28466	-	3696649	CATGCTCGGTCAAGGCGAACA	1	0	1
Bacteria	NA	Chromohalobacter salexigens DSM 3043 genomic DNA- complete sequence.	2359540	+	3696649	CATGCTCGGTGAAGAACTCGG	0	1	1
Bacteria	NA	Chromohalobacter salexigens DSM 3043 genomic DNA- complete sequence.	1143388	-	3696649	CATGCTCGTCGAAAACGATGA	1	0	1
Bacteria	NA	Chromohalobacter salexigens DSM 3043 genomic DNA- complete sequence.	3013073	+	3696649	CATGCTCGTGCTCGAAGGCTG	0	1	1
Bacteria	NA	Chromohalobacter salexigens DSM 3043 genomic DNA- complete sequence.	3048163	+	3696649	CATGCTCTATATTCATCCCGA	0	1	1
Bacteria	NA	Chromohalobacter salexigens DSM 3043 genomic DNA- complete sequence.	2725604	+	3696649	CATGCTCTCCAATGCTTCACG	0	1	1
Bacteria	NA	Chromohalobacter salexigens DSM 3043 genomic DNA- complete sequence.	2976586	+	3696649	CATGCTCTGATTGGCCAGGCG	0	1	1
Bacteria	NA	Chromohalobacter salexigens DSM 3043 genomic DNA- complete sequence.	1715707	-	3696649	CATGCTCTGCGCGCGCTGGTT	1	0	1
Bacteria	NA	Chromohalobacter salexigens DSM 3043 genomic DNA- complete sequence.	407306	-	3696649	CATGCTCTGCGTCTTGTTGAA	1	0	1
Bacteria	NA	Chromohalobacter salexigens DSM 3043 genomic DNA- complete sequence.	398424	-	3696649	CATGCTCTGGATGCCGGGGAG	1	0	1
Bacteria	NA	Chromohalobacter salexigens DSM 3043 genomic DNA- complete sequence.	934608	+	3696649	CATGCTCTGGCCGATCGCCAT	0	1	1
Bacteria	NA	Chromohalobacter salexigens DSM 3043 genomic DNA- complete sequence.	164989	+	3696649	CATGCTCTGGGTCGGAGGCGG	0	1	1
Bacteria	NA	Chromohalobacter salexigens DSM 3043 genomic DNA- complete sequence.	3507272	-	3696649	CATGCTGAACTGTTCTCTTTA	1	0	1
Bacteria	NA	Chromohalobacter salexigens DSM 3043 genomic DNA- complete sequence.	2027506	+	3696649	CATGCTGAAGACACGCCAGCG	0	1	1
Bacteria	NA	Chromohalobacter salexigens DSM 3043 genomic DNA- complete sequence.	2921835	+	3696649	CATGCTGACCGCCTGGCAGGA	0	1	1
Bacteria	NA	Chromohalobacter salexigens DSM 3043 genomic DNA- complete sequence.	1619760	-	3696649	CATGCTGACCGCGCTGGGGGT	1	0	1
Bacteria	NA	Chromohalobacter salexigens DSM 3043 genomic DNA- complete sequence.	1594485	-	3696649	CATGCTGACTCCCTGCGCCGT	1	0	1
Bacteria	NA	Chromohalobacter salexigens DSM 3043 genomic DNA- complete sequence.	2231694	+	3696649	CATGCTGAGCTGGCCGTTGCG	0	1	1
Bacteria	NA	Chromohalobacter salexigens DSM 3043 genomic DNA- complete sequence.	3409234	-	3696649	CATGCTGATAGTGCACCTCGC	1	0	1
Bacteria	NA	Chromohalobacter salexigens DSM 3043 genomic DNA- complete sequence.	2903828	+	3696649	CATGCTGATCCTGGCGTATCC	0	1	1
Bacteria	NA	Chromohalobacter salexigens DSM 3043 genomic DNA- complete sequence.	3356326	-	3696649	CATGCTGATGAAGGTCGCGAC	1	0	1
Bacteria	NA	Chromohalobacter salexigens DSM 3043 genomic DNA- complete sequence.	3454849	-	3696649	CATGCTGATGAATCAAGAGGA	1	0	1
Bacteria	NA	Chromohalobacter salexigens DSM 3043 genomic DNA- complete sequence.	2101684	+	3696649	CATGCTGATGAGCGGTGCCAG	0	1	1
Bacteria	NA	Chromohalobacter salexigens DSM 3043 genomic DNA- complete sequence.	706769	-	3696649	CATGCTGATGATGCCGATGGT	1	0	1
Bacteria	NA	Chromohalobacter salexigens DSM 3043 genomic DNA- complete sequence.	505710	-	3696649	CATGCTGATGCTCGACCGTGT	1	0	1
Bacteria	NA	Chromohalobacter salexigens DSM 3043 genomic DNA- complete sequence.	2145710	+	3696649	CATGCTGCAAGGCTACGAACT	0	1	1
Bacteria	NA	Chromohalobacter salexigens DSM 3043 genomic DNA- complete sequence.	1183683	+	3696649	CATGCTGCAGGAGCTGGTCGG	0	1	1
Bacteria	NA	Chromohalobacter salexigens DSM 3043 genomic DNA- complete sequence.	2546470	-	3696649	CATGCTGCAGGCACGCAGCGA	1	0	1
Bacteria	NA	Chromohalobacter salexigens DSM 3043 genomic DNA- complete sequence.	450785	+	3696649	CATGCTGCAGGCCGTGACGCA	0	1	1
Bacteria	NA	Chromohalobacter salexigens DSM 3043 genomic DNA- complete sequence.	3350493	-	3696649	CATGCTGCCCCGTCCGCGTGA	1	0	1
Bacteria	NA	Chromohalobacter salexigens DSM 3043 genomic DNA- complete sequence.	1586425	-	3696649	CATGCTGCCCGACGGGCCGTT	1	0	1
Bacteria	NA	Chromohalobacter salexigens DSM 3043 genomic DNA- complete sequence.	2213949	-	3696649	CATGCTGCCGAGCACCTCGGT	1	0	1
Bacteria	NA	Chromohalobacter salexigens DSM 3043 genomic DNA- complete sequence.	3573757	-	3696649	CATGCTGCCGCGCGCGACTCA	1	0	1
Bacteria	NA	Chromohalobacter salexigens DSM 3043 genomic DNA- complete sequence.	3483032	-	3696649	CATGCTGCGCACCCTGGTGGG	1	0	1
Bacteria	NA	Chromohalobacter salexigens DSM 3043 genomic DNA- complete sequence.	671427	-	3696649	CATGCTGCGCCAGCATCCCCG	1	0	1
Bacteria	NA	Chromohalobacter salexigens DSM 3043 genomic DNA- complete sequence.	1183951	-	3696649	CATGCTGCGCCCGCTGGCGAT	1	0	1
Bacteria	NA	Chromohalobacter salexigens DSM 3043 genomic DNA- complete sequence.	1262312	-	3696649	CATGCTGCGCGTCTGGATGCA	1	0	1
Bacteria	NA	Chromohalobacter salexigens DSM 3043 genomic DNA- complete sequence.	1671177	+	3696649	CATGCTGCGTCTCGATCAGCA	0	1	1
Bacteria	NA	Chromohalobacter salexigens DSM 3043 genomic DNA- complete sequence.	125843	+	3696649	CATGCTGCGTGGCGAACAGCA	0	1	1
Bacteria	NA	Chromohalobacter salexigens DSM 3043 genomic DNA- complete sequence.	185620	-	3696649	CATGCTGCTCGAGCGCTGGGG	1	0	1
Bacteria	NA	Chromohalobacter salexigens DSM 3043 genomic DNA- complete sequence.	1687875	-	3696649	CATGCTGCTGATGTTCATCGG	1	0	1
Bacteria	NA	Chromohalobacter salexigens DSM 3043 genomic DNA- complete sequence.	623264	-	3696649	CATGCTGCTGCAGCATTTCGA	1	0	1
Bacteria	NA	Chromohalobacter salexigens DSM 3043 genomic DNA- complete sequence.	3077739	+	3696649	CATGCTGCTGGGCTTCCCCCT	0	1	1
Bacteria	NA	Chromohalobacter salexigens DSM 3043 genomic DNA- complete sequence.	3199749	+	3696649	CATGCTGCTGGTGCGCGAGAC	0	1	1
Bacteria	NA	Chromohalobacter salexigens DSM 3043 genomic DNA- complete sequence.	1428993	-	3696649	CATGCTGGAAAACGCCACCTG	1	0	1
Bacteria	NA	Chromohalobacter salexigens DSM 3043 genomic DNA- complete sequence.	85490	+	3696649	CATGCTGGAAATCGCGATGCA	0	1	1
Bacteria	NA	Chromohalobacter salexigens DSM 3043 genomic DNA- complete sequence.	1889638	+	3696649	CATGCTGGAGCGAGTCTGGGT	0	1	1
Bacteria	NA	Chromohalobacter salexigens DSM 3043 genomic DNA- complete sequence.	685495	-	3696649	CATGCTGGAGGAGTCGGAGCC	1	0	1
Bacteria	NA	Chromohalobacter salexigens DSM 3043 genomic DNA- complete sequence.	1771695	-	3696649	CATGCTGGCAAGCGTCATCGA	1	0	1
Bacteria	NA	Chromohalobacter salexigens DSM 3043 genomic DNA- complete sequence.	21765	+	3696649	CATGCTGGCCAACCTGGCAGC	0	1	1
Bacteria	NA	Chromohalobacter salexigens DSM 3043 genomic DNA- complete sequence.	225849	-	3696649	CATGCTGGCCCTGGCGATCCC	1	0	1
Bacteria	NA	Chromohalobacter salexigens DSM 3043 genomic DNA- complete sequence.	2274513	+	3696649	CATGCTGGCCGCAGGGCTCGG	0	1	1
Bacteria	NA	Chromohalobacter salexigens DSM 3043 genomic DNA- complete sequence.	1244651	-	3696649	CATGCTGGCCGCCGAGTACGT	1	0	1
Bacteria	NA	Chromohalobacter salexigens DSM 3043 genomic DNA- complete sequence.	2110305	-	3696649	CATGCTGGCCGCGTTGCTTTC	1	0	1
Bacteria	NA	Chromohalobacter salexigens DSM 3043 genomic DNA- complete sequence.	3285864	+	3696649	CATGCTGGCCTCGCTCGATCC	0	1	1
Bacteria	NA	Chromohalobacter salexigens DSM 3043 genomic DNA- complete sequence.	2503216	-	3696649	CATGCTGGCGCCGGAGACGGT	1	0	1
Bacteria	NA	Chromohalobacter salexigens DSM 3043 genomic DNA- complete sequence.	1666173	+	3696649	CATGCTGGCGCTGAAGCTCGG	0	1	1
Bacteria	NA	Chromohalobacter salexigens DSM 3043 genomic DNA- complete sequence.	949446	+	3696649	CATGCTGGCGGAGATCAAGTC	0	1	1
Bacteria	NA	Chromohalobacter salexigens DSM 3043 genomic DNA- complete sequence.	413605	+	3696649	CATGCTGGCGGGGCGCTACAC	0	1	1
Bacteria	NA	Chromohalobacter salexigens DSM 3043 genomic DNA- complete sequence.	989013	+	3696649	CATGCTGGCGTCGCTGAACGT	0	1	1
Bacteria	NA	Chromohalobacter salexigens DSM 3043 genomic DNA- complete sequence.	7926	+	3696649	CATGCTGGGCTGCGGCCAGTT	0	1	1
Bacteria	NA	Chromohalobacter salexigens DSM 3043 genomic DNA- complete sequence.	3286238	-	3696649	CATGCTGGGGCTGGTGGGCTG	1	0	1
Bacteria	NA	Chromohalobacter salexigens DSM 3043 genomic DNA- complete sequence.	2310806	+	3696649	CATGCTGGGTGCGCAGCGTTT	0	1	1
Bacteria	NA	Chromohalobacter salexigens DSM 3043 genomic DNA- complete sequence.	34480	-	3696649	CATGCTGGTAGGCTCCATCAC	1	0	1
Bacteria	NA	Chromohalobacter salexigens DSM 3043 genomic DNA- complete sequence.	218251	+	3696649	CATGCTGGTCAATATCGAAAA	0	1	1
Bacteria	NA	Chromohalobacter salexigens DSM 3043 genomic DNA- complete sequence.	3601035	-	3696649	CATGCTGGTCGGCGGCATTCG	1	0	1
Bacteria	NA	Chromohalobacter salexigens DSM 3043 genomic DNA- complete sequence.	3171104	+	3696649	CATGCTGGTGATTTCCAGCGT	0	1	1
Bacteria	NA	Chromohalobacter salexigens DSM 3043 genomic DNA- complete sequence.	2828562	-	3696649	CATGCTGGTGGCGGTATGGGC	1	0	1
Bacteria	NA	Chromohalobacter salexigens DSM 3043 genomic DNA- complete sequence.	1271670	-	3696649	CATGCTGGTGGGCGACAACGC	1	0	1
Bacteria	NA	Chromohalobacter salexigens DSM 3043 genomic DNA- complete sequence.	1287284	-	3696649	CATGCTGTATTCGACCGGCAA	1	0	1
Bacteria	NA	Chromohalobacter salexigens DSM 3043 genomic DNA- complete sequence.	2485993	+	3696649	CATGCTGTCCAGTCTGGGTTC	0	1	1
Bacteria	NA	Chromohalobacter salexigens DSM 3043 genomic DNA- complete sequence.	1720110	-	3696649	CATGCTGTCCCACGTCACCGC	1	0	1
Bacteria	NA	Chromohalobacter salexigens DSM 3043 genomic DNA- complete sequence.	2288190	+	3696649	CATGCTGTCGGACACGGCCAG	0	1	1
Bacteria	NA	Chromohalobacter salexigens DSM 3043 genomic DNA- complete sequence.	2308366	-	3696649	CATGCTGTTCATCGTGGGGGG	1	0	1
Bacteria	NA	Chromohalobacter salexigens DSM 3043 genomic DNA- complete sequence.	3173782	+	3696649	CATGCTGTTGACAAAGTCCCG	0	1	1
Bacteria	NA	Chromohalobacter salexigens DSM 3043 genomic DNA- complete sequence.	1636131	+	3696649	CATGCTGTTGTCGAAACTGAT	0	1	1
Bacteria	NA	Chromohalobacter salexigens DSM 3043 genomic DNA- complete sequence.	3454612	-	3696649	CATGCTTAGGTCCGTCTTCTG	1	0	1
Bacteria	NA	Chromohalobacter salexigens DSM 3043 genomic DNA- complete sequence.	3276833	+	3696649	CATGCTTCCCGACGAGCGTGA	0	1	1
Bacteria	NA	Chromohalobacter salexigens DSM 3043 genomic DNA- complete sequence.	703332	-	3696649	CATGCTTGACCAGGTCGCCGG	1	0	1
Bacteria	NA	Chromohalobacter salexigens DSM 3043 genomic DNA- complete sequence.	2544731	+	3696649	CATGCTTGAGCCGCTCGCTGA	0	1	1
Bacteria	NA	Chromohalobacter salexigens DSM 3043 genomic DNA- complete sequence.	56857	-	3696649	CATGCTTGCACACCACCACGA	1	0	1
Bacteria	NA	Chromohalobacter salexigens DSM 3043 genomic DNA- complete sequence.	2529899	+	3696649	CATGCTTGCCAACGCTGACGC	0	1	1
Bacteria	NA	Chromohalobacter salexigens DSM 3043 genomic DNA- complete sequence.	1671517	-	3696649	CATGCTTGCCGATCCCCGTCT	1	0	1
Bacteria	NA	Chromohalobacter salexigens DSM 3043 genomic DNA- complete sequence.	1327083	+	3696649	CATGCTTGCGGGGCAGTACGG	0	1	1
Bacteria	NA	Chromohalobacter salexigens DSM 3043 genomic DNA- complete sequence.	762914	-	3696649	CATGCTTGGCAATGGTATGGT	1	0	1
Bacteria	NA	Chromohalobacter salexigens DSM 3043 genomic DNA- complete sequence.	2828441	+	3696649	CATGCTTGGGGATCGCGCGTT	0	1	1
Bacteria	NA	Chromohalobacter salexigens DSM 3043 genomic DNA- complete sequence.	563969	+	3696649	CATGCTTGGTGACAACGGGAT	0	1	1
Bacteria	NA	Chromohalobacter salexigens DSM 3043 genomic DNA- complete sequence.	1555941	+	3696649	CATGCTTGGTGGGGTGGTCAT	0	1	1
Bacteria	NA	Chromohalobacter salexigens DSM 3043 genomic DNA- complete sequence.	861816	+	3696649	CATGCTTGTCTCGTCCCTTGG	0	1	1
Bacteria	NA	Chromohalobacter salexigens DSM 3043 genomic DNA- complete sequence.	126023	-	3696649	CATGCTTTCCGGCAGCCCCTT	1	0	1
Bacteria	NA	Chromohalobacter salexigens DSM 3043 genomic DNA- complete sequence.	3228227	-	3696649	CATGCTTTCTCCCCTTCGTGT	1	0	1
Bacteria	NA	Chromohalobacter salexigens DSM 3043 genomic DNA- complete sequence.	2554460	+	3696649	CATGGAAAAAGCGCTCGATCG	0	1	1
Bacteria	NA	Chromohalobacter salexigens DSM 3043 genomic DNA- complete sequence.	2359796	-	3696649	CATGGAAAACGAGTGGGCCGA	1	0	1
Bacteria	NA	Chromohalobacter salexigens DSM 3043 genomic DNA- complete sequence.	2073576	-	3696649	CATGGAAAAGACCATCGGCAA	1	0	1
Bacteria	NA	Chromohalobacter salexigens DSM 3043 genomic DNA- complete sequence.	2579364	-	3696649	CATGGAAACCAAGTACCTGTG	1	0	1
Bacteria	NA	Chromohalobacter salexigens DSM 3043 genomic DNA- complete sequence.	3163711	+	3696649	CATGGAAATCGCCGAGGGTAC	0	1	1
Bacteria	NA	Chromohalobacter salexigens DSM 3043 genomic DNA- complete sequence.	2930613	+	3696649	CATGGAAATCGGTACCGGCCC	0	1	1
Bacteria	NA	Chromohalobacter salexigens DSM 3043 genomic DNA- complete sequence.	2039583	-	3696649	CATGGAACACGCGGAAGCCGA	1	0	1
Bacteria	NA	Chromohalobacter salexigens DSM 3043 genomic DNA- complete sequence.	3351681	+	3696649	CATGGAACAGCTCGAGCAGGA	0	1	1
Bacteria	NA	Chromohalobacter salexigens DSM 3043 genomic DNA- complete sequence.	2005224	+	3696649	CATGGAACGCCTGTTCGCCGA	0	1	1
Bacteria	NA	Chromohalobacter salexigens DSM 3043 genomic DNA- complete sequence.	1926462	+	3696649	CATGGAACGGGTGGCGATCAA	0	1	1
Bacteria	NA	Chromohalobacter salexigens DSM 3043 genomic DNA- complete sequence.	2010702	+	3696649	CATGGAACTCAAGGGACGCAC	0	1	1
Bacteria	NA	Chromohalobacter salexigens DSM 3043 genomic DNA- complete sequence.	1899471	-	3696649	CATGGAACTCCCTATCTCCAT	1	0	1
Bacteria	NA	Chromohalobacter salexigens DSM 3043 genomic DNA- complete sequence.	105173	-	3696649	CATGGAACTGCTCTCTGTATT	1	0	1
Bacteria	NA	Chromohalobacter salexigens DSM 3043 genomic DNA- complete sequence.	2653940	+	3696649	CATGGAACTTAAAAATTATTG	0	1	1
Bacteria	NA	Chromohalobacter salexigens DSM 3043 genomic DNA- complete sequence.	1475811	-	3696649	CATGGAACTTGGCGGCAATGC	1	0	1
Bacteria	NA	Chromohalobacter salexigens DSM 3043 genomic DNA- complete sequence.	463233	+	3696649	CATGGAAGACCAGTTTGGCGA	0	1	1
Bacteria	NA	Chromohalobacter salexigens DSM 3043 genomic DNA- complete sequence.	2325221	+	3696649	CATGGAAGACTCCGGCGCCCT	0	1	1
Bacteria	NA	Chromohalobacter salexigens DSM 3043 genomic DNA- complete sequence.	3408633	+	3696649	CATGGAAGAGGTGGACCGCAC	0	1	1
Bacteria	NA	Chromohalobacter salexigens DSM 3043 genomic DNA- complete sequence.	1926853	-	3696649	CATGGAAGATGTTTTCCAGCA	1	0	1
Bacteria	NA	Chromohalobacter salexigens DSM 3043 genomic DNA- complete sequence.	2700269	+	3696649	CATGGAAGATTTCGATTGGCA	0	1	1
Bacteria	NA	Chromohalobacter salexigens DSM 3043 genomic DNA- complete sequence.	413327	-	3696649	CATGGAAGCCATTGACCTCGT	1	0	1
Bacteria	NA	Chromohalobacter salexigens DSM 3043 genomic DNA- complete sequence.	3163892	-	3696649	CATGGAAGCCCTGTCCTTGTT	1	0	1
Bacteria	NA	Chromohalobacter salexigens DSM 3043 genomic DNA- complete sequence.	904398	+	3696649	CATGGAAGCTGTCGTTGACGC	0	1	1
Bacteria	NA	Chromohalobacter salexigens DSM 3043 genomic DNA- complete sequence.	776518	+	3696649	CATGGAAGGCCAGCTCAAGGA	0	1	1
Bacteria	NA	Chromohalobacter salexigens DSM 3043 genomic DNA- complete sequence.	2850221	-	3696649	CATGGAAGTCGAGCAGGATGT	1	0	1
Bacteria	NA	Chromohalobacter salexigens DSM 3043 genomic DNA- complete sequence.	1460280	-	3696649	CATGGAATTGTTTTGCGGTCC	1	0	1
Bacteria	NA	Chromohalobacter salexigens DSM 3043 genomic DNA- complete sequence.	2689065	-	3696649	CATGGACAACGTGGTGACCAG	1	0	1
Bacteria	NA	Chromohalobacter salexigens DSM 3043 genomic DNA- complete sequence.	2703720	-	3696649	CATGGACACTGCGCGCGCATC	1	0	1
Bacteria	NA	Chromohalobacter salexigens DSM 3043 genomic DNA- complete sequence.	2220411	+	3696649	CATGGACATCCCGGTCAAGCT	0	1	1
Bacteria	NA	Chromohalobacter salexigens DSM 3043 genomic DNA- complete sequence.	1520586	-	3696649	CATGGACATCGCCGGAATCGG	1	0	1
Bacteria	NA	Chromohalobacter salexigens DSM 3043 genomic DNA- complete sequence.	449296	-	3696649	CATGGACCAACACCGCGCCCT	1	0	1
Bacteria	NA	Chromohalobacter salexigens DSM 3043 genomic DNA- complete sequence.	3196109	-	3696649	CATGGACCAGCTCGAGCCCTG	1	0	1
Bacteria	NA	Chromohalobacter salexigens DSM 3043 genomic DNA- complete sequence.	693307	+	3696649	CATGGACCGCCGCCCTCTCGA	0	1	1
Bacteria	NA	Chromohalobacter salexigens DSM 3043 genomic DNA- complete sequence.	656319	+	3696649	CATGGACCGTCCCGAGTGGGG	0	1	1
Bacteria	NA	Chromohalobacter salexigens DSM 3043 genomic DNA- complete sequence.	1608714	-	3696649	CATGGACCTGATCTCGGCGCT	1	0	1
Bacteria	NA	Chromohalobacter salexigens DSM 3043 genomic DNA- complete sequence.	110747	+	3696649	CATGGACGAAGCGCAGTGCTA	0	1	1
Bacteria	NA	Chromohalobacter salexigens DSM 3043 genomic DNA- complete sequence.	647370	-	3696649	CATGGACGACGACTCATCGTC	1	0	1
Bacteria	NA	Chromohalobacter salexigens DSM 3043 genomic DNA- complete sequence.	495306	+	3696649	CATGGACGACGGCGATACCGT	0	1	1
Bacteria	NA	Chromohalobacter salexigens DSM 3043 genomic DNA- complete sequence.	2015123	+	3696649	CATGGACGAGGCGGCCGTCGC	0	1	1
Bacteria	NA	Chromohalobacter salexigens DSM 3043 genomic DNA- complete sequence.	425002	+	3696649	CATGGACGATCCGCTGATGCG	0	1	1
Bacteria	NA	Chromohalobacter salexigens DSM 3043 genomic DNA- complete sequence.	1969773	-	3696649	CATGGACGATGCCGAGCGCCA	1	0	1
Bacteria	NA	Chromohalobacter salexigens DSM 3043 genomic DNA- complete sequence.	2443606	+	3696649	CATGGACGATGGCGAGGCCGA	0	1	1
Bacteria	NA	Chromohalobacter salexigens DSM 3043 genomic DNA- complete sequence.	268391	-	3696649	CATGGACGCCAGTCTGCTCTT	1	0	1
Bacteria	NA	Chromohalobacter salexigens DSM 3043 genomic DNA- complete sequence.	958605	-	3696649	CATGGACGCCTTGTCGGACTC	1	0	1
Bacteria	NA	Chromohalobacter salexigens DSM 3043 genomic DNA- complete sequence.	1628971	+	3696649	CATGGACGCGCCGTCGGCCAG	0	1	1
Bacteria	NA	Chromohalobacter salexigens DSM 3043 genomic DNA- complete sequence.	696887	+	3696649	CATGGACGCGGTTGTACCCCA	0	1	1
Bacteria	NA	Chromohalobacter salexigens DSM 3043 genomic DNA- complete sequence.	3045	+	3696649	CATGGACGCGTCGCCGGCGAT	0	1	1
Bacteria	NA	Chromohalobacter salexigens DSM 3043 genomic DNA- complete sequence.	2478222	+	3696649	CATGGACGGACATCGCGATGC	0	1	1
Bacteria	NA	Chromohalobacter salexigens DSM 3043 genomic DNA- complete sequence.	3548484	-	3696649	CATGGACGGCAAGCTGGCCGC	1	0	1
Bacteria	NA	Chromohalobacter salexigens DSM 3043 genomic DNA- complete sequence.	495301	-	3696649	CATGGACGGCGAACGCGACGA	1	0	1
Bacteria	NA	Chromohalobacter salexigens DSM 3043 genomic DNA- complete sequence.	958239	+	3696649	CATGGACGTCCCCGCGCCCAA	0	1	1
Bacteria	NA	Chromohalobacter salexigens DSM 3043 genomic DNA- complete sequence.	1584934	-	3696649	CATGGACGTGCCGTTCTTCCC	1	0	1
Bacteria	NA	Chromohalobacter salexigens DSM 3043 genomic DNA- complete sequence.	2608862	-	3696649	CATGGACGTGCTGGTGGAAGT	1	0	1
Bacteria	NA	Chromohalobacter salexigens DSM 3043 genomic DNA- complete sequence.	1554844	-	3696649	CATGGACTAATCGCCCGCCGC	1	0	1
Bacteria	NA	Chromohalobacter salexigens DSM 3043 genomic DNA- complete sequence.	2288538	-	3696649	CATGGACTATGTGTTCAGCCG	1	0	1
Bacteria	NA	Chromohalobacter salexigens DSM 3043 genomic DNA- complete sequence.	1950245	+	3696649	CATGGAGACCAAGTCGGTGCT	0	1	1
Bacteria	NA	Chromohalobacter salexigens DSM 3043 genomic DNA- complete sequence.	1212358	+	3696649	CATGGAGATGGAGTGGCAACT	0	1	1
Bacteria	NA	Chromohalobacter salexigens DSM 3043 genomic DNA- complete sequence.	3634923	-	3696649	CATGGAGATTCACCATAGCCG	1	0	1
Bacteria	NA	Chromohalobacter salexigens DSM 3043 genomic DNA- complete sequence.	622055	-	3696649	CATGGAGCAGCTGGGGCTGTC	1	0	1
Bacteria	NA	Chromohalobacter salexigens DSM 3043 genomic DNA- complete sequence.	1123922	-	3696649	CATGGAGCCGGTGTGCCAGTG	1	0	1
Bacteria	NA	Chromohalobacter salexigens DSM 3043 genomic DNA- complete sequence.	2074672	-	3696649	CATGGAGCCTTCACAACGGCT	1	0	1
Bacteria	NA	Chromohalobacter salexigens DSM 3043 genomic DNA- complete sequence.	415726	+	3696649	CATGGAGCGACTTGCCGACGT	0	1	1
Bacteria	NA	Chromohalobacter salexigens DSM 3043 genomic DNA- complete sequence.	608202	+	3696649	CATGGAGCGCAACGGGGTGGC	0	1	1
Bacteria	NA	Chromohalobacter salexigens DSM 3043 genomic DNA- complete sequence.	673922	+	3696649	CATGGAGCGGCCCGTGCGTCG	0	1	1
Bacteria	NA	Chromohalobacter salexigens DSM 3043 genomic DNA- complete sequence.	1240506	+	3696649	CATGGAGCTGCTGCATATCGT	0	1	1
Bacteria	NA	Chromohalobacter salexigens DSM 3043 genomic DNA- complete sequence.	3526221	-	3696649	CATGGAGCTGGTCTCGCGCGA	1	0	1
Bacteria	NA	Chromohalobacter salexigens DSM 3043 genomic DNA- complete sequence.	1367751	-	3696649	CATGGAGCTGGTGCCCGACCC	1	0	1
Bacteria	NA	Chromohalobacter salexigens DSM 3043 genomic DNA- complete sequence.	3278723	+	3696649	CATGGAGGAGCTGTCGGATCG	0	1	1
Bacteria	NA	Chromohalobacter salexigens DSM 3043 genomic DNA- complete sequence.	1314414	-	3696649	CATGGAGGCGCTCGACGGCCT	1	0	1
Bacteria	NA	Chromohalobacter salexigens DSM 3043 genomic DNA- complete sequence.	1256972	+	3696649	CATGGAGGTACGCCCGGCGTT	0	1	1
Bacteria	NA	Chromohalobacter salexigens DSM 3043 genomic DNA- complete sequence.	410658	+	3696649	CATGGAGGTCCTGGCCGCTAA	0	1	1
Bacteria	NA	Chromohalobacter salexigens DSM 3043 genomic DNA- complete sequence.	1041971	+	3696649	CATGGAGGTCGCGCCGCCGTA	0	1	1
Bacteria	NA	Chromohalobacter salexigens DSM 3043 genomic DNA- complete sequence.	2396067	+	3696649	CATGGAGTACGGCGATTTCTT	0	1	1
Bacteria	NA	Chromohalobacter salexigens DSM 3043 genomic DNA- complete sequence.	1998023	+	3696649	CATGGAGTCCTCGGCGATTGG	0	1	1
Bacteria	NA	Chromohalobacter salexigens DSM 3043 genomic DNA- complete sequence.	1391100	-	3696649	CATGGAGTGCTTGAGCCAATT	1	0	1
Bacteria	NA	Chromohalobacter salexigens DSM 3043 genomic DNA- complete sequence.	536213	+	3696649	CATGGAGTGTCGATTCCAGCC	0	1	1
Bacteria	NA	Chromohalobacter salexigens DSM 3043 genomic DNA- complete sequence.	1007551	+	3696649	CATGGATATCAAGGAACTCAA	0	1	1
Bacteria	NA	Chromohalobacter salexigens DSM 3043 genomic DNA- complete sequence.	2530458	-	3696649	CATGGATATTCGCCAGTTGAA	1	0	1
Bacteria	NA	Chromohalobacter salexigens DSM 3043 genomic DNA- complete sequence.	2217096	+	3696649	CATGGATATTGCCCTGCTCAA	0	1	1
Bacteria	NA	Chromohalobacter salexigens DSM 3043 genomic DNA- complete sequence.	1582247	+	3696649	CATGGATCAGCTCCCGCAGGC	0	1	1
Bacteria	NA	Chromohalobacter salexigens DSM 3043 genomic DNA- complete sequence.	3114245	+	3696649	CATGGATCCGGAAGTGATGCT	0	1	1
Bacteria	NA	Chromohalobacter salexigens DSM 3043 genomic DNA- complete sequence.	950905	-	3696649	CATGGATCGAACGTTGTCTCG	1	0	1
Bacteria	NA	Chromohalobacter salexigens DSM 3043 genomic DNA- complete sequence.	653929	-	3696649	CATGGATCGAGCAAGGGCCGA	1	0	1
Bacteria	NA	Chromohalobacter salexigens DSM 3043 genomic DNA- complete sequence.	728220	-	3696649	CATGGATCGTCAATCTCGGCT	1	0	1
Bacteria	NA	Chromohalobacter salexigens DSM 3043 genomic DNA- complete sequence.	2987700	+	3696649	CATGGATCGTCTCGACGTATT	0	1	1
Bacteria	NA	Chromohalobacter salexigens DSM 3043 genomic DNA- complete sequence.	738020	-	3696649	CATGGATCTCTTCGAGCACCG	1	0	1
Bacteria	NA	Chromohalobacter salexigens DSM 3043 genomic DNA- complete sequence.	859150	+	3696649	CATGGATGCCGAGGGCGGCGC	0	1	1
Bacteria	NA	Chromohalobacter salexigens DSM 3043 genomic DNA- complete sequence.	3123672	+	3696649	CATGGATGCCGGTCGTGTCGA	0	1	1
Bacteria	NA	Chromohalobacter salexigens DSM 3043 genomic DNA- complete sequence.	662301	+	3696649	CATGGATGCGCTCCTGCACCA	0	1	1
Bacteria	NA	Chromohalobacter salexigens DSM 3043 genomic DNA- complete sequence.	3447110	+	3696649	CATGGATGGTCCGCCTCCGTG	0	1	1
Bacteria	NA	Chromohalobacter salexigens DSM 3043 genomic DNA- complete sequence.	3326630	-	3696649	CATGGATGTCGCCGCGCGCCT	1	0	1
Bacteria	NA	Chromohalobacter salexigens DSM 3043 genomic DNA- complete sequence.	110904	-	3696649	CATGGATTATCTGTTGATGGT	1	0	1
Bacteria	NA	Chromohalobacter salexigens DSM 3043 genomic DNA- complete sequence.	3234031	-	3696649	CATGGATTTAGCCCGCAGCTC	1	0	1
Bacteria	NA	Chromohalobacter salexigens DSM 3043 genomic DNA- complete sequence.	3225479	-	3696649	CATGGCAACATCATCCAGTCG	1	0	1
Bacteria	NA	Chromohalobacter salexigens DSM 3043 genomic DNA- complete sequence.	3112642	+	3696649	CATGGCAACGAGACCGCGCCC	0	1	1
Bacteria	NA	Chromohalobacter salexigens DSM 3043 genomic DNA- complete sequence.	1544235	+	3696649	CATGGCAACGGGCTTCGACGC	0	1	1
Bacteria	NA	Chromohalobacter salexigens DSM 3043 genomic DNA- complete sequence.	3233845	+	3696649	CATGGCAACTTAACGCTGAGC	0	1	1
Bacteria	NA	Chromohalobacter salexigens DSM 3043 genomic DNA- complete sequence.	730230	+	3696649	CATGGCAAGATGGCGCGTCGC	0	1	1
Bacteria	NA	Chromohalobacter salexigens DSM 3043 genomic DNA- complete sequence.	1388347	-	3696649	CATGGCAAGCAAGACAAAGAC	1	0	1
Bacteria	NA	Chromohalobacter salexigens DSM 3043 genomic DNA- complete sequence.	3441042	-	3696649	CATGGCAAGGCGATCGTGATC	1	0	1
Bacteria	NA	Chromohalobacter salexigens DSM 3043 genomic DNA- complete sequence.	2604479	+	3696649	CATGGCAAGGGCGTGCGCTCG	0	1	1
Bacteria	NA	Chromohalobacter salexigens DSM 3043 genomic DNA- complete sequence.	545017	-	3696649	CATGGCAATGCTCGGTTCCAT	1	0	1
Bacteria	NA	Chromohalobacter salexigens DSM 3043 genomic DNA- complete sequence.	2242092	-	3696649	CATGGCAATTATTTGAGCATT	1	0	1
Bacteria	NA	Chromohalobacter salexigens DSM 3043 genomic DNA- complete sequence.	59946	+	3696649	CATGGCACATCCCCCTCTGTG	0	1	1
Bacteria	NA	Chromohalobacter salexigens DSM 3043 genomic DNA- complete sequence.	2502961	+	3696649	CATGGCACCATATTCCCGTGG	0	1	1
Bacteria	NA	Chromohalobacter salexigens DSM 3043 genomic DNA- complete sequence.	1271670	+	3696649	CATGGCACCCAGCAGCTTCTT	0	1	1
Bacteria	NA	Chromohalobacter salexigens DSM 3043 genomic DNA- complete sequence.	2515714	+	3696649	CATGGCACGCACCGCCGCCGA	0	1	1
Bacteria	NA	Chromohalobacter salexigens DSM 3043 genomic DNA- complete sequence.	2985920	-	3696649	CATGGCACGCCACCTATCGCA	1	0	1
Bacteria	NA	Chromohalobacter salexigens DSM 3043 genomic DNA- complete sequence.	1092812	+	3696649	CATGGCACGCCCGAGGGGGAG	0	1	1
Bacteria	NA	Chromohalobacter salexigens DSM 3043 genomic DNA- complete sequence.	3279017	-	3696649	CATGGCACGCGCGACGTTGTC	1	0	1
Bacteria	NA	Chromohalobacter salexigens DSM 3043 genomic DNA- complete sequence.	3464485	+	3696649	CATGGCACGCTCGGCACGAAC	0	1	1
Bacteria	NA	Chromohalobacter salexigens DSM 3043 genomic DNA- complete sequence.	2353242	+	3696649	CATGGCACGGGTCAGGACGAT	0	1	1
Bacteria	NA	Chromohalobacter salexigens DSM 3043 genomic DNA- complete sequence.	203539	-	3696649	CATGGCACTACAACTCGGCGA	1	0	1
Bacteria	NA	Chromohalobacter salexigens DSM 3043 genomic DNA- complete sequence.	1574115	-	3696649	CATGGCACTCGACCAATACCA	1	0	1
Bacteria	NA	Chromohalobacter salexigens DSM 3043 genomic DNA- complete sequence.	1799386	-	3696649	CATGGCACTGGCCGGTGCCGA	1	0	1
Bacteria	NA	Chromohalobacter salexigens DSM 3043 genomic DNA- complete sequence.	2557720	+	3696649	CATGGCAGATTTAGCAATGCT	0	1	1
Bacteria	NA	Chromohalobacter salexigens DSM 3043 genomic DNA- complete sequence.	2677972	+	3696649	CATGGCAGCCAGCAGGCGCTC	0	1	1
Bacteria	NA	Chromohalobacter salexigens DSM 3043 genomic DNA- complete sequence.	269054	+	3696649	CATGGCAGCGATCACCGCACC	0	1	1
Bacteria	NA	Chromohalobacter salexigens DSM 3043 genomic DNA- complete sequence.	2327338	+	3696649	CATGGCAGCGCCCAACCCCGA	0	1	1
Bacteria	NA	Chromohalobacter salexigens DSM 3043 genomic DNA- complete sequence.	3031197	+	3696649	CATGGCAGGCGGATGGTCGAA	0	1	1
Bacteria	NA	Chromohalobacter salexigens DSM 3043 genomic DNA- complete sequence.	28034	+	3696649	CATGGCAGTCTGCAGTCTCCG	0	1	1
Bacteria	NA	Chromohalobacter salexigens DSM 3043 genomic DNA- complete sequence.	3342321	+	3696649	CATGGCAGTGTTTGTCGGCGC	0	1	1
Bacteria	NA	Chromohalobacter salexigens DSM 3043 genomic DNA- complete sequence.	350818	-	3696649	CATGGCATAGCGACGGCTCAG	1	0	1
Bacteria	NA	Chromohalobacter salexigens DSM 3043 genomic DNA- complete sequence.	2876795	+	3696649	CATGGCATATCGATTGGTATA	0	1	1
Bacteria	NA	Chromohalobacter salexigens DSM 3043 genomic DNA- complete sequence.	1720047	+	3696649	CATGGCATCAAGGCCGGCGAT	0	1	1
Bacteria	NA	Chromohalobacter salexigens DSM 3043 genomic DNA- complete sequence.	160467	+	3696649	CATGGCATCAGTTCCGGAGCC	0	1	1
Bacteria	NA	Chromohalobacter salexigens DSM 3043 genomic DNA- complete sequence.	3569198	+	3696649	CATGGCATCCTTGATCTCGTT	0	1	1
Bacteria	NA	Chromohalobacter salexigens DSM 3043 genomic DNA- complete sequence.	1715431	+	3696649	CATGGCATCGAACGACAGGCT	0	1	1
Bacteria	NA	Chromohalobacter salexigens DSM 3043 genomic DNA- complete sequence.	3478081	+	3696649	CATGGCATCGGCCAGCCAGGT	0	1	1
Bacteria	NA	Chromohalobacter salexigens DSM 3043 genomic DNA- complete sequence.	1034209	-	3696649	CATGGCATCGGCGCGCCCCTG	1	0	1
Bacteria	NA	Chromohalobacter salexigens DSM 3043 genomic DNA- complete sequence.	304664	-	3696649	CATGGCATCGTTACAGGATCA	1	0	1
Bacteria	NA	Chromohalobacter salexigens DSM 3043 genomic DNA- complete sequence.	2785729	+	3696649	CATGGCATCTGCGGATCAGCT	0	1	1
Bacteria	NA	Chromohalobacter salexigens DSM 3043 genomic DNA- complete sequence.	2038225	-	3696649	CATGGCATTCCAGCGCGCCAT	1	0	1
Bacteria	NA	Chromohalobacter salexigens DSM 3043 genomic DNA- complete sequence.	1645268	+	3696649	CATGGCATTCGAACCGTCCGG	0	1	1
Bacteria	NA	Chromohalobacter salexigens DSM 3043 genomic DNA- complete sequence.	1640199	+	3696649	CATGGCATTCGCATTGCCTTC	0	1	1
Bacteria	NA	Chromohalobacter salexigens DSM 3043 genomic DNA- complete sequence.	951373	-	3696649	CATGGCATTGACGTGTTCCTG	1	0	1
Bacteria	NA	Chromohalobacter salexigens DSM 3043 genomic DNA- complete sequence.	2436621	+	3696649	CATGGCATTGCCGACATTTAC	0	1	1
Bacteria	NA	Chromohalobacter salexigens DSM 3043 genomic DNA- complete sequence.	3048211	-	3696649	CATGGCATTGGCAATGAGCGG	1	0	1
Bacteria	NA	Chromohalobacter salexigens DSM 3043 genomic DNA- complete sequence.	1637882	-	3696649	CATGGCATTGGCGCGATCGGT	1	0	1
Bacteria	NA	Chromohalobacter salexigens DSM 3043 genomic DNA- complete sequence.	2981365	-	3696649	CATGGCCAACACCATCGGGGT	1	0	1
Bacteria	NA	Chromohalobacter salexigens DSM 3043 genomic DNA- complete sequence.	2152058	+	3696649	CATGGCCAACCCGACCGTCGG	0	1	1
Bacteria	NA	Chromohalobacter salexigens DSM 3043 genomic DNA- complete sequence.	3577941	+	3696649	CATGGCCAAGGCCGAGCAGCG	0	1	1
Bacteria	NA	Chromohalobacter salexigens DSM 3043 genomic DNA- complete sequence.	1288843	-	3696649	CATGGCCAAGGGCCTGGCGGA	1	0	1
Bacteria	NA	Chromohalobacter salexigens DSM 3043 genomic DNA- complete sequence.	3342765	-	3696649	CATGGCCAATAGGCGTGGATC	1	0	1
Bacteria	NA	Chromohalobacter salexigens DSM 3043 genomic DNA- complete sequence.	3634760	+	3696649	CATGGCCACCACCGTTGTTGA	0	1	1
Bacteria	NA	Chromohalobacter salexigens DSM 3043 genomic DNA- complete sequence.	1633204	-	3696649	CATGGCCACCACCTGCTTGGC	1	0	1
Bacteria	NA	Chromohalobacter salexigens DSM 3043 genomic DNA- complete sequence.	144472	-	3696649	CATGGCCACGATCTCGATGGC	1	0	1
Bacteria	NA	Chromohalobacter salexigens DSM 3043 genomic DNA- complete sequence.	3584035	-	3696649	CATGGCCACTCGAAAACATCG	1	0	1
Bacteria	NA	Chromohalobacter salexigens DSM 3043 genomic DNA- complete sequence.	2867371	+	3696649	CATGGCCAGCAAGGTGGGCCG	0	1	1
Bacteria	NA	Chromohalobacter salexigens DSM 3043 genomic DNA- complete sequence.	2235485	-	3696649	CATGGCCAGCAGGCCGTTGAT	1	0	1
Bacteria	NA	Chromohalobacter salexigens DSM 3043 genomic DNA- complete sequence.	2920677	+	3696649	CATGGCCAGCGACGAGGCCTG	0	1	1
Bacteria	NA	Chromohalobacter salexigens DSM 3043 genomic DNA- complete sequence.	2353542	-	3696649	CATGGCCAGCGGCATTTCGGC	1	0	1
Bacteria	NA	Chromohalobacter salexigens DSM 3043 genomic DNA- complete sequence.	676721	+	3696649	CATGGCCAGCTGCGGCAGGTC	0	1	1
Bacteria	NA	Chromohalobacter salexigens DSM 3043 genomic DNA- complete sequence.	2474689	+	3696649	CATGGCCAGGCGCCGATTCAA	0	1	1
Bacteria	NA	Chromohalobacter salexigens DSM 3043 genomic DNA- complete sequence.	3502786	+	3696649	CATGGCCAGGGCGGCATCCGA	0	1	1
Bacteria	NA	Chromohalobacter salexigens DSM 3043 genomic DNA- complete sequence.	1857842	+	3696649	CATGGCCAGGGCTTCCTCGCC	0	1	1
Bacteria	NA	Chromohalobacter salexigens DSM 3043 genomic DNA- complete sequence.	2509786	-	3696649	CATGGCCATCGTGCTGGGGGG	1	0	1
Bacteria	NA	Chromohalobacter salexigens DSM 3043 genomic DNA- complete sequence.	819269	+	3696649	CATGGCCATTCCCAGGGCGTC	0	1	1
Bacteria	NA	Chromohalobacter salexigens DSM 3043 genomic DNA- complete sequence.	285912	-	3696649	CATGGCCATTGACCACGACCC	1	0	1
Bacteria	NA	Chromohalobacter salexigens DSM 3043 genomic DNA- complete sequence.	685351	+	3696649	CATGGCCCACAACGGCGAGAT	0	1	1
Bacteria	NA	Chromohalobacter salexigens DSM 3043 genomic DNA- complete sequence.	2839852	-	3696649	CATGGCCCATTACTTCAGCGA	1	0	1
Bacteria	NA	Chromohalobacter salexigens DSM 3043 genomic DNA- complete sequence.	1760438	-	3696649	CATGGCCCCGGCATAGGATCC	1	0	1
Bacteria	NA	Chromohalobacter salexigens DSM 3043 genomic DNA- complete sequence.	1172650	+	3696649	CATGGCCCCGGCGTTGATCCC	0	1	1
Bacteria	NA	Chromohalobacter salexigens DSM 3043 genomic DNA- complete sequence.	1385046	+	3696649	CATGGCCCCTATCGTCAAAGT	0	1	1
Bacteria	NA	Chromohalobacter salexigens DSM 3043 genomic DNA- complete sequence.	2969741	-	3696649	CATGGCCCGACTATCAGCGCT	1	0	1
Bacteria	NA	Chromohalobacter salexigens DSM 3043 genomic DNA- complete sequence.	3411126	+	3696649	CATGGCCCGGCAACGTGCGTG	0	1	1
Bacteria	NA	Chromohalobacter salexigens DSM 3043 genomic DNA- complete sequence.	752417	-	3696649	CATGGCCCGGCAGTCGGTGGT	1	0	1
Bacteria	NA	Chromohalobacter salexigens DSM 3043 genomic DNA- complete sequence.	897233	+	3696649	CATGGCCCTCGGGAAAGGCCG	0	1	1
Bacteria	NA	Chromohalobacter salexigens DSM 3043 genomic DNA- complete sequence.	3141222	-	3696649	CATGGCCCTGCCACGTGACGC	1	0	1
Bacteria	NA	Chromohalobacter salexigens DSM 3043 genomic DNA- complete sequence.	3207691	+	3696649	CATGGCCCTGCGCCTGCGCGA	0	1	1
Bacteria	NA	Chromohalobacter salexigens DSM 3043 genomic DNA- complete sequence.	1336199	+	3696649	CATGGCCCTGGCGCTGCTGCT	0	1	1
Bacteria	NA	Chromohalobacter salexigens DSM 3043 genomic DNA- complete sequence.	3669911	+	3696649	CATGGCCCTGGGGGTCGAGGT	0	1	1
Bacteria	NA	Chromohalobacter salexigens DSM 3043 genomic DNA- complete sequence.	203271	+	3696649	CATGGCCCTGGGTTTCCTTGA	0	1	1
Bacteria	NA	Chromohalobacter salexigens DSM 3043 genomic DNA- complete sequence.	2973328	+	3696649	CATGGCCCTGGTGGCCACCGC	0	1	1
Bacteria	NA	Chromohalobacter salexigens DSM 3043 genomic DNA- complete sequence.	2953842	+	3696649	CATGGCCCTTCTCGGCATCGG	0	1	1
Bacteria	NA	Chromohalobacter salexigens DSM 3043 genomic DNA- complete sequence.	3006269	-	3696649	CATGGCCGAAACCGAGTTCAC	1	0	1
Bacteria	NA	Chromohalobacter salexigens DSM 3043 genomic DNA- complete sequence.	2690214	-	3696649	CATGGCCGAACTCGAGCGCCT	1	0	1
Bacteria	NA	Chromohalobacter salexigens DSM 3043 genomic DNA- complete sequence.	859238	-	3696649	CATGGCCGACATCGGCACCCA	1	0	1
Bacteria	NA	Chromohalobacter salexigens DSM 3043 genomic DNA- complete sequence.	1221204	-	3696649	CATGGCCGACCCTCCGTTTCC	1	0	1
Bacteria	NA	Chromohalobacter salexigens DSM 3043 genomic DNA- complete sequence.	55495	-	3696649	CATGGCCGACGGCGACGCCGC	1	0	1
Bacteria	NA	Chromohalobacter salexigens DSM 3043 genomic DNA- complete sequence.	1629532	-	3696649	CATGGCCGACGTGCGCCGGCG	1	0	1
Bacteria	NA	Chromohalobacter salexigens DSM 3043 genomic DNA- complete sequence.	1534152	-	3696649	CATGGCCGACTGCAGATCGTC	1	0	1
Bacteria	NA	Chromohalobacter salexigens DSM 3043 genomic DNA- complete sequence.	1241558	+	3696649	CATGGCCGAGATAACCCATTT	0	1	1
Bacteria	NA	Chromohalobacter salexigens DSM 3043 genomic DNA- complete sequence.	1208333	-	3696649	CATGGCCGAGCGCATCACCAC	1	0	1
Bacteria	NA	Chromohalobacter salexigens DSM 3043 genomic DNA- complete sequence.	2841492	-	3696649	CATGGCCGAGCGCCGCGACAA	1	0	1
Bacteria	NA	Chromohalobacter salexigens DSM 3043 genomic DNA- complete sequence.	40910	+	3696649	CATGGCCGAGGTTTCGCCGTG	0	1	1
Bacteria	NA	Chromohalobacter salexigens DSM 3043 genomic DNA- complete sequence.	2369722	-	3696649	CATGGCCGAGTACCTCCACGT	1	0	1
Bacteria	NA	Chromohalobacter salexigens DSM 3043 genomic DNA- complete sequence.	870382	+	3696649	CATGGCCGATATCTTCGGCAC	0	1	1
Bacteria	NA	Chromohalobacter salexigens DSM 3043 genomic DNA- complete sequence.	2522362	-	3696649	CATGGCCGATCCGCAAGCTCG	1	0	1
Bacteria	NA	Chromohalobacter salexigens DSM 3043 genomic DNA- complete sequence.	3369108	+	3696649	CATGGCCGCAGTCTCCCCCAC	0	1	1
Bacteria	NA	Chromohalobacter salexigens DSM 3043 genomic DNA- complete sequence.	1570323	-	3696649	CATGGCCGCCACGATGAAGGA	1	0	1
Bacteria	NA	Chromohalobacter salexigens DSM 3043 genomic DNA- complete sequence.	864474	-	3696649	CATGGCCGCCGACAGCGCGTC	1	0	1
Bacteria	NA	Chromohalobacter salexigens DSM 3043 genomic DNA- complete sequence.	3351928	-	3696649	CATGGCCGCCGACGGTGGTCT	1	0	1
Bacteria	NA	Chromohalobacter salexigens DSM 3043 genomic DNA- complete sequence.	912929	-	3696649	CATGGCCGCCGCGCAGACCGG	1	0	1
Bacteria	NA	Chromohalobacter salexigens DSM 3043 genomic DNA- complete sequence.	1042154	-	3696649	CATGGCCGCCGGGTTCGGCTG	1	0	1
Bacteria	NA	Chromohalobacter salexigens DSM 3043 genomic DNA- complete sequence.	3619590	+	3696649	CATGGCCGCCTTCACGTCCGG	0	1	1
Bacteria	NA	Chromohalobacter salexigens DSM 3043 genomic DNA- complete sequence.	1410636	-	3696649	CATGGCCGCGCTCGACGGCAC	1	0	1
Bacteria	NA	Chromohalobacter salexigens DSM 3043 genomic DNA- complete sequence.	781698	+	3696649	CATGGCCGCGCTGTTGGGTAC	0	1	1
Bacteria	NA	Chromohalobacter salexigens DSM 3043 genomic DNA- complete sequence.	2926391	-	3696649	CATGGCCGCGTGCACCGGCCG	1	0	1
Bacteria	NA	Chromohalobacter salexigens DSM 3043 genomic DNA- complete sequence.	1317287	+	3696649	CATGGCCGCTGGCGGTACCGC	0	1	1
Bacteria	NA	Chromohalobacter salexigens DSM 3043 genomic DNA- complete sequence.	3033979	-	3696649	CATGGCCGGCCCCTGCCGAAG	1	0	1
Bacteria	NA	Chromohalobacter salexigens DSM 3043 genomic DNA- complete sequence.	3658194	-	3696649	CATGGCCGGCCGAGCGAGCAG	1	0	1
Bacteria	NA	Chromohalobacter salexigens DSM 3043 genomic DNA- complete sequence.	1050736	-	3696649	CATGGCCGGCGCCGCCGGCAT	1	0	1
Bacteria	NA	Chromohalobacter salexigens DSM 3043 genomic DNA- complete sequence.	1571748	+	3696649	CATGGCCGGCTCCGTCACTAT	0	1	1
Bacteria	NA	Chromohalobacter salexigens DSM 3043 genomic DNA- complete sequence.	1728869	-	3696649	CATGGCCGGCTTGCAGCTGCC	1	0	1
Bacteria	NA	Chromohalobacter salexigens DSM 3043 genomic DNA- complete sequence.	314010	+	3696649	CATGGCCGGGAAGATCTCGAC	0	1	1
Bacteria	NA	Chromohalobacter salexigens DSM 3043 genomic DNA- complete sequence.	3424071	+	3696649	CATGGCCGGGCCGACCTCTTC	0	1	1
Bacteria	NA	Chromohalobacter salexigens DSM 3043 genomic DNA- complete sequence.	189871	-	3696649	CATGGCCGTAGGTGAGCCAGT	1	0	1
Bacteria	NA	Chromohalobacter salexigens DSM 3043 genomic DNA- complete sequence.	2154919	-	3696649	CATGGCCGTGCCCAACTGCCG	1	0	1
Bacteria	NA	Chromohalobacter salexigens DSM 3043 genomic DNA- complete sequence.	2554977	-	3696649	CATGGCCGTGGGAGACGGCCG	1	0	1
Bacteria	NA	Chromohalobacter salexigens DSM 3043 genomic DNA- complete sequence.	1359669	-	3696649	CATGGCCTACTTCTCGACCTT	1	0	1
Bacteria	NA	Chromohalobacter salexigens DSM 3043 genomic DNA- complete sequence.	111345	-	3696649	CATGGCCTCCGAGAAATACGA	1	0	1
Bacteria	NA	Chromohalobacter salexigens DSM 3043 genomic DNA- complete sequence.	1976273	+	3696649	CATGGCCTCGACGTACATCGG	0	1	1
Bacteria	NA	Chromohalobacter salexigens DSM 3043 genomic DNA- complete sequence.	2925181	-	3696649	CATGGCCTCGATCTGGTCGTG	1	0	1
Bacteria	NA	Chromohalobacter salexigens DSM 3043 genomic DNA- complete sequence.	1611670	-	3696649	CATGGCCTCGATCTTCTCCGG	1	0	1
Bacteria	NA	Chromohalobacter salexigens DSM 3043 genomic DNA- complete sequence.	2448647	-	3696649	CATGGCCTCGCTGACGGGCAG	1	0	1
Bacteria	NA	Chromohalobacter salexigens DSM 3043 genomic DNA- complete sequence.	2818018	-	3696649	CATGGCCTGACCACGGCGGCG	1	0	1
Bacteria	NA	Chromohalobacter salexigens DSM 3043 genomic DNA- complete sequence.	43613	-	3696649	CATGGCCTGATGGAACAGGCC	1	0	1
Bacteria	NA	Chromohalobacter salexigens DSM 3043 genomic DNA- complete sequence.	2659719	+	3696649	CATGGCCTGCACCAGACTCGC	0	1	1
Bacteria	NA	Chromohalobacter salexigens DSM 3043 genomic DNA- complete sequence.	3366795	-	3696649	CATGGCCTGCACGTAGAGGTC	1	0	1
Bacteria	NA	Chromohalobacter salexigens DSM 3043 genomic DNA- complete sequence.	2385014	+	3696649	CATGGCCTGCAGACCGTGCGC	0	1	1
Bacteria	NA	Chromohalobacter salexigens DSM 3043 genomic DNA- complete sequence.	3555329	-	3696649	CATGGCCTGCGACTTCCGCTA	1	0	1
Bacteria	NA	Chromohalobacter salexigens DSM 3043 genomic DNA- complete sequence.	110585	-	3696649	CATGGCCTGCGCGACTGCCAA	1	0	1
Bacteria	NA	Chromohalobacter salexigens DSM 3043 genomic DNA- complete sequence.	3423597	+	3696649	CATGGCCTGCTTGACCTCGTC	0	1	1
Bacteria	NA	Chromohalobacter salexigens DSM 3043 genomic DNA- complete sequence.	1046461	-	3696649	CATGGCCTGTCGCGCCCTGCT	1	0	1
Bacteria	NA	Chromohalobacter salexigens DSM 3043 genomic DNA- complete sequence.	177755	-	3696649	CATGGCCTTGACCGGGGCCTC	1	0	1
Bacteria	NA	Chromohalobacter salexigens DSM 3043 genomic DNA- complete sequence.	1978041	+	3696649	CATGGCCTTGGTGCGGTAACG	0	1	1
Bacteria	NA	Chromohalobacter salexigens DSM 3043 genomic DNA- complete sequence.	2308009	+	3696649	CATGGCCTTGTGCGCCACGGC	0	1	1
Bacteria	NA	Chromohalobacter salexigens DSM 3043 genomic DNA- complete sequence.	2163375	+	3696649	CATGGCGAAATCCACGGCCAC	0	1	1
Bacteria	NA	Chromohalobacter salexigens DSM 3043 genomic DNA- complete sequence.	3660216	+	3696649	CATGGCGAAGATATCGGTCAG	0	1	1
Bacteria	NA	Chromohalobacter salexigens DSM 3043 genomic DNA- complete sequence.	1844911	-	3696649	CATGGCGAAGGCCTCGCCCAG	1	0	1
Bacteria	NA	Chromohalobacter salexigens DSM 3043 genomic DNA- complete sequence.	1578438	-	3696649	CATGGCGAAGTTCTATACCGT	1	0	1
Bacteria	NA	Chromohalobacter salexigens DSM 3043 genomic DNA- complete sequence.	2513117	-	3696649	CATGGCGAATCTCACCGCGGA	1	0	1
Bacteria	NA	Chromohalobacter salexigens DSM 3043 genomic DNA- complete sequence.	602823	-	3696649	CATGGCGACACCGTCGCCGAT	1	0	1
Bacteria	NA	Chromohalobacter salexigens DSM 3043 genomic DNA- complete sequence.	635652	+	3696649	CATGGCGACCGAGGTCGGCGT	0	1	1
Bacteria	NA	Chromohalobacter salexigens DSM 3043 genomic DNA- complete sequence.	3543645	+	3696649	CATGGCGACCTCATTGGTCGA	0	1	1
Bacteria	NA	Chromohalobacter salexigens DSM 3043 genomic DNA- complete sequence.	3253657	-	3696649	CATGGCGACGATGTCCGCCTC	1	0	1
Bacteria	NA	Chromohalobacter salexigens DSM 3043 genomic DNA- complete sequence.	3106138	+	3696649	CATGGCGACGCCCGAAGCCGA	0	1	1
Bacteria	NA	Chromohalobacter salexigens DSM 3043 genomic DNA- complete sequence.	2212139	-	3696649	CATGGCGAGATGGACGCGGGC	1	0	1
Bacteria	NA	Chromohalobacter salexigens DSM 3043 genomic DNA- complete sequence.	1742545	+	3696649	CATGGCGAGCAGGGCGGCTAC	0	1	1
Bacteria	NA	Chromohalobacter salexigens DSM 3043 genomic DNA- complete sequence.	769652	+	3696649	CATGGCGAGCCCTTCGTGGGC	0	1	1
Bacteria	NA	Chromohalobacter salexigens DSM 3043 genomic DNA- complete sequence.	3479359	-	3696649	CATGGCGATACCTTGACCGCC	1	0	1
Bacteria	NA	Chromohalobacter salexigens DSM 3043 genomic DNA- complete sequence.	3005490	+	3696649	CATGGCGATATCGAGGAGGAT	0	1	1
Bacteria	NA	Chromohalobacter salexigens DSM 3043 genomic DNA- complete sequence.	451202	-	3696649	CATGGCGATCATCCGCACGAC	1	0	1
Bacteria	NA	Chromohalobacter salexigens DSM 3043 genomic DNA- complete sequence.	2930979	-	3696649	CATGGCGATCATCGCCCTGGT	1	0	1
Bacteria	NA	Chromohalobacter salexigens DSM 3043 genomic DNA- complete sequence.	1271777	-	3696649	CATGGCGATCGCACACCGGGC	1	0	1
Bacteria	NA	Chromohalobacter salexigens DSM 3043 genomic DNA- complete sequence.	1702870	+	3696649	CATGGCGATCGCCTGCCGCGC	0	1	1
Bacteria	NA	Chromohalobacter salexigens DSM 3043 genomic DNA- complete sequence.	54611	-	3696649	CATGGCGATCTCGTGTGCGTG	1	0	1
Bacteria	NA	Chromohalobacter salexigens DSM 3043 genomic DNA- complete sequence.	1397969	-	3696649	CATGGCGATGACGCCTTGCGC	1	0	1
Bacteria	NA	Chromohalobacter salexigens DSM 3043 genomic DNA- complete sequence.	2162359	-	3696649	CATGGCGATGACTTGACCAAA	1	0	1
Bacteria	NA	Chromohalobacter salexigens DSM 3043 genomic DNA- complete sequence.	2984431	-	3696649	CATGGCGATGATCAACGGCAT	1	0	1
Bacteria	NA	Chromohalobacter salexigens DSM 3043 genomic DNA- complete sequence.	1065524	-	3696649	CATGGCGATGATGGTGGTGCG	1	0	1
Bacteria	NA	Chromohalobacter salexigens DSM 3043 genomic DNA- complete sequence.	3379923	+	3696649	CATGGCGATGTATGCCGCCAA	0	1	1
Bacteria	NA	Chromohalobacter salexigens DSM 3043 genomic DNA- complete sequence.	691617	-	3696649	CATGGCGATGTTGACCGACTT	1	0	1
Bacteria	NA	Chromohalobacter salexigens DSM 3043 genomic DNA- complete sequence.	241079	+	3696649	CATGGCGATTTCCCCCGCCGT	0	1	1
Bacteria	NA	Chromohalobacter salexigens DSM 3043 genomic DNA- complete sequence.	2877394	-	3696649	CATGGCGATTTCCTTCGTCTC	1	0	1
Bacteria	NA	Chromohalobacter salexigens DSM 3043 genomic DNA- complete sequence.	1661952	-	3696649	CATGGCGCAACGCCTGATGCG	1	0	1
Bacteria	NA	Chromohalobacter salexigens DSM 3043 genomic DNA- complete sequence.	2055920	-	3696649	CATGGCGCAACTCGCCCTGCA	1	0	1
Bacteria	NA	Chromohalobacter salexigens DSM 3043 genomic DNA- complete sequence.	596067	-	3696649	CATGGCGCAGATCCTGGCCCC	1	0	1
Bacteria	NA	Chromohalobacter salexigens DSM 3043 genomic DNA- complete sequence.	3148235	+	3696649	CATGGCGCAGGACGATTACGG	0	1	1
Bacteria	NA	Chromohalobacter salexigens DSM 3043 genomic DNA- complete sequence.	1334894	+	3696649	CATGGCGCAGTGGCTGCGCTT	0	1	1
Bacteria	NA	Chromohalobacter salexigens DSM 3043 genomic DNA- complete sequence.	897399	-	3696649	CATGGCGCATCATCAGACATC	1	0	1
Bacteria	NA	Chromohalobacter salexigens DSM 3043 genomic DNA- complete sequence.	2825756	-	3696649	CATGGCGCATCCGTTGTTCTC	1	0	1
Bacteria	NA	Chromohalobacter salexigens DSM 3043 genomic DNA- complete sequence.	731350	-	3696649	CATGGCGCCACCCTGACCCAC	1	0	1
Bacteria	NA	Chromohalobacter salexigens DSM 3043 genomic DNA- complete sequence.	1350386	-	3696649	CATGGCGCCACCTATGTGGTG	1	0	1
Bacteria	NA	Chromohalobacter salexigens DSM 3043 genomic DNA- complete sequence.	2763069	+	3696649	CATGGCGCCATCCTGTCCGTC	0	1	1
Bacteria	NA	Chromohalobacter salexigens DSM 3043 genomic DNA- complete sequence.	2468696	-	3696649	CATGGCGCCCCTGCATCATCA	1	0	1
Bacteria	NA	Chromohalobacter salexigens DSM 3043 genomic DNA- complete sequence.	1269027	-	3696649	CATGGCGCCGACCCGCGCGTC	1	0	1
Bacteria	NA	Chromohalobacter salexigens DSM 3043 genomic DNA- complete sequence.	2290963	-	3696649	CATGGCGCCGCAGCTGGCGGT	1	0	1
Bacteria	NA	Chromohalobacter salexigens DSM 3043 genomic DNA- complete sequence.	1564354	-	3696649	CATGGCGCCGGATCCACGGTC	1	0	1
Bacteria	NA	Chromohalobacter salexigens DSM 3043 genomic DNA- complete sequence.	2878281	-	3696649	CATGGCGCCGGTCAGCGGGTC	1	0	1
Bacteria	NA	Chromohalobacter salexigens DSM 3043 genomic DNA- complete sequence.	646629	-	3696649	CATGGCGCCTACCTGCTGGAG	1	0	1
Bacteria	NA	Chromohalobacter salexigens DSM 3043 genomic DNA- complete sequence.	15714	-	3696649	CATGGCGCCTGCCACCAAGTG	1	0	1
Bacteria	NA	Chromohalobacter salexigens DSM 3043 genomic DNA- complete sequence.	1570806	+	3696649	CATGGCGCCTTCCTTCTCCAG	0	1	1
Bacteria	NA	Chromohalobacter salexigens DSM 3043 genomic DNA- complete sequence.	426463	-	3696649	CATGGCGCGAACGCTTCCGCC	1	0	1
Bacteria	NA	Chromohalobacter salexigens DSM 3043 genomic DNA- complete sequence.	57627	-	3696649	CATGGCGCGAGGCACCTTCGG	1	0	1
Bacteria	NA	Chromohalobacter salexigens DSM 3043 genomic DNA- complete sequence.	233388	+	3696649	CATGGCGCGCACATTGCGCGA	0	1	1
Bacteria	NA	Chromohalobacter salexigens DSM 3043 genomic DNA- complete sequence.	1707803	-	3696649	CATGGCGCGCCACTGGTTCCG	1	0	1
Bacteria	NA	Chromohalobacter salexigens DSM 3043 genomic DNA- complete sequence.	810036	+	3696649	CATGGCGCGCCGAACGTTCTC	0	1	1
Bacteria	NA	Chromohalobacter salexigens DSM 3043 genomic DNA- complete sequence.	2766220	+	3696649	CATGGCGCGCCGACTCGTCGA	0	1	1
Bacteria	NA	Chromohalobacter salexigens DSM 3043 genomic DNA- complete sequence.	662619	-	3696649	CATGGCGCGCGCCTGCACAGC	1	0	1
Bacteria	NA	Chromohalobacter salexigens DSM 3043 genomic DNA- complete sequence.	3254647	-	3696649	CATGGCGCGCTCAGCCCGTCG	1	0	1
Bacteria	NA	Chromohalobacter salexigens DSM 3043 genomic DNA- complete sequence.	1364050	+	3696649	CATGGCGCGCTTGCTGACCTC	0	1	1
Bacteria	NA	Chromohalobacter salexigens DSM 3043 genomic DNA- complete sequence.	2976924	-	3696649	CATGGCGCGGCGCGATAAGGG	1	0	1
Bacteria	NA	Chromohalobacter salexigens DSM 3043 genomic DNA- complete sequence.	151479	-	3696649	CATGGCGCGGTCCTGCTTGGG	1	0	1
Bacteria	NA	Chromohalobacter salexigens DSM 3043 genomic DNA- complete sequence.	359233	+	3696649	CATGGCGCGGTGGATGGCGTC	0	1	1
Bacteria	NA	Chromohalobacter salexigens DSM 3043 genomic DNA- complete sequence.	2850416	+	3696649	CATGGCGCGTCGTGCGTGCAC	0	1	1
Bacteria	NA	Chromohalobacter salexigens DSM 3043 genomic DNA- complete sequence.	1990035	+	3696649	CATGGCGCTATAGAGCACGGT	0	1	1
Bacteria	NA	Chromohalobacter salexigens DSM 3043 genomic DNA- complete sequence.	3290100	+	3696649	CATGGCGCTCGCGCAGCGTCG	0	1	1
Bacteria	NA	Chromohalobacter salexigens DSM 3043 genomic DNA- complete sequence.	3668777	-	3696649	CATGGCGCTGAAGCGTCTGCT	1	0	1
Bacteria	NA	Chromohalobacter salexigens DSM 3043 genomic DNA- complete sequence.	1200858	-	3696649	CATGGCGCTGATCAATTGTGA	1	0	1
Bacteria	NA	Chromohalobacter salexigens DSM 3043 genomic DNA- complete sequence.	43322	+	3696649	CATGGCGCTGGACTTCCGGGC	0	1	1
Bacteria	NA	Chromohalobacter salexigens DSM 3043 genomic DNA- complete sequence.	2851577	-	3696649	CATGGCGCTGGAGGCGTTGGT	1	0	1
Bacteria	NA	Chromohalobacter salexigens DSM 3043 genomic DNA- complete sequence.	1989712	+	3696649	CATGGCGCTGGCCAGGCGGAC	0	1	1
Bacteria	NA	Chromohalobacter salexigens DSM 3043 genomic DNA- complete sequence.	569033	+	3696649	CATGGCGCTGGGCATCCTGGG	0	1	1
Bacteria	NA	Chromohalobacter salexigens DSM 3043 genomic DNA- complete sequence.	2544894	-	3696649	CATGGCGCTGGTGACCGCACT	1	0	1
Bacteria	NA	Chromohalobacter salexigens DSM 3043 genomic DNA- complete sequence.	2060733	-	3696649	CATGGCGCTGTGCCGGCGAGC	1	0	1
Bacteria	NA	Chromohalobacter salexigens DSM 3043 genomic DNA- complete sequence.	2215118	-	3696649	CATGGCGCTTGCGGCGCTGAT	1	0	1
Bacteria	NA	Chromohalobacter salexigens DSM 3043 genomic DNA- complete sequence.	122141	+	3696649	CATGGCGGAAACGGATGCGTC	0	1	1
Bacteria	NA	Chromohalobacter salexigens DSM 3043 genomic DNA- complete sequence.	1220395	+	3696649	CATGGCGGACATTAGGGGAGC	0	1	1
Bacteria	NA	Chromohalobacter salexigens DSM 3043 genomic DNA- complete sequence.	3479203	+	3696649	CATGGCGGACCGCGCCCGCTT	0	1	1
Bacteria	NA	Chromohalobacter salexigens DSM 3043 genomic DNA- complete sequence.	1979923	-	3696649	CATGGCGGACGCTACGTGCTG	1	0	1
Bacteria	NA	Chromohalobacter salexigens DSM 3043 genomic DNA- complete sequence.	1904081	-	3696649	CATGGCGGACGGCGAGTTGCG	1	0	1
Bacteria	NA	Chromohalobacter salexigens DSM 3043 genomic DNA- complete sequence.	2867536	-	3696649	CATGGCGGAGCTGCACCCGTT	1	0	1
Bacteria	NA	Chromohalobacter salexigens DSM 3043 genomic DNA- complete sequence.	3198394	-	3696649	CATGGCGGCAGGCTGGCCGGC	1	0	1
Bacteria	NA	Chromohalobacter salexigens DSM 3043 genomic DNA- complete sequence.	693647	-	3696649	CATGGCGGCATCCAGGGCCCG	1	0	1
Bacteria	NA	Chromohalobacter salexigens DSM 3043 genomic DNA- complete sequence.	1093059	-	3696649	CATGGCGGCCGAGCGCCTCCC	1	0	1
Bacteria	NA	Chromohalobacter salexigens DSM 3043 genomic DNA- complete sequence.	3265067	+	3696649	CATGGCGGCCTCGTCCTCGGC	0	1	1
Bacteria	NA	Chromohalobacter salexigens DSM 3043 genomic DNA- complete sequence.	578915	+	3696649	CATGGCGGCGAATTCCCCGTG	0	1	1
Bacteria	NA	Chromohalobacter salexigens DSM 3043 genomic DNA- complete sequence.	2933032	-	3696649	CATGGCGGCGAGAGCGTGGCC	1	0	1
Bacteria	NA	Chromohalobacter salexigens DSM 3043 genomic DNA- complete sequence.	1583761	+	3696649	CATGGCGGCGAGCAGGGCGCC	0	1	1
Bacteria	NA	Chromohalobacter salexigens DSM 3043 genomic DNA- complete sequence.	218844	-	3696649	CATGGCGGCGATTGCCGGCCG	1	0	1
Bacteria	NA	Chromohalobacter salexigens DSM 3043 genomic DNA- complete sequence.	1504012	-	3696649	CATGGCGGCGCGGTCGTGGCC	1	0	1
Bacteria	NA	Chromohalobacter salexigens DSM 3043 genomic DNA- complete sequence.	2841110	+	3696649	CATGGCGGCGCTCGCCCTGCT	0	1	1
Bacteria	NA	Chromohalobacter salexigens DSM 3043 genomic DNA- complete sequence.	1410095	+	3696649	CATGGCGGCGGTAATGATCGA	0	1	1
Bacteria	NA	Chromohalobacter salexigens DSM 3043 genomic DNA- complete sequence.	3245275	-	3696649	CATGGCGGCGTGGAAGCTGGC	1	0	1
Bacteria	NA	Chromohalobacter salexigens DSM 3043 genomic DNA- complete sequence.	604287	-	3696649	CATGGCGGCTACACCGCCGTG	1	0	1
Bacteria	NA	Chromohalobacter salexigens DSM 3043 genomic DNA- complete sequence.	486018	-	3696649	CATGGCGGCTTCACGCAGTTT	1	0	1
Bacteria	NA	Chromohalobacter salexigens DSM 3043 genomic DNA- complete sequence.	1488149	+	3696649	CATGGCGGCTTGTTGCCCGCG	0	1	1
Bacteria	NA	Chromohalobacter salexigens DSM 3043 genomic DNA- complete sequence.	410839	-	3696649	CATGGCGGGCAGCCAGGTCCC	1	0	1
Bacteria	NA	Chromohalobacter salexigens DSM 3043 genomic DNA- complete sequence.	2449147	-	3696649	CATGGCGGGGCGCTTGAGACT	1	0	1
Bacteria	NA	Chromohalobacter salexigens DSM 3043 genomic DNA- complete sequence.	2111014	-	3696649	CATGGCGGTACGCGTAGCCCC	1	0	1
Bacteria	NA	Chromohalobacter salexigens DSM 3043 genomic DNA- complete sequence.	2448832	+	3696649	CATGGCGGTAGCGACACGTAG	0	1	1
Bacteria	NA	Chromohalobacter salexigens DSM 3043 genomic DNA- complete sequence.	215355	+	3696649	CATGGCGGTCGCCCTCATCGG	0	1	1
Bacteria	NA	Chromohalobacter salexigens DSM 3043 genomic DNA- complete sequence.	1313992	+	3696649	CATGGCGGTCGTCGGTGTACC	0	1	1
Bacteria	NA	Chromohalobacter salexigens DSM 3043 genomic DNA- complete sequence.	1722994	-	3696649	CATGGCGGTGACGGCCCGGTG	1	0	1
Bacteria	NA	Chromohalobacter salexigens DSM 3043 genomic DNA- complete sequence.	3442861	-	3696649	CATGGCGGTGCGCTCGGTGAG	1	0	1
Bacteria	NA	Chromohalobacter salexigens DSM 3043 genomic DNA- complete sequence.	149844	+	3696649	CATGGCGGTGGTCAGGTATTT	0	1	1
Bacteria	NA	Chromohalobacter salexigens DSM 3043 genomic DNA- complete sequence.	3038811	+	3696649	CATGGCGGTGTCCTACAACAT	0	1	1
Bacteria	NA	Chromohalobacter salexigens DSM 3043 genomic DNA- complete sequence.	2650935	-	3696649	CATGGCGTAGAACTGCAGGTT	1	0	1
Bacteria	NA	Chromohalobacter salexigens DSM 3043 genomic DNA- complete sequence.	96202	+	3696649	CATGGCGTAGAGCGTGGTCAG	0	1	1
Bacteria	NA	Chromohalobacter salexigens DSM 3043 genomic DNA- complete sequence.	1798989	+	3696649	CATGGCGTCAGCGGTCGCGAT	0	1	1
Bacteria	NA	Chromohalobacter salexigens DSM 3043 genomic DNA- complete sequence.	1689379	+	3696649	CATGGCGTCGACACGAGACTC	0	1	1
Bacteria	NA	Chromohalobacter salexigens DSM 3043 genomic DNA- complete sequence.	3664945	+	3696649	CATGGCGTCGATGGACTTGAG	0	1	1
Bacteria	NA	Chromohalobacter salexigens DSM 3043 genomic DNA- complete sequence.	1123682	+	3696649	CATGGCGTCGCTCGATCACAT	0	1	1
Bacteria	NA	Chromohalobacter salexigens DSM 3043 genomic DNA- complete sequence.	1640581	-	3696649	CATGGCGTCGTCCGCGATCCG	1	0	1
Bacteria	NA	Chromohalobacter salexigens DSM 3043 genomic DNA- complete sequence.	3282033	+	3696649	CATGGCGTGACGCTCACGGCG	0	1	1
Bacteria	NA	Chromohalobacter salexigens DSM 3043 genomic DNA- complete sequence.	249127	-	3696649	CATGGCGTGATGCAGCGCCTG	1	0	1
Bacteria	NA	Chromohalobacter salexigens DSM 3043 genomic DNA- complete sequence.	650341	-	3696649	CATGGCGTGGCCCTTGACGTT	1	0	1
Bacteria	NA	Chromohalobacter salexigens DSM 3043 genomic DNA- complete sequence.	910140	+	3696649	CATGGCGTGGCCTCGTGGTAA	0	1	1
Bacteria	NA	Chromohalobacter salexigens DSM 3043 genomic DNA- complete sequence.	1946163	+	3696649	CATGGCGTGGGCTTCTGGCGG	0	1	1
Bacteria	NA	Chromohalobacter salexigens DSM 3043 genomic DNA- complete sequence.	1006196	+	3696649	CATGGCGTGGGGTCGCGTGTC	0	1	1
Bacteria	NA	Chromohalobacter salexigens DSM 3043 genomic DNA- complete sequence.	3022031	-	3696649	CATGGCGTGTTCAAGGAAAAT	1	0	1
Bacteria	NA	Chromohalobacter salexigens DSM 3043 genomic DNA- complete sequence.	509941	+	3696649	CATGGCGTGTTGGTTACCTCG	0	1	1
Bacteria	NA	Chromohalobacter salexigens DSM 3043 genomic DNA- complete sequence.	728003	+	3696649	CATGGCGTTGCCCAGTTCGGC	0	1	1
Bacteria	NA	Chromohalobacter salexigens DSM 3043 genomic DNA- complete sequence.	1541352	-	3696649	CATGGCGTTGGCCTTGGCGGC	1	0	1
Bacteria	NA	Chromohalobacter salexigens DSM 3043 genomic DNA- complete sequence.	453830	+	3696649	CATGGCGTTTCAGTCCCGGGG	0	1	1
Bacteria	NA	Chromohalobacter salexigens DSM 3043 genomic DNA- complete sequence.	1513873	-	3696649	CATGGCTACGCGCCACGCGCT	1	0	1
Bacteria	NA	Chromohalobacter salexigens DSM 3043 genomic DNA- complete sequence.	696887	-	3696649	CATGGCTACTACATCGAGATC	1	0	1
Bacteria	NA	Chromohalobacter salexigens DSM 3043 genomic DNA- complete sequence.	2038088	+	3696649	CATGGCTATCGTGGGGCGAGC	0	1	1
Bacteria	NA	Chromohalobacter salexigens DSM 3043 genomic DNA- complete sequence.	581393	-	3696649	CATGGCTCACGATTACAAAAG	1	0	1
Bacteria	NA	Chromohalobacter salexigens DSM 3043 genomic DNA- complete sequence.	2521020	+	3696649	CATGGCTCCATTCAAGAAACC	0	1	1
Bacteria	NA	Chromohalobacter salexigens DSM 3043 genomic DNA- complete sequence.	1379604	+	3696649	CATGGCTCCGCCGCCAGGCCA	0	1	1
Bacteria	NA	Chromohalobacter salexigens DSM 3043 genomic DNA- complete sequence.	1683476	-	3696649	CATGGCTCGATGACCACGGTG	1	0	1
Bacteria	NA	Chromohalobacter salexigens DSM 3043 genomic DNA- complete sequence.	2154439	+	3696649	CATGGCTCGCTGGAAATCCCA	0	1	1
Bacteria	NA	Chromohalobacter salexigens DSM 3043 genomic DNA- complete sequence.	356692	-	3696649	CATGGCTCGGGCCCAGGCGGG	1	0	1
Bacteria	NA	Chromohalobacter salexigens DSM 3043 genomic DNA- complete sequence.	2842967	+	3696649	CATGGCTCGTCCAGCCGACGC	0	1	1
Bacteria	NA	Chromohalobacter salexigens DSM 3043 genomic DNA- complete sequence.	2533870	-	3696649	CATGGCTCGTGGCGTCACCAA	1	0	1
Bacteria	NA	Chromohalobacter salexigens DSM 3043 genomic DNA- complete sequence.	2484458	-	3696649	CATGGCTCTGACGCTGAATGC	1	0	1
Bacteria	NA	Chromohalobacter salexigens DSM 3043 genomic DNA- complete sequence.	1785255	+	3696649	CATGGCTCTGGTGCACGACCG	0	1	1
Bacteria	NA	Chromohalobacter salexigens DSM 3043 genomic DNA- complete sequence.	919865	+	3696649	CATGGCTGATCCACGCCGAGC	0	1	1
Bacteria	NA	Chromohalobacter salexigens DSM 3043 genomic DNA- complete sequence.	3177001	-	3696649	CATGGCTGCCACCCCGCGCCT	1	0	1
Bacteria	NA	Chromohalobacter salexigens DSM 3043 genomic DNA- complete sequence.	1100941	+	3696649	CATGGCTGCCGCGCCACGCGG	0	1	1
Bacteria	NA	Chromohalobacter salexigens DSM 3043 genomic DNA- complete sequence.	425591	-	3696649	CATGGCTGGACGAGGCGGTCA	1	0	1
Bacteria	NA	Chromohalobacter salexigens DSM 3043 genomic DNA- complete sequence.	1002896	+	3696649	CATGGCTGGATTGGAATGAAG	0	1	1
Bacteria	NA	Chromohalobacter salexigens DSM 3043 genomic DNA- complete sequence.	466171	+	3696649	CATGGCTGGCGGCGGGCTCTC	0	1	1
Bacteria	NA	Chromohalobacter salexigens DSM 3043 genomic DNA- complete sequence.	2039265	+	3696649	CATGGCTGGTGGCGGGAAGCG	0	1	1
Bacteria	NA	Chromohalobacter salexigens DSM 3043 genomic DNA- complete sequence.	1648762	-	3696649	CATGGCTGGTGGGCCGGGCGC	1	0	1
Bacteria	NA	Chromohalobacter salexigens DSM 3043 genomic DNA- complete sequence.	569232	-	3696649	CATGGCTGTTGAGCTTGAGAT	1	0	1
Bacteria	NA	Chromohalobacter salexigens DSM 3043 genomic DNA- complete sequence.	2909267	+	3696649	CATGGCTTTCCAGCCCTGCGC	0	1	1
Bacteria	NA	Chromohalobacter salexigens DSM 3043 genomic DNA- complete sequence.	3344516	-	3696649	CATGGGAAATGGCAATAACGA	1	0	1
Bacteria	NA	Chromohalobacter salexigens DSM 3043 genomic DNA- complete sequence.	970360	+	3696649	CATGGGAACCGCGGAAATCGA	0	1	1
Bacteria	NA	Chromohalobacter salexigens DSM 3043 genomic DNA- complete sequence.	304254	+	3696649	CATGGGAATCTCTCCTGGGGA	0	1	1
Bacteria	NA	Chromohalobacter salexigens DSM 3043 genomic DNA- complete sequence.	232400	-	3696649	CATGGGACGCTTCCACCAGTT	1	0	1
Bacteria	NA	Chromohalobacter salexigens DSM 3043 genomic DNA- complete sequence.	2985594	+	3696649	CATGGGAGACATTCTCCAACG	0	1	1
Bacteria	NA	Chromohalobacter salexigens DSM 3043 genomic DNA- complete sequence.	1180678	+	3696649	CATGGGAGCGTCTGTCGCGAT	0	1	1
Bacteria	NA	Chromohalobacter salexigens DSM 3043 genomic DNA- complete sequence.	2121134	+	3696649	CATGGGAGGCGAGACCCAGGG	0	1	1
Bacteria	NA	Chromohalobacter salexigens DSM 3043 genomic DNA- complete sequence.	2763182	-	3696649	CATGGGAGTCTCCTCGTGATG	1	0	1
Bacteria	NA	Chromohalobacter salexigens DSM 3043 genomic DNA- complete sequence.	394032	+	3696649	CATGGGATCACCGATACGCAT	0	1	1
Bacteria	NA	Chromohalobacter salexigens DSM 3043 genomic DNA- complete sequence.	2208340	-	3696649	CATGGGCAACGAGCGCGTGGT	1	0	1
Bacteria	NA	Chromohalobacter salexigens DSM 3043 genomic DNA- complete sequence.	1581219	-	3696649	CATGGGCAACGTCGCGCGCAT	1	0	1
Bacteria	NA	Chromohalobacter salexigens DSM 3043 genomic DNA- complete sequence.	3264821	-	3696649	CATGGGCAAGCTTGGCGCCGG	1	0	1
Bacteria	NA	Chromohalobacter salexigens DSM 3043 genomic DNA- complete sequence.	2553567	+	3696649	CATGGGCAAGGGCGTGATCTG	0	1	1
Bacteria	NA	Chromohalobacter salexigens DSM 3043 genomic DNA- complete sequence.	3440959	+	3696649	CATGGGCACCCGCTCGCGGTA	0	1	1
Bacteria	NA	Chromohalobacter salexigens DSM 3043 genomic DNA- complete sequence.	2752120	-	3696649	CATGGGCACTACCTCTTGCAA	1	0	1
Bacteria	NA	Chromohalobacter salexigens DSM 3043 genomic DNA- complete sequence.	738984	+	3696649	CATGGGCAGCCTCTACGAGGT	0	1	1
Bacteria	NA	Chromohalobacter salexigens DSM 3043 genomic DNA- complete sequence.	3078021	-	3696649	CATGGGCAGCTCGGCATACGC	1	0	1
Bacteria	NA	Chromohalobacter salexigens DSM 3043 genomic DNA- complete sequence.	3315824	-	3696649	CATGGGCAGGCGCAGGGTCGG	1	0	1
Bacteria	NA	Chromohalobacter salexigens DSM 3043 genomic DNA- complete sequence.	1506418	-	3696649	CATGGGCATCGACAAGGCCGA	1	0	1
Bacteria	NA	Chromohalobacter salexigens DSM 3043 genomic DNA- complete sequence.	2140561	-	3696649	CATGGGCATCGAGCATCGCAA	1	0	1
Bacteria	NA	Chromohalobacter salexigens DSM 3043 genomic DNA- complete sequence.	3417525	+	3696649	CATGGGCATCGGCCCCGCGCC	0	1	1
Bacteria	NA	Chromohalobacter salexigens DSM 3043 genomic DNA- complete sequence.	1445380	+	3696649	CATGGGCATCGGGCATATCCG	0	1	1
Bacteria	NA	Chromohalobacter salexigens DSM 3043 genomic DNA- complete sequence.	2917304	-	3696649	CATGGGCATTCGCGGGTTCGG	1	0	1
Bacteria	NA	Chromohalobacter salexigens DSM 3043 genomic DNA- complete sequence.	2383803	-	3696649	CATGGGCCAGCGTGGCGTGAC	1	0	1
Bacteria	NA	Chromohalobacter salexigens DSM 3043 genomic DNA- complete sequence.	55371	+	3696649	CATGGGCCAGCTTGGGCCGTG	0	1	1
Bacteria	NA	Chromohalobacter salexigens DSM 3043 genomic DNA- complete sequence.	340714	+	3696649	CATGGGCCCGGTACCGGCGAC	0	1	1
Bacteria	NA	Chromohalobacter salexigens DSM 3043 genomic DNA- complete sequence.	959517	+	3696649	CATGGGCCGCCTGATGAAGGC	0	1	1
Bacteria	NA	Chromohalobacter salexigens DSM 3043 genomic DNA- complete sequence.	2290361	+	3696649	CATGGGCCGCTTGTCGGTATC	0	1	1
Bacteria	NA	Chromohalobacter salexigens DSM 3043 genomic DNA- complete sequence.	413095	+	3696649	CATGGGCCGGGTGACCCCCGA	0	1	1
Bacteria	NA	Chromohalobacter salexigens DSM 3043 genomic DNA- complete sequence.	3441277	-	3696649	CATGGGCCGTACCCTGGTCAA	1	0	1
Bacteria	NA	Chromohalobacter salexigens DSM 3043 genomic DNA- complete sequence.	241631	-	3696649	CATGGGCCTCTCCGGAGCCAT	1	0	1
Bacteria	NA	Chromohalobacter salexigens DSM 3043 genomic DNA- complete sequence.	701945	+	3696649	CATGGGCCTGCTGACGGAAGC	0	1	1
Bacteria	NA	Chromohalobacter salexigens DSM 3043 genomic DNA- complete sequence.	2819557	+	3696649	CATGGGCCTTGCCACTCCCGC	0	1	1
Bacteria	NA	Chromohalobacter salexigens DSM 3043 genomic DNA- complete sequence.	1007783	-	3696649	CATGGGCGACCCACTGCACGA	1	0	1
Bacteria	NA	Chromohalobacter salexigens DSM 3043 genomic DNA- complete sequence.	714884	-	3696649	CATGGGCGACTTCATCAGCGG	1	0	1
Bacteria	NA	Chromohalobacter salexigens DSM 3043 genomic DNA- complete sequence.	17447	-	3696649	CATGGGCGAGGACCTGCTGAA	1	0	1
Bacteria	NA	Chromohalobacter salexigens DSM 3043 genomic DNA- complete sequence.	3328859	-	3696649	CATGGGCGAGGCGTATCCGCT	1	0	1
Bacteria	NA	Chromohalobacter salexigens DSM 3043 genomic DNA- complete sequence.	2172824	-	3696649	CATGGGCGCAGAGGGCGGCGT	1	0	1
Bacteria	NA	Chromohalobacter salexigens DSM 3043 genomic DNA- complete sequence.	2965234	+	3696649	CATGGGCGCCATCGCCAGCGG	0	1	1
Bacteria	NA	Chromohalobacter salexigens DSM 3043 genomic DNA- complete sequence.	1373486	-	3696649	CATGGGCGCCTGGTACTATAA	1	0	1
Bacteria	NA	Chromohalobacter salexigens DSM 3043 genomic DNA- complete sequence.	1994143	+	3696649	CATGGGCGCGACGAGCGCCGT	0	1	1
Bacteria	NA	Chromohalobacter salexigens DSM 3043 genomic DNA- complete sequence.	1330035	+	3696649	CATGGGCGCGCGCGTCCGGCG	0	1	1
Bacteria	NA	Chromohalobacter salexigens DSM 3043 genomic DNA- complete sequence.	1584628	+	3696649	CATGGGCGCGTCGCCGGCGTC	0	1	1
Bacteria	NA	Chromohalobacter salexigens DSM 3043 genomic DNA- complete sequence.	287328	-	3696649	CATGGGCGGCACCGATGAAGG	1	0	1
Bacteria	NA	Chromohalobacter salexigens DSM 3043 genomic DNA- complete sequence.	3438495	-	3696649	CATGGGCGGCTCCGGCGGCGG	1	0	1
Bacteria	NA	Chromohalobacter salexigens DSM 3043 genomic DNA- complete sequence.	1520460	+	3696649	CATGGGCGGCTTCGTGCGCGC	0	1	1
Bacteria	NA	Chromohalobacter salexigens DSM 3043 genomic DNA- complete sequence.	399045	+	3696649	CATGGGCGTAGAGCAGGTTGA	0	1	1
Bacteria	NA	Chromohalobacter salexigens DSM 3043 genomic DNA- complete sequence.	2211881	+	3696649	CATGGGCGTGCCCTACGAGTT	0	1	1
Bacteria	NA	Chromohalobacter salexigens DSM 3043 genomic DNA- complete sequence.	2805175	-	3696649	CATGGGCTATCAGATGCGTCG	1	0	1
Bacteria	NA	Chromohalobacter salexigens DSM 3043 genomic DNA- complete sequence.	2220528	-	3696649	CATGGGCTCGCCGGCGAGGCC	1	0	1
Bacteria	NA	Chromohalobacter salexigens DSM 3043 genomic DNA- complete sequence.	647278	-	3696649	CATGGGCTGCGTGGCCTATAC	1	0	1
Bacteria	NA	Chromohalobacter salexigens DSM 3043 genomic DNA- complete sequence.	349723	+	3696649	CATGGGCTGGGCAGAGAAGGC	0	1	1
Bacteria	NA	Chromohalobacter salexigens DSM 3043 genomic DNA- complete sequence.	182492	+	3696649	CATGGGCTGGTTCGATATGCT	0	1	1
Bacteria	NA	Chromohalobacter salexigens DSM 3043 genomic DNA- complete sequence.	1900124	-	3696649	CATGGGCTGTACGGGAATCGG	1	0	1
Bacteria	NA	Chromohalobacter salexigens DSM 3043 genomic DNA- complete sequence.	1521283	-	3696649	CATGGGCTTCGGCCAGGGTCA	1	0	1
Bacteria	NA	Chromohalobacter salexigens DSM 3043 genomic DNA- complete sequence.	1127869	+	3696649	CATGGGCTTCGGTACCGACCA	0	1	1
Bacteria	NA	Chromohalobacter salexigens DSM 3043 genomic DNA- complete sequence.	1015194	+	3696649	CATGGGGAAGGGCGCCTCGTG	0	1	1
Bacteria	NA	Chromohalobacter salexigens DSM 3043 genomic DNA- complete sequence.	2060379	+	3696649	CATGGGGACACCAAAACGCTG	0	1	1
Bacteria	NA	Chromohalobacter salexigens DSM 3043 genomic DNA- complete sequence.	8224	-	3696649	CATGGGGACCTACTATGCGCG	1	0	1
Bacteria	NA	Chromohalobacter salexigens DSM 3043 genomic DNA- complete sequence.	1776021	+	3696649	CATGGGGATCGACCCCGAGCA	0	1	1
Bacteria	NA	Chromohalobacter salexigens DSM 3043 genomic DNA- complete sequence.	2147411	+	3696649	CATGGGGATCGTCAACGCCGG	0	1	1
Bacteria	NA	Chromohalobacter salexigens DSM 3043 genomic DNA- complete sequence.	2552275	-	3696649	CATGGGGATCTTCACAATCGT	1	0	1
Bacteria	NA	Chromohalobacter salexigens DSM 3043 genomic DNA- complete sequence.	3040557	+	3696649	CATGGGGATGTCGAGTTCAAT	0	1	1
Bacteria	NA	Chromohalobacter salexigens DSM 3043 genomic DNA- complete sequence.	3152116	-	3696649	CATGGGGCAGATCGATCTGGT	1	0	1
Bacteria	NA	Chromohalobacter salexigens DSM 3043 genomic DNA- complete sequence.	1722851	+	3696649	CATGGGGCCGAAGCCTTCCTG	0	1	1
Bacteria	NA	Chromohalobacter salexigens DSM 3043 genomic DNA- complete sequence.	2026562	+	3696649	CATGGGGCCTGCCAGGTGATC	0	1	1
Bacteria	NA	Chromohalobacter salexigens DSM 3043 genomic DNA- complete sequence.	2202822	-	3696649	CATGGGGCGCCCGGTGTCGGT	1	0	1
Bacteria	NA	Chromohalobacter salexigens DSM 3043 genomic DNA- complete sequence.	3362997	-	3696649	CATGGGGCGGCCTGCTGGCCG	1	0	1
Bacteria	NA	Chromohalobacter salexigens DSM 3043 genomic DNA- complete sequence.	1828892	+	3696649	CATGGGGCGGTGGCCATCGGC	0	1	1
Bacteria	NA	Chromohalobacter salexigens DSM 3043 genomic DNA- complete sequence.	845211	-	3696649	CATGGGGCGTCCACCTCGTGG	1	0	1
Bacteria	NA	Chromohalobacter salexigens DSM 3043 genomic DNA- complete sequence.	151392	+	3696649	CATGGGGCGTCTGACCGACCA	0	1	1
Bacteria	NA	Chromohalobacter salexigens DSM 3043 genomic DNA- complete sequence.	532274	+	3696649	CATGGGGCGTGAGTTCTGGTC	0	1	1
Bacteria	NA	Chromohalobacter salexigens DSM 3043 genomic DNA- complete sequence.	170015	+	3696649	CATGGGGCGTGGTGTACTGCC	0	1	1
Bacteria	NA	Chromohalobacter salexigens DSM 3043 genomic DNA- complete sequence.	2072656	-	3696649	CATGGGGCTTCACGCCGGCGA	1	0	1
Bacteria	NA	Chromohalobacter salexigens DSM 3043 genomic DNA- complete sequence.	460408	+	3696649	CATGGGGCTTCAGCTCGAAGC	0	1	1
Bacteria	NA	Chromohalobacter salexigens DSM 3043 genomic DNA- complete sequence.	2836992	+	3696649	CATGGGGCTTGCCCAGCGCCT	0	1	1
Bacteria	NA	Chromohalobacter salexigens DSM 3043 genomic DNA- complete sequence.	763468	+	3696649	CATGGGGGAAGATGTGGTCGA	0	1	1
Bacteria	NA	Chromohalobacter salexigens DSM 3043 genomic DNA- complete sequence.	3180072	+	3696649	CATGGGGGAAGCCTTCTCCCT	0	1	1
Bacteria	NA	Chromohalobacter salexigens DSM 3043 genomic DNA- complete sequence.	1100825	-	3696649	CATGGGGGTCGCCATCGCCCG	1	0	1
Bacteria	NA	Chromohalobacter salexigens DSM 3043 genomic DNA- complete sequence.	2448401	+	3696649	CATGGGGGTGGCGGCCTACAA	0	1	1
Bacteria	NA	Chromohalobacter salexigens DSM 3043 genomic DNA- complete sequence.	2954134	-	3696649	CATGGGGTACATCGAGGAAAC	1	0	1
Bacteria	NA	Chromohalobacter salexigens DSM 3043 genomic DNA- complete sequence.	2682322	-	3696649	CATGGGGTACGGCCCGGTGCC	1	0	1
Bacteria	NA	Chromohalobacter salexigens DSM 3043 genomic DNA- complete sequence.	2944087	+	3696649	CATGGGGTAGTCGACCGAGGA	0	1	1
Bacteria	NA	Chromohalobacter salexigens DSM 3043 genomic DNA- complete sequence.	3438297	+	3696649	CATGGGGTCGAAGTTCTCGAT	0	1	1
Bacteria	NA	Chromohalobacter salexigens DSM 3043 genomic DNA- complete sequence.	495008	+	3696649	CATGGGGTCTCGAGCTTGAAG	0	1	1
Bacteria	NA	Chromohalobacter salexigens DSM 3043 genomic DNA- complete sequence.	1592139	-	3696649	CATGGGGTTTCCTACCGCTGA	1	0	1
Bacteria	NA	Chromohalobacter salexigens DSM 3043 genomic DNA- complete sequence.	2689431	-	3696649	CATGGGTACCAACCTGAGCGT	1	0	1
Bacteria	NA	Chromohalobacter salexigens DSM 3043 genomic DNA- complete sequence.	227957	+	3696649	CATGGGTAGTGTTCTCGATCC	0	1	1
Bacteria	NA	Chromohalobacter salexigens DSM 3043 genomic DNA- complete sequence.	989257	-	3696649	CATGGGTCAGCAGTTCCGCGA	1	0	1
Bacteria	NA	Chromohalobacter salexigens DSM 3043 genomic DNA- complete sequence.	884895	-	3696649	CATGGGTCCAGTGGCGGCGAC	1	0	1
Bacteria	NA	Chromohalobacter salexigens DSM 3043 genomic DNA- complete sequence.	2703234	+	3696649	CATGGGTCCGGCCGCCGAGGC	0	1	1
Bacteria	NA	Chromohalobacter salexigens DSM 3043 genomic DNA- complete sequence.	2932525	+	3696649	CATGGGTGACCAGAACCAGGG	0	1	1
Bacteria	NA	Chromohalobacter salexigens DSM 3043 genomic DNA- complete sequence.	3287172	+	3696649	CATGGGTGACGGTGGCGAAGG	0	1	1
Bacteria	NA	Chromohalobacter salexigens DSM 3043 genomic DNA- complete sequence.	1685439	-	3696649	CATGGGTGCCGAGACACGTTG	1	0	1
Bacteria	NA	Chromohalobacter salexigens DSM 3043 genomic DNA- complete sequence.	115040	+	3696649	CATGGGTGCGCGCAGCGTCAT	0	1	1
Bacteria	NA	Chromohalobacter salexigens DSM 3043 genomic DNA- complete sequence.	13254	-	3696649	CATGGGTGGTGCCAGCACGCG	1	0	1
Bacteria	NA	Chromohalobacter salexigens DSM 3043 genomic DNA- complete sequence.	485591	+	3696649	CATGGGTGTGCGTGAGCAGAT	0	1	1
Bacteria	NA	Chromohalobacter salexigens DSM 3043 genomic DNA- complete sequence.	1177311	+	3696649	CATGGTACGCCCAGCAAGGGC	0	1	1
Bacteria	NA	Chromohalobacter salexigens DSM 3043 genomic DNA- complete sequence.	3422111	+	3696649	CATGGTATCCACCGGCAGCAA	0	1	1
Bacteria	NA	Chromohalobacter salexigens DSM 3043 genomic DNA- complete sequence.	1248084	-	3696649	CATGGTCAAACTCTCCTCGTT	1	0	1
Bacteria	NA	Chromohalobacter salexigens DSM 3043 genomic DNA- complete sequence.	2314267	+	3696649	CATGGTCAAGCGGCTGGGCAC	0	1	1
Bacteria	NA	Chromohalobacter salexigens DSM 3043 genomic DNA- complete sequence.	1862386	+	3696649	CATGGTCAAGGTCCGTGAAGA	0	1	1
Bacteria	NA	Chromohalobacter salexigens DSM 3043 genomic DNA- complete sequence.	1282686	+	3696649	CATGGTCACCAGGTTATCGGT	0	1	1
Bacteria	NA	Chromohalobacter salexigens DSM 3043 genomic DNA- complete sequence.	3474525	+	3696649	CATGGTCACGAAGGCCAGCAC	0	1	1
Bacteria	NA	Chromohalobacter salexigens DSM 3043 genomic DNA- complete sequence.	2486275	-	3696649	CATGGTCACGGTCTGTCCCAC	1	0	1
Bacteria	NA	Chromohalobacter salexigens DSM 3043 genomic DNA- complete sequence.	1252463	-	3696649	CATGGTCACGTTGAACACCCG	1	0	1
Bacteria	NA	Chromohalobacter salexigens DSM 3043 genomic DNA- complete sequence.	2407805	-	3696649	CATGGTCAGGGGAGCGGCGAC	1	0	1
Bacteria	NA	Chromohalobacter salexigens DSM 3043 genomic DNA- complete sequence.	3293471	-	3696649	CATGGTCCGCTGGAGGCACTG	1	0	1
Bacteria	NA	Chromohalobacter salexigens DSM 3043 genomic DNA- complete sequence.	2573300	+	3696649	CATGGTCGAAGATGGCGAACC	0	1	1
Bacteria	NA	Chromohalobacter salexigens DSM 3043 genomic DNA- complete sequence.	592285	+	3696649	CATGGTCGAATCTCGCAGTGT	0	1	1
Bacteria	NA	Chromohalobacter salexigens DSM 3043 genomic DNA- complete sequence.	1565877	-	3696649	CATGGTCGACTTTGGCATCCA	1	0	1
Bacteria	NA	Chromohalobacter salexigens DSM 3043 genomic DNA- complete sequence.	1247676	+	3696649	CATGGTCGAGCAGAGCGCCAC	0	1	1
Bacteria	NA	Chromohalobacter salexigens DSM 3043 genomic DNA- complete sequence.	2788247	+	3696649	CATGGTCGAGCTGCGTGAACG	0	1	1
Bacteria	NA	Chromohalobacter salexigens DSM 3043 genomic DNA- complete sequence.	2370802	+	3696649	CATGGTCGAGGATCGCGGCTA	0	1	1
Bacteria	NA	Chromohalobacter salexigens DSM 3043 genomic DNA- complete sequence.	495478	-	3696649	CATGGTCGATGGCCAGGCCGT	1	0	1
Bacteria	NA	Chromohalobacter salexigens DSM 3043 genomic DNA- complete sequence.	3202906	+	3696649	CATGGTCGCCTGCCAGGTCGC	0	1	1
Bacteria	NA	Chromohalobacter salexigens DSM 3043 genomic DNA- complete sequence.	493371	+	3696649	CATGGTCGCGCAGGCGGTGCA	0	1	1
Bacteria	NA	Chromohalobacter salexigens DSM 3043 genomic DNA- complete sequence.	2965447	-	3696649	CATGGTCGCGCCGGTGGCGAT	1	0	1
Bacteria	NA	Chromohalobacter salexigens DSM 3043 genomic DNA- complete sequence.	2069850	-	3696649	CATGGTCGGACTTCCTGGACA	1	0	1
Bacteria	NA	Chromohalobacter salexigens DSM 3043 genomic DNA- complete sequence.	1717293	-	3696649	CATGGTCGGCGGACTGTTGCT	1	0	1
Bacteria	NA	Chromohalobacter salexigens DSM 3043 genomic DNA- complete sequence.	2959644	+	3696649	CATGGTCGGCGGCCACCACCA	0	1	1
Bacteria	NA	Chromohalobacter salexigens DSM 3043 genomic DNA- complete sequence.	1045130	-	3696649	CATGGTCGGGGAGGATCGCTT	1	0	1
Bacteria	NA	Chromohalobacter salexigens DSM 3043 genomic DNA- complete sequence.	2209032	+	3696649	CATGGTCGTCACCCTGCTGGG	0	1	1
Bacteria	NA	Chromohalobacter salexigens DSM 3043 genomic DNA- complete sequence.	3423495	-	3696649	CATGGTCGTCGAGGGTACCGT	1	0	1
Bacteria	NA	Chromohalobacter salexigens DSM 3043 genomic DNA- complete sequence.	3600702	+	3696649	CATGGTCGTCGGCTGGCGCAC	0	1	1
Bacteria	NA	Chromohalobacter salexigens DSM 3043 genomic DNA- complete sequence.	2204823	-	3696649	CATGGTCGTCGGTGCCCAGCC	1	0	1
Bacteria	NA	Chromohalobacter salexigens DSM 3043 genomic DNA- complete sequence.	1180171	-	3696649	CATGGTCGTGGCTGCCGCGGC	1	0	1
Bacteria	NA	Chromohalobacter salexigens DSM 3043 genomic DNA- complete sequence.	859403	-	3696649	CATGGTCTGGCAGGCACGCCG	1	0	1
Bacteria	NA	Chromohalobacter salexigens DSM 3043 genomic DNA- complete sequence.	1261502	+	3696649	CATGGTCTGGTCGTTGGCGAG	0	1	1
Bacteria	NA	Chromohalobacter salexigens DSM 3043 genomic DNA- complete sequence.	3435020	-	3696649	CATGGTCTTCCAGGGCGCGAG	1	0	1
Bacteria	NA	Chromohalobacter salexigens DSM 3043 genomic DNA- complete sequence.	137704	+	3696649	CATGGTGAAAGGGGATCGCCC	0	1	1
Bacteria	NA	Chromohalobacter salexigens DSM 3043 genomic DNA- complete sequence.	170239	-	3696649	CATGGTGAAGCAGCTCAGGAC	1	0	1
Bacteria	NA	Chromohalobacter salexigens DSM 3043 genomic DNA- complete sequence.	836710	-	3696649	CATGGTGAATACTGGCTTCGA	1	0	1
Bacteria	NA	Chromohalobacter salexigens DSM 3043 genomic DNA- complete sequence.	2134033	-	3696649	CATGGTGACGAATTCCTCGGC	1	0	1
Bacteria	NA	Chromohalobacter salexigens DSM 3043 genomic DNA- complete sequence.	1836516	+	3696649	CATGGTGACGCGCCTGCGCAC	0	1	1
Bacteria	NA	Chromohalobacter salexigens DSM 3043 genomic DNA- complete sequence.	2408510	-	3696649	CATGGTGACGTCGCTGTCGCG	1	0	1
Bacteria	NA	Chromohalobacter salexigens DSM 3043 genomic DNA- complete sequence.	1087617	-	3696649	CATGGTGACTGGCGCTGGCTG	1	0	1
Bacteria	NA	Chromohalobacter salexigens DSM 3043 genomic DNA- complete sequence.	1687530	+	3696649	CATGGTGAGCATCAGCATCCA	0	1	1
Bacteria	NA	Chromohalobacter salexigens DSM 3043 genomic DNA- complete sequence.	1598826	+	3696649	CATGGTGAGGGCAGCCAGCAA	0	1	1
Bacteria	NA	Chromohalobacter salexigens DSM 3043 genomic DNA- complete sequence.	1377248	+	3696649	CATGGTGAGTCGGCAATTTGG	0	1	1
Bacteria	NA	Chromohalobacter salexigens DSM 3043 genomic DNA- complete sequence.	3380271	-	3696649	CATGGTGAGTTCGAGCCCGGT	1	0	1
Bacteria	NA	Chromohalobacter salexigens DSM 3043 genomic DNA- complete sequence.	1365130	-	3696649	CATGGTGATACAGGCAACGTT	1	0	1
Bacteria	NA	Chromohalobacter salexigens DSM 3043 genomic DNA- complete sequence.	165511	-	3696649	CATGGTGATATCGCGCACCAG	1	0	1
Bacteria	NA	Chromohalobacter salexigens DSM 3043 genomic DNA- complete sequence.	3671354	+	3696649	CATGGTGATCAGGTCGTCGAC	0	1	1
Bacteria	NA	Chromohalobacter salexigens DSM 3043 genomic DNA- complete sequence.	3108071	-	3696649	CATGGTGATCGAGATGCCGTT	1	0	1
Bacteria	NA	Chromohalobacter salexigens DSM 3043 genomic DNA- complete sequence.	1011564	+	3696649	CATGGTGATCGTGAAGTTTTC	0	1	1
Bacteria	NA	Chromohalobacter salexigens DSM 3043 genomic DNA- complete sequence.	40312	-	3696649	CATGGTGATCTGGAAATTCTC	1	0	1
Bacteria	NA	Chromohalobacter salexigens DSM 3043 genomic DNA- complete sequence.	1553612	+	3696649	CATGGTGATGCTGGAGTGGCC	0	1	1
Bacteria	NA	Chromohalobacter salexigens DSM 3043 genomic DNA- complete sequence.	3110602	-	3696649	CATGGTGCACACCCTGTTGAA	1	0	1
Bacteria	NA	Chromohalobacter salexigens DSM 3043 genomic DNA- complete sequence.	781207	+	3696649	CATGGTGCCGAACGTGCCCAG	0	1	1
Bacteria	NA	Chromohalobacter salexigens DSM 3043 genomic DNA- complete sequence.	3660656	-	3696649	CATGGTGCCGAGCAGGTCGAG	1	0	1
Bacteria	NA	Chromohalobacter salexigens DSM 3043 genomic DNA- complete sequence.	3611697	+	3696649	CATGGTGCCGATCGGCTCGAT	0	1	1
Bacteria	NA	Chromohalobacter salexigens DSM 3043 genomic DNA- complete sequence.	514145	-	3696649	CATGGTGCGACCGCCCTGCAT	1	0	1
Bacteria	NA	Chromohalobacter salexigens DSM 3043 genomic DNA- complete sequence.	2442524	-	3696649	CATGGTGCGCGATGGCAACTG	1	0	1
Bacteria	NA	Chromohalobacter salexigens DSM 3043 genomic DNA- complete sequence.	1503773	-	3696649	CATGGTGCGCTCCGGCCGCGC	1	0	1
Bacteria	NA	Chromohalobacter salexigens DSM 3043 genomic DNA- complete sequence.	103821	+	3696649	CATGGTGCGGATGTGCTGGAC	0	1	1
Bacteria	NA	Chromohalobacter salexigens DSM 3043 genomic DNA- complete sequence.	1889950	-	3696649	CATGGTGCTCAAAAACTCGGG	1	0	1
Bacteria	NA	Chromohalobacter salexigens DSM 3043 genomic DNA- complete sequence.	2832855	+	3696649	CATGGTGCTCAAGATCCCCGA	0	1	1
Bacteria	NA	Chromohalobacter salexigens DSM 3043 genomic DNA- complete sequence.	3267525	+	3696649	CATGGTGCTCGGGACCGATAC	0	1	1
Bacteria	NA	Chromohalobacter salexigens DSM 3043 genomic DNA- complete sequence.	64047	-	3696649	CATGGTGCTGCTATGCCGTCG	1	0	1
Bacteria	NA	Chromohalobacter salexigens DSM 3043 genomic DNA- complete sequence.	3478429	-	3696649	CATGGTGCTGCTGGTGCTGGG	1	0	1
Bacteria	NA	Chromohalobacter salexigens DSM 3043 genomic DNA- complete sequence.	1741132	+	3696649	CATGGTGCTGGGCGAGCCGCA	0	1	1
Bacteria	NA	Chromohalobacter salexigens DSM 3043 genomic DNA- complete sequence.	1887519	-	3696649	CATGGTGCTGTTGCTGACCAG	1	0	1
Bacteria	NA	Chromohalobacter salexigens DSM 3043 genomic DNA- complete sequence.	2452739	+	3696649	CATGGTGGACGCGAATGAGCG	0	1	1
Bacteria	NA	Chromohalobacter salexigens DSM 3043 genomic DNA- complete sequence.	2072293	+	3696649	CATGGTGGAGTCGACGCACTA	0	1	1
Bacteria	NA	Chromohalobacter salexigens DSM 3043 genomic DNA- complete sequence.	721970	+	3696649	CATGGTGGCCCTGGACGCCGA	0	1	1
Bacteria	NA	Chromohalobacter salexigens DSM 3043 genomic DNA- complete sequence.	2440614	-	3696649	CATGGTGGCGCTGGATAACGG	1	0	1
Bacteria	NA	Chromohalobacter salexigens DSM 3043 genomic DNA- complete sequence.	3315614	+	3696649	CATGGTGGCGCTGTCCGCCGG	0	1	1
Bacteria	NA	Chromohalobacter salexigens DSM 3043 genomic DNA- complete sequence.	2133907	+	3696649	CATGGTGGGCGACGAAGCAGG	0	1	1
Bacteria	NA	Chromohalobacter salexigens DSM 3043 genomic DNA- complete sequence.	2859724	+	3696649	CATGGTGGGCGCAGGCGCGGC	0	1	1
Bacteria	NA	Chromohalobacter salexigens DSM 3043 genomic DNA- complete sequence.	2670054	-	3696649	CATGGTGGTCTCGGTGGAAAG	1	0	1
Bacteria	NA	Chromohalobacter salexigens DSM 3043 genomic DNA- complete sequence.	3502987	-	3696649	CATGGTGTACACCAGCGACGA	1	0	1
Bacteria	NA	Chromohalobacter salexigens DSM 3043 genomic DNA- complete sequence.	577592	-	3696649	CATGGTGTCCAATGCCAGTTG	1	0	1
Bacteria	NA	Chromohalobacter salexigens DSM 3043 genomic DNA- complete sequence.	426192	+	3696649	CATGGTGTCCGACGACGCGCT	0	1	1
Bacteria	NA	Chromohalobacter salexigens DSM 3043 genomic DNA- complete sequence.	1728576	+	3696649	CATGGTGTCGGGTCCGTTGGG	0	1	1
Bacteria	NA	Chromohalobacter salexigens DSM 3043 genomic DNA- complete sequence.	2647762	-	3696649	CATGGTGTCGTTGTCGAGCAG	1	0	1
Bacteria	NA	Chromohalobacter salexigens DSM 3043 genomic DNA- complete sequence.	3579814	-	3696649	CATGGTGTCTCGGTGATCGCC	1	0	1
Bacteria	NA	Chromohalobacter salexigens DSM 3043 genomic DNA- complete sequence.	185080	-	3696649	CATGGTGTGCCAGTCGCTCCG	1	0	1
Bacteria	NA	Chromohalobacter salexigens DSM 3043 genomic DNA- complete sequence.	3452071	-	3696649	CATGGTGTGCCTCGAAAGCGG	1	0	1
Bacteria	NA	Chromohalobacter salexigens DSM 3043 genomic DNA- complete sequence.	1387965	+	3696649	CATGGTGTGGTTGCGCACCGT	0	1	1
Bacteria	NA	Chromohalobacter salexigens DSM 3043 genomic DNA- complete sequence.	178278	-	3696649	CATGGTTAGGCATCGAAACAT	1	0	1
Bacteria	NA	Chromohalobacter salexigens DSM 3043 genomic DNA- complete sequence.	3447512	-	3696649	CATGGTTCACGCCGCACGCAA	1	0	1
Bacteria	NA	Chromohalobacter salexigens DSM 3043 genomic DNA- complete sequence.	816307	+	3696649	CATGGTTCAGCGAGACGCATC	0	1	1
Bacteria	NA	Chromohalobacter salexigens DSM 3043 genomic DNA- complete sequence.	2940774	+	3696649	CATGGTTCTCTCGGATCGTCG	0	1	1
Bacteria	NA	Chromohalobacter salexigens DSM 3043 genomic DNA- complete sequence.	2538800	+	3696649	CATGGTTGACGCGCTCGCCCG	0	1	1
Bacteria	NA	Chromohalobacter salexigens DSM 3043 genomic DNA- complete sequence.	356586	+	3696649	CATGGTTGATGGAGGTCGTGT	0	1	1
Bacteria	NA	Chromohalobacter salexigens DSM 3043 genomic DNA- complete sequence.	3430254	+	3696649	CATGGTTGATGTTGAGACCAT	0	1	1
Bacteria	NA	Chromohalobacter salexigens DSM 3043 genomic DNA- complete sequence.	2097325	+	3696649	CATGGTTGCCGAGTCCGTTGT	0	1	1
Bacteria	NA	Chromohalobacter salexigens DSM 3043 genomic DNA- complete sequence.	1844624	-	3696649	CATGGTTGGCGACGATCACGT	1	0	1
Bacteria	NA	Chromohalobacter salexigens DSM 3043 genomic DNA- complete sequence.	1983202	-	3696649	CATGGTTGTTGTCGTAGATGT	1	0	1
Bacteria	NA	Chromohalobacter salexigens DSM 3043 genomic DNA- complete sequence.	1716985	+	3696649	CATGGTTTCCGGGTTGGCGCC	0	1	1
Bacteria	NA	Chromohalobacter salexigens DSM 3043 genomic DNA- complete sequence.	2921964	-	3696649	CATGGTTTCCTCGGGAGACAT	1	0	1
Bacteria	NA	Chromohalobacter salexigens DSM 3043 genomic DNA- complete sequence.	1128163	-	3696649	CATGGTTTCGAGTCCGCCATC	1	0	1
Bacteria	NA	Chromohalobacter salexigens DSM 3043 genomic DNA- complete sequence.	2760812	-	3696649	CATGGTTTCGGGCAATACGCT	1	0	1
Bacteria	NA	Chromohalobacter salexigens DSM 3043 genomic DNA- complete sequence.	428299	+	3696649	CATGGTTTGGAGCCCGCTGGC	0	1	1
Bacteria	NA	Chromohalobacter salexigens DSM 3043 genomic DNA- complete sequence.	3613341	+	3696649	CATGGTTTTCTCCCGTACAGA	0	1	1
Bacteria	NA	Chromohalobacter salexigens DSM 3043 genomic DNA- complete sequence.	3616046	+	3696649	CATGGTTTTGCGGGTTGGCGA	0	1	1
Bacteria	NA	Chromohalobacter salexigens DSM 3043 genomic DNA- complete sequence.	177932	+	3696649	CATGTAACCGCGCTCCTGGAT	0	1	1
Bacteria	NA	Chromohalobacter salexigens DSM 3043 genomic DNA- complete sequence.	3344516	+	3696649	CATGTAACTGGCCCCGGTGAC	0	1	1
Bacteria	NA	Chromohalobacter salexigens DSM 3043 genomic DNA- complete sequence.	1591980	+	3696649	CATGTAAGATCAGCGGCAGAA	0	1	1
Bacteria	NA	Chromohalobacter salexigens DSM 3043 genomic DNA- complete sequence.	2669811	+	3696649	CATGTAAGGGACGCGAACCTG	0	1	1
Bacteria	NA	Chromohalobacter salexigens DSM 3043 genomic DNA- complete sequence.	2833050	-	3696649	CATGTAATAGCGGCTGGCAAA	1	0	1
Bacteria	NA	Chromohalobacter salexigens DSM 3043 genomic DNA- complete sequence.	951118	+	3696649	CATGTACAACAAGCCCGAAGG	0	1	1
Bacteria	NA	Chromohalobacter salexigens DSM 3043 genomic DNA- complete sequence.	1783642	-	3696649	CATGTACAAGCGCATCGCCAA	1	0	1
Bacteria	NA	Chromohalobacter salexigens DSM 3043 genomic DNA- complete sequence.	1268850	+	3696649	CATGTACACGGGCGCGTATCG	0	1	1
Bacteria	NA	Chromohalobacter salexigens DSM 3043 genomic DNA- complete sequence.	3280685	-	3696649	CATGTACAGAATCGGTTTGGG	1	0	1
Bacteria	NA	Chromohalobacter salexigens DSM 3043 genomic DNA- complete sequence.	1734011	-	3696649	CATGTACATCGCCAACGTCAA	1	0	1
Bacteria	NA	Chromohalobacter salexigens DSM 3043 genomic DNA- complete sequence.	2119623	+	3696649	CATGTACGCAGCGACGACGGG	0	1	1
Bacteria	NA	Chromohalobacter salexigens DSM 3043 genomic DNA- complete sequence.	1995512	-	3696649	CATGTACGGCTCCAGCTGGCG	1	0	1
Bacteria	NA	Chromohalobacter salexigens DSM 3043 genomic DNA- complete sequence.	2325569	+	3696649	CATGTACTGCGAGCCGAAGAT	0	1	1
Bacteria	NA	Chromohalobacter salexigens DSM 3043 genomic DNA- complete sequence.	1655429	-	3696649	CATGTAGACCGCATCGCCCCC	1	0	1
Bacteria	NA	Chromohalobacter salexigens DSM 3043 genomic DNA- complete sequence.	2924472	-	3696649	CATGTAGACGATGGTGGGACC	1	0	1
Bacteria	NA	Chromohalobacter salexigens DSM 3043 genomic DNA- complete sequence.	234568	-	3696649	CATGTAGAGCAGCAGGTAGGT	1	0	1
Bacteria	NA	Chromohalobacter salexigens DSM 3043 genomic DNA- complete sequence.	3454612	+	3696649	CATGTAGAGCCGATGGGTGAG	0	1	1
Bacteria	NA	Chromohalobacter salexigens DSM 3043 genomic DNA- complete sequence.	1923559	-	3696649	CATGTAGCAAAAAATCGCCTA	1	0	1
Bacteria	NA	Chromohalobacter salexigens DSM 3043 genomic DNA- complete sequence.	2055778	+	3696649	CATGTAGCCGGAAGGGACCGT	0	1	1
Bacteria	NA	Chromohalobacter salexigens DSM 3043 genomic DNA- complete sequence.	1288342	+	3696649	CATGTAGCCGGGGCCGATGGC	0	1	1
Bacteria	NA	Chromohalobacter salexigens DSM 3043 genomic DNA- complete sequence.	544577	+	3696649	CATGTAGTAAGCGTAGTCGAC	0	1	1
Bacteria	NA	Chromohalobacter salexigens DSM 3043 genomic DNA- complete sequence.	2152845	-	3696649	CATGTAGTACAGCTGGTCGAT	1	0	1
Bacteria	NA	Chromohalobacter salexigens DSM 3043 genomic DNA- complete sequence.	1229662	+	3696649	CATGTAGTAGTCGTTCCTCTT	0	1	1
Bacteria	NA	Chromohalobacter salexigens DSM 3043 genomic DNA- complete sequence.	177326	+	3696649	CATGTAGTCGAGCAGCTCCGG	0	1	1
Bacteria	NA	Chromohalobacter salexigens DSM 3043 genomic DNA- complete sequence.	1217539	+	3696649	CATGTATCAGAACCTGGGCGA	0	1	1
Bacteria	NA	Chromohalobacter salexigens DSM 3043 genomic DNA- complete sequence.	743320	-	3696649	CATGTATCAGGCCGAGGTGCC	1	0	1
Bacteria	NA	Chromohalobacter salexigens DSM 3043 genomic DNA- complete sequence.	100918	-	3696649	CATGTATCTGCTGTATCTGAC	1	0	1
Bacteria	NA	Chromohalobacter salexigens DSM 3043 genomic DNA- complete sequence.	476711	-	3696649	CATGTATTCGATCACGCCGTC	1	0	1
Bacteria	NA	Chromohalobacter salexigens DSM 3043 genomic DNA- complete sequence.	836569	+	3696649	CATGTCAAACTCCTGAGATTT	0	1	1
Bacteria	NA	Chromohalobacter salexigens DSM 3043 genomic DNA- complete sequence.	3465120	-	3696649	CATGTCAAGGCTCGCCTGCTG	1	0	1
Bacteria	NA	Chromohalobacter salexigens DSM 3043 genomic DNA- complete sequence.	1206747	-	3696649	CATGTCAATCACAGGAGGACG	1	0	1
Bacteria	NA	Chromohalobacter salexigens DSM 3043 genomic DNA- complete sequence.	2404436	-	3696649	CATGTCACCCAGTTCTATCTG	1	0	1
Bacteria	NA	Chromohalobacter salexigens DSM 3043 genomic DNA- complete sequence.	1022006	-	3696649	CATGTCACCGCCCTGGGCGTG	1	0	1
Bacteria	NA	Chromohalobacter salexigens DSM 3043 genomic DNA- complete sequence.	2172271	-	3696649	CATGTCACCTCATCAGCTTGG	1	0	1
Bacteria	NA	Chromohalobacter salexigens DSM 3043 genomic DNA- complete sequence.	2304096	+	3696649	CATGTCACGACGCAACTCGCG	0	1	1
Bacteria	NA	Chromohalobacter salexigens DSM 3043 genomic DNA- complete sequence.	1794797	+	3696649	CATGTCACGGTGTATGGCGAC	0	1	1
Bacteria	NA	Chromohalobacter salexigens DSM 3043 genomic DNA- complete sequence.	400281	+	3696649	CATGTCAGATTCACGCACGGC	0	1	1
Bacteria	NA	Chromohalobacter salexigens DSM 3043 genomic DNA- complete sequence.	224471	+	3696649	CATGTCAGATTCGTTCTTCGA	0	1	1
Bacteria	NA	Chromohalobacter salexigens DSM 3043 genomic DNA- complete sequence.	1556533	-	3696649	CATGTCAGCCAGTTCGCTCTG	1	0	1
Bacteria	NA	Chromohalobacter salexigens DSM 3043 genomic DNA- complete sequence.	2468572	+	3696649	CATGTCAGCGAATCTTCAACG	0	1	1
Bacteria	NA	Chromohalobacter salexigens DSM 3043 genomic DNA- complete sequence.	2477661	-	3696649	CATGTCATCCAGCACGCGCTC	1	0	1
Bacteria	NA	Chromohalobacter salexigens DSM 3043 genomic DNA- complete sequence.	2940653	-	3696649	CATGTCATCGGCCTGGCGGCC	1	0	1
Bacteria	NA	Chromohalobacter salexigens DSM 3043 genomic DNA- complete sequence.	41493	-	3696649	CATGTCATTCGCCTCGAACGG	1	0	1
Bacteria	NA	Chromohalobacter salexigens DSM 3043 genomic DNA- complete sequence.	3447110	-	3696649	CATGTCCAAGCGTGACTACTA	1	0	1
Bacteria	NA	Chromohalobacter salexigens DSM 3043 genomic DNA- complete sequence.	2182829	+	3696649	CATGTCCACGATCGTCACGCT	0	1	1
Bacteria	NA	Chromohalobacter salexigens DSM 3043 genomic DNA- complete sequence.	991220	+	3696649	CATGTCCAGAATCGTTACGAA	0	1	1
Bacteria	NA	Chromohalobacter salexigens DSM 3043 genomic DNA- complete sequence.	1327764	+	3696649	CATGTCCAGCTCGCGGTTGCG	0	1	1
Bacteria	NA	Chromohalobacter salexigens DSM 3043 genomic DNA- complete sequence.	3668624	+	3696649	CATGTCCAGGTCGCCGCGCTC	0	1	1
Bacteria	NA	Chromohalobacter salexigens DSM 3043 genomic DNA- complete sequence.	1722173	-	3696649	CATGTCCCACGACAAGGATTG	1	0	1
Bacteria	NA	Chromohalobacter salexigens DSM 3043 genomic DNA- complete sequence.	2835054	+	3696649	CATGTCCCCGGCGCCATCTTT	0	1	1
Bacteria	NA	Chromohalobacter salexigens DSM 3043 genomic DNA- complete sequence.	3520132	+	3696649	CATGTCCCGCACCGGCCCGGG	0	1	1
Bacteria	NA	Chromohalobacter salexigens DSM 3043 genomic DNA- complete sequence.	1669296	-	3696649	CATGTCCCTCGGCGCCCAACG	1	0	1
Bacteria	NA	Chromohalobacter salexigens DSM 3043 genomic DNA- complete sequence.	1032929	+	3696649	CATGTCCCTGGCCTCGATGCG	0	1	1
Bacteria	NA	Chromohalobacter salexigens DSM 3043 genomic DNA- complete sequence.	3429037	+	3696649	CATGTCCGACCTGGCGCAGCA	0	1	1
Bacteria	NA	Chromohalobacter salexigens DSM 3043 genomic DNA- complete sequence.	2396607	-	3696649	CATGTCCGATGTGAAAAAGGT	1	0	1
Bacteria	NA	Chromohalobacter salexigens DSM 3043 genomic DNA- complete sequence.	2849972	+	3696649	CATGTCCGCACGCAGTTCGGC	0	1	1
Bacteria	NA	Chromohalobacter salexigens DSM 3043 genomic DNA- complete sequence.	2695197	+	3696649	CATGTCCGCCAGGGTGAGCGC	0	1	1
Bacteria	NA	Chromohalobacter salexigens DSM 3043 genomic DNA- complete sequence.	2005593	-	3696649	CATGTCCGGACGTCCCCAGGG	1	0	1
Bacteria	NA	Chromohalobacter salexigens DSM 3043 genomic DNA- complete sequence.	3200288	-	3696649	CATGTCCGGAGTGCTCACGCG	1	0	1
Bacteria	NA	Chromohalobacter salexigens DSM 3043 genomic DNA- complete sequence.	2999726	-	3696649	CATGTCCGGATAGCGTGTGCG	1	0	1
Bacteria	NA	Chromohalobacter salexigens DSM 3043 genomic DNA- complete sequence.	460601	-	3696649	CATGTCCGGCACCCTGCTGGA	1	0	1
Bacteria	NA	Chromohalobacter salexigens DSM 3043 genomic DNA- complete sequence.	1632997	+	3696649	CATGTCCGGCGGGGGGCGCTG	0	1	1
Bacteria	NA	Chromohalobacter salexigens DSM 3043 genomic DNA- complete sequence.	3171890	-	3696649	CATGTCCGGGCGTTGCGGCAG	1	0	1
Bacteria	NA	Chromohalobacter salexigens DSM 3043 genomic DNA- complete sequence.	449120	+	3696649	CATGTCCGGGGTTCGGGAAGC	0	1	1
Bacteria	NA	Chromohalobacter salexigens DSM 3043 genomic DNA- complete sequence.	2286779	+	3696649	CATGTCCGGGTGACGCACGAT	0	1	1
Bacteria	NA	Chromohalobacter salexigens DSM 3043 genomic DNA- complete sequence.	3110410	+	3696649	CATGTCCGTACCGGCGTCACG	0	1	1
Bacteria	NA	Chromohalobacter salexigens DSM 3043 genomic DNA- complete sequence.	2611010	-	3696649	CATGTCCGTGCTGATGATCGA	1	0	1
Bacteria	NA	Chromohalobacter salexigens DSM 3043 genomic DNA- complete sequence.	417535	-	3696649	CATGTCCTATCGCATCGCCAT	1	0	1
Bacteria	NA	Chromohalobacter salexigens DSM 3043 genomic DNA- complete sequence.	3490610	+	3696649	CATGTCCTCGACCCCTATCTG	0	1	1
Bacteria	NA	Chromohalobacter salexigens DSM 3043 genomic DNA- complete sequence.	554167	+	3696649	CATGTCCTCTTCGCCGCTGAG	0	1	1
Bacteria	NA	Chromohalobacter salexigens DSM 3043 genomic DNA- complete sequence.	3039084	-	3696649	CATGTCCTGATCCGCGAGCAG	1	0	1
Bacteria	NA	Chromohalobacter salexigens DSM 3043 genomic DNA- complete sequence.	1767287	-	3696649	CATGTCCTGCCCGCCGCGGAT	1	0	1
Bacteria	NA	Chromohalobacter salexigens DSM 3043 genomic DNA- complete sequence.	3145780	-	3696649	CATGTCCTTCGCCGAACACTT	1	0	1
Bacteria	NA	Chromohalobacter salexigens DSM 3043 genomic DNA- complete sequence.	2289387	+	3696649	CATGTCCTTGGTTTCCAGAAA	0	1	1
Bacteria	NA	Chromohalobacter salexigens DSM 3043 genomic DNA- complete sequence.	1313618	+	3696649	CATGTCGAAACACTGGCCAAC	0	1	1
Bacteria	NA	Chromohalobacter salexigens DSM 3043 genomic DNA- complete sequence.	2247709	-	3696649	CATGTCGAAATATCCGGACGT	1	0	1
Bacteria	NA	Chromohalobacter salexigens DSM 3043 genomic DNA- complete sequence.	3422386	-	3696649	CATGTCGAACGTGCGGCCCGG	1	0	1
Bacteria	NA	Chromohalobacter salexigens DSM 3043 genomic DNA- complete sequence.	2120300	-	3696649	CATGTCGAAGGCGATGCGGGC	1	0	1
Bacteria	NA	Chromohalobacter salexigens DSM 3043 genomic DNA- complete sequence.	2096588	+	3696649	CATGTCGAATGCGAGCAGGCC	0	1	1
Bacteria	NA	Chromohalobacter salexigens DSM 3043 genomic DNA- complete sequence.	2491275	+	3696649	CATGTCGACACTGGCCTGATC	0	1	1
Bacteria	NA	Chromohalobacter salexigens DSM 3043 genomic DNA- complete sequence.	1198148	-	3696649	CATGTCGACATACTCGTTGAG	1	0	1
Bacteria	NA	Chromohalobacter salexigens DSM 3043 genomic DNA- complete sequence.	2211115	+	3696649	CATGTCGACCATCACGTCGTT	0	1	1
Bacteria	NA	Chromohalobacter salexigens DSM 3043 genomic DNA- complete sequence.	3264629	+	3696649	CATGTCGACCCGGAAGGCAAA	0	1	1
Bacteria	NA	Chromohalobacter salexigens DSM 3043 genomic DNA- complete sequence.	2101952	-	3696649	CATGTCGACGTCACTCCTTGG	1	0	1
Bacteria	NA	Chromohalobacter salexigens DSM 3043 genomic DNA- complete sequence.	645900	+	3696649	CATGTCGACTGGCCGGGCGGG	0	1	1
Bacteria	NA	Chromohalobacter salexigens DSM 3043 genomic DNA- complete sequence.	13101	+	3696649	CATGTCGAGCAGCGTGTCGTC	0	1	1
Bacteria	NA	Chromohalobacter salexigens DSM 3043 genomic DNA- complete sequence.	1296760	-	3696649	CATGTCGAGCGAGGTCTCCAG	1	0	1
Bacteria	NA	Chromohalobacter salexigens DSM 3043 genomic DNA- complete sequence.	1829119	-	3696649	CATGTCGAGGTCCTCGGTGAA	1	0	1
Bacteria	NA	Chromohalobacter salexigens DSM 3043 genomic DNA- complete sequence.	706562	+	3696649	CATGTCGAGGTCGAGCTGCCA	0	1	1
Bacteria	NA	Chromohalobacter salexigens DSM 3043 genomic DNA- complete sequence.	65957	+	3696649	CATGTCGAGGTCGATGCCTCC	0	1	1
Bacteria	NA	Chromohalobacter salexigens DSM 3043 genomic DNA- complete sequence.	1346871	+	3696649	CATGTCGATACCTGTGTGGTC	0	1	1
Bacteria	NA	Chromohalobacter salexigens DSM 3043 genomic DNA- complete sequence.	1863664	-	3696649	CATGTCGATGACGTGACCGTC	1	0	1
Bacteria	NA	Chromohalobacter salexigens DSM 3043 genomic DNA- complete sequence.	678402	-	3696649	CATGTCGATGTACGGCGTCAG	1	0	1
Bacteria	NA	Chromohalobacter salexigens DSM 3043 genomic DNA- complete sequence.	2478411	-	3696649	CATGTCGATGTCGTCGCCCCC	1	0	1
Bacteria	NA	Chromohalobacter salexigens DSM 3043 genomic DNA- complete sequence.	3690181	+	3696649	CATGTCGATTAAACCGTGATG	0	1	1
Bacteria	NA	Chromohalobacter salexigens DSM 3043 genomic DNA- complete sequence.	1757286	+	3696649	CATGTCGCACGTGCTGGGCTA	0	1	1
Bacteria	NA	Chromohalobacter salexigens DSM 3043 genomic DNA- complete sequence.	55024	+	3696649	CATGTCGCCATTGGCGTAGTT	0	1	1
Bacteria	NA	Chromohalobacter salexigens DSM 3043 genomic DNA- complete sequence.	2988136	-	3696649	CATGTCGCCCGACACGCCGCG	1	0	1
Bacteria	NA	Chromohalobacter salexigens DSM 3043 genomic DNA- complete sequence.	1578144	+	3696649	CATGTCGCCGTCCGAGTCGAA	0	1	1
Bacteria	NA	Chromohalobacter salexigens DSM 3043 genomic DNA- complete sequence.	3049915	+	3696649	CATGTCGCCGTGGACGCCTTC	0	1	1
Bacteria	NA	Chromohalobacter salexigens DSM 3043 genomic DNA- complete sequence.	618175	-	3696649	CATGTCGCCTATCCCCACCTG	1	0	1
Bacteria	NA	Chromohalobacter salexigens DSM 3043 genomic DNA- complete sequence.	3041051	-	3696649	CATGTCGCGATCGGCACGCTG	1	0	1
Bacteria	NA	Chromohalobacter salexigens DSM 3043 genomic DNA- complete sequence.	2824545	+	3696649	CATGTCGCGCAGCAGACGCGC	0	1	1
Bacteria	NA	Chromohalobacter salexigens DSM 3043 genomic DNA- complete sequence.	2828957	+	3696649	CATGTCGCGCTACCGCGTCCG	0	1	1
Bacteria	NA	Chromohalobacter salexigens DSM 3043 genomic DNA- complete sequence.	1611200	+	3696649	CATGTCGCGCTGCTCGGCCAG	0	1	1
Bacteria	NA	Chromohalobacter salexigens DSM 3043 genomic DNA- complete sequence.	1428813	+	3696649	CATGTCGCGGACGTCGCGTAC	0	1	1
Bacteria	NA	Chromohalobacter salexigens DSM 3043 genomic DNA- complete sequence.	5109	-	3696649	CATGTCGCGTGCCTTGCGTGC	1	0	1
Bacteria	NA	Chromohalobacter salexigens DSM 3043 genomic DNA- complete sequence.	143383	+	3696649	CATGTCGCGTTCTCCTTCCGG	0	1	1
Bacteria	NA	Chromohalobacter salexigens DSM 3043 genomic DNA- complete sequence.	2353929	-	3696649	CATGTCGCTCGGCAATTGGCC	1	0	1
Bacteria	NA	Chromohalobacter salexigens DSM 3043 genomic DNA- complete sequence.	2400421	+	3696649	CATGTCGGATATCAAGGTCGT	0	1	1
Bacteria	NA	Chromohalobacter salexigens DSM 3043 genomic DNA- complete sequence.	3327591	-	3696649	CATGTCGGCAAGCGCTACGGC	1	0	1
Bacteria	NA	Chromohalobacter salexigens DSM 3043 genomic DNA- complete sequence.	1909836	-	3696649	CATGTCGGCAATTTGGTGGCG	1	0	1
Bacteria	NA	Chromohalobacter salexigens DSM 3043 genomic DNA- complete sequence.	323263	+	3696649	CATGTCGGCAGCGTCTGGGCG	0	1	1
Bacteria	NA	Chromohalobacter salexigens DSM 3043 genomic DNA- complete sequence.	3456658	-	3696649	CATGTCGGCCAACGTCGAATA	1	0	1
Bacteria	NA	Chromohalobacter salexigens DSM 3043 genomic DNA- complete sequence.	2738039	+	3696649	CATGTCGGCCTCCCTGGATGC	0	1	1
Bacteria	NA	Chromohalobacter salexigens DSM 3043 genomic DNA- complete sequence.	1513458	+	3696649	CATGTCGGCGACGTTGTCGCT	0	1	1
Bacteria	NA	Chromohalobacter salexigens DSM 3043 genomic DNA- complete sequence.	2611889	-	3696649	CATGTCGGCGCTGGATGTCCT	1	0	1
Bacteria	NA	Chromohalobacter salexigens DSM 3043 genomic DNA- complete sequence.	2785489	+	3696649	CATGTCGGCGTGTCATTGAGC	0	1	1
Bacteria	NA	Chromohalobacter salexigens DSM 3043 genomic DNA- complete sequence.	3373299	-	3696649	CATGTCGGCTTCCACCAGGGC	1	0	1
Bacteria	NA	Chromohalobacter salexigens DSM 3043 genomic DNA- complete sequence.	2985792	-	3696649	CATGTCGGGGACGTGCGCTAT	1	0	1
Bacteria	NA	Chromohalobacter salexigens DSM 3043 genomic DNA- complete sequence.	2009500	-	3696649	CATGTCGGGGGATATCGGTGA	1	0	1
Bacteria	NA	Chromohalobacter salexigens DSM 3043 genomic DNA- complete sequence.	3573391	+	3696649	CATGTCGGTACCCGCCGTGCT	0	1	1
Bacteria	NA	Chromohalobacter salexigens DSM 3043 genomic DNA- complete sequence.	3092430	-	3696649	CATGTCGGTATCGATCCAGCC	1	0	1
Bacteria	NA	Chromohalobacter salexigens DSM 3043 genomic DNA- complete sequence.	2440347	+	3696649	CATGTCGGTGACCTGCCCCGG	0	1	1
Bacteria	NA	Chromohalobacter salexigens DSM 3043 genomic DNA- complete sequence.	3598414	-	3696649	CATGTCGGTTGCAGGGCGCGG	1	0	1
Bacteria	NA	Chromohalobacter salexigens DSM 3043 genomic DNA- complete sequence.	2921769	-	3696649	CATGTCGTAGACCGACTGGCG	1	0	1
Bacteria	NA	Chromohalobacter salexigens DSM 3043 genomic DNA- complete sequence.	3112911	-	3696649	CATGTCGTAGTGCAGGCGCGG	1	0	1
Bacteria	NA	Chromohalobacter salexigens DSM 3043 genomic DNA- complete sequence.	1266041	+	3696649	CATGTCGTCGAGCACGTGGCG	0	1	1
Bacteria	NA	Chromohalobacter salexigens DSM 3043 genomic DNA- complete sequence.	405692	+	3696649	CATGTCGTCGCACGTCGCCAT	0	1	1
Bacteria	NA	Chromohalobacter salexigens DSM 3043 genomic DNA- complete sequence.	3336913	-	3696649	CATGTCGTCTGTTCCGCTTGT	1	0	1
Bacteria	NA	Chromohalobacter salexigens DSM 3043 genomic DNA- complete sequence.	3112342	-	3696649	CATGTCGTGCGCCTGTTGTGT	1	0	1
Bacteria	NA	Chromohalobacter salexigens DSM 3043 genomic DNA- complete sequence.	1051435	+	3696649	CATGTCGTTATATGACGACAC	0	1	1
Bacteria	NA	Chromohalobacter salexigens DSM 3043 genomic DNA- complete sequence.	2152494	+	3696649	CATGTCTATGCCTGAGCAGCG	0	1	1
Bacteria	NA	Chromohalobacter salexigens DSM 3043 genomic DNA- complete sequence.	798189	-	3696649	CATGTCTCAGGAAATCGAACT	1	0	1
Bacteria	NA	Chromohalobacter salexigens DSM 3043 genomic DNA- complete sequence.	1046781	-	3696649	CATGTCTCCGACGCGGTACTC	1	0	1
Bacteria	NA	Chromohalobacter salexigens DSM 3043 genomic DNA- complete sequence.	1510264	+	3696649	CATGTCTCGCGCCGGGAGCTG	0	1	1
Bacteria	NA	Chromohalobacter salexigens DSM 3043 genomic DNA- complete sequence.	2535246	-	3696649	CATGTCTCGCGCTTCGATATT	1	0	1
Bacteria	NA	Chromohalobacter salexigens DSM 3043 genomic DNA- complete sequence.	3005893	+	3696649	CATGTCTCTGCTCGCGGCCGT	0	1	1
Bacteria	NA	Chromohalobacter salexigens DSM 3043 genomic DNA- complete sequence.	2419332	-	3696649	CATGTCTGGCCTTTCTTGGAG	1	0	1
Bacteria	NA	Chromohalobacter salexigens DSM 3043 genomic DNA- complete sequence.	3066213	+	3696649	CATGTCTGGCTCGCCTTGCCA	0	1	1
Bacteria	NA	Chromohalobacter salexigens DSM 3043 genomic DNA- complete sequence.	3250594	+	3696649	CATGTCTGGTCGTGCCGGTCT	0	1	1
Bacteria	NA	Chromohalobacter salexigens DSM 3043 genomic DNA- complete sequence.	1212529	-	3696649	CATGTCTTCAGCCCAGTCGTA	1	0	1
Bacteria	NA	Chromohalobacter salexigens DSM 3043 genomic DNA- complete sequence.	2439993	+	3696649	CATGTCTTCTTCGTTGATCAG	0	1	1
Bacteria	NA	Chromohalobacter salexigens DSM 3043 genomic DNA- complete sequence.	1505948	+	3696649	CATGTCTTGGCTCTGGGCGAG	0	1	1
Bacteria	NA	Chromohalobacter salexigens DSM 3043 genomic DNA- complete sequence.	1621365	+	3696649	CATGTGAAGACGTTGCTGGCG	0	1	1
Bacteria	NA	Chromohalobacter salexigens DSM 3043 genomic DNA- complete sequence.	104409	+	3696649	CATGTGAATCACGCGAGCGAG	0	1	1
Bacteria	NA	Chromohalobacter salexigens DSM 3043 genomic DNA- complete sequence.	2666825	-	3696649	CATGTGACAGGAAGAGATGCA	1	0	1
Bacteria	NA	Chromohalobacter salexigens DSM 3043 genomic DNA- complete sequence.	3334238	-	3696649	CATGTGACCGATCGCTTCGAG	1	0	1
Bacteria	NA	Chromohalobacter salexigens DSM 3043 genomic DNA- complete sequence.	2008587	+	3696649	CATGTGACCTTTCGCCAGCTC	0	1	1
Bacteria	NA	Chromohalobacter salexigens DSM 3043 genomic DNA- complete sequence.	1930681	+	3696649	CATGTGAGACTTACACCCATA	0	1	1
Bacteria	NA	Chromohalobacter salexigens DSM 3043 genomic DNA- complete sequence.	3111467	+	3696649	CATGTGAGCACTCACCCGCCC	0	1	1
Bacteria	NA	Chromohalobacter salexigens DSM 3043 genomic DNA- complete sequence.	1017798	-	3696649	CATGTGATCGCGATCGATGTC	1	0	1
Bacteria	NA	Chromohalobacter salexigens DSM 3043 genomic DNA- complete sequence.	1262756	+	3696649	CATGTGATGAACGTCGTCGGC	0	1	1
Bacteria	NA	Chromohalobacter salexigens DSM 3043 genomic DNA- complete sequence.	1413814	+	3696649	CATGTGCACGTCCTGGTGGAC	0	1	1
Bacteria	NA	Chromohalobacter salexigens DSM 3043 genomic DNA- complete sequence.	871140	+	3696649	CATGTGCACTGGCTGGATGCC	0	1	1
Bacteria	NA	Chromohalobacter salexigens DSM 3043 genomic DNA- complete sequence.	647278	+	3696649	CATGTGCAGACTTTCCAGCGC	0	1	1
Bacteria	NA	Chromohalobacter salexigens DSM 3043 genomic DNA- complete sequence.	1862749	-	3696649	CATGTGCAGGACGCCGTCGAT	1	0	1
Bacteria	NA	Chromohalobacter salexigens DSM 3043 genomic DNA- complete sequence.	580850	+	3696649	CATGTGCCAGCCTATCACTAT	0	1	1
Bacteria	NA	Chromohalobacter salexigens DSM 3043 genomic DNA- complete sequence.	1136349	-	3696649	CATGTGCCCCCAGGAGGGCGA	1	0	1
Bacteria	NA	Chromohalobacter salexigens DSM 3043 genomic DNA- complete sequence.	423985	+	3696649	CATGTGCCGACCCAGGAGGAC	0	1	1
Bacteria	NA	Chromohalobacter salexigens DSM 3043 genomic DNA- complete sequence.	754983	+	3696649	CATGTGCCGGTGGACCTCGAC	0	1	1
Bacteria	NA	Chromohalobacter salexigens DSM 3043 genomic DNA- complete sequence.	3490784	-	3696649	CATGTGCCTCGCGGATGATCT	1	0	1
Bacteria	NA	Chromohalobacter salexigens DSM 3043 genomic DNA- complete sequence.	2757000	+	3696649	CATGTGCGACAGCGCGACATC	0	1	1
Bacteria	NA	Chromohalobacter salexigens DSM 3043 genomic DNA- complete sequence.	399154	-	3696649	CATGTGCGATCCCGTGCTCGC	1	0	1
Bacteria	NA	Chromohalobacter salexigens DSM 3043 genomic DNA- complete sequence.	2951541	-	3696649	CATGTGCGCAACGTCGGCGGG	1	0	1
Bacteria	NA	Chromohalobacter salexigens DSM 3043 genomic DNA- complete sequence.	2747592	+	3696649	CATGTGCGCCGCCGTCGACAG	0	1	1
Bacteria	NA	Chromohalobacter salexigens DSM 3043 genomic DNA- complete sequence.	1419500	+	3696649	CATGTGCGTACGAATGACATA	0	1	1
Bacteria	NA	Chromohalobacter salexigens DSM 3043 genomic DNA- complete sequence.	678226	+	3696649	CATGTGCTCATCGATGGACGC	0	1	1
Bacteria	NA	Chromohalobacter salexigens DSM 3043 genomic DNA- complete sequence.	494346	-	3696649	CATGTGCTCGACATCGGGCCC	1	0	1
Bacteria	NA	Chromohalobacter salexigens DSM 3043 genomic DNA- complete sequence.	2608658	+	3696649	CATGTGCTCGACGTCGCCACG	0	1	1
Bacteria	NA	Chromohalobacter salexigens DSM 3043 genomic DNA- complete sequence.	2173118	+	3696649	CATGTGCTCGACGTGCCCCTC	0	1	1
Bacteria	NA	Chromohalobacter salexigens DSM 3043 genomic DNA- complete sequence.	2940432	+	3696649	CATGTGCTCTTCGCCCTTGAA	0	1	1
Bacteria	NA	Chromohalobacter salexigens DSM 3043 genomic DNA- complete sequence.	1052255	+	3696649	CATGTGCTGACCAGCGAGCAT	0	1	1
Bacteria	NA	Chromohalobacter salexigens DSM 3043 genomic DNA- complete sequence.	2452907	-	3696649	CATGTGCTGCTCGCACGCCGC	1	0	1
Bacteria	NA	Chromohalobacter salexigens DSM 3043 genomic DNA- complete sequence.	862816	+	3696649	CATGTGCTGGGGCGTTAGCGG	0	1	1
Bacteria	NA	Chromohalobacter salexigens DSM 3043 genomic DNA- complete sequence.	2909330	-	3696649	CATGTGCTTCTCGTCGAGGAC	1	0	1
Bacteria	NA	Chromohalobacter salexigens DSM 3043 genomic DNA- complete sequence.	1230045	-	3696649	CATGTGGAAGACCTAGCGCAG	1	0	1
Bacteria	NA	Chromohalobacter salexigens DSM 3043 genomic DNA- complete sequence.	763988	-	3696649	CATGTGGAATGCGCTTGATGT	1	0	1
Bacteria	NA	Chromohalobacter salexigens DSM 3043 genomic DNA- complete sequence.	416134	-	3696649	CATGTGGACATCGCCGACGGC	1	0	1
Bacteria	NA	Chromohalobacter salexigens DSM 3043 genomic DNA- complete sequence.	289498	+	3696649	CATGTGGATATCGTGGCGCTT	0	1	1
Bacteria	NA	Chromohalobacter salexigens DSM 3043 genomic DNA- complete sequence.	84971	-	3696649	CATGTGGCGGCACTGCCGGTG	1	0	1
Bacteria	NA	Chromohalobacter salexigens DSM 3043 genomic DNA- complete sequence.	57567	+	3696649	CATGTGGCGGCCACGCTGGTC	0	1	1
Bacteria	NA	Chromohalobacter salexigens DSM 3043 genomic DNA- complete sequence.	3203197	-	3696649	CATGTGGCGTCGCAGGAAGCC	1	0	1
Bacteria	NA	Chromohalobacter salexigens DSM 3043 genomic DNA- complete sequence.	1930795	-	3696649	CATGTGGCGTGCTGCGAGATG	1	0	1
Bacteria	NA	Chromohalobacter salexigens DSM 3043 genomic DNA- complete sequence.	2738616	-	3696649	CATGTGGCTCTCGCGGCCGGG	1	0	1
Bacteria	NA	Chromohalobacter salexigens DSM 3043 genomic DNA- complete sequence.	2931519	-	3696649	CATGTGGCTGGCCGTGGCGGC	1	0	1
Bacteria	NA	Chromohalobacter salexigens DSM 3043 genomic DNA- complete sequence.	234371	+	3696649	CATGTGGCTGGTGCTGTTTCC	0	1	1
Bacteria	NA	Chromohalobacter salexigens DSM 3043 genomic DNA- complete sequence.	1205877	+	3696649	CATGTGGCTTTCCTTTTTCTT	0	1	1
Bacteria	NA	Chromohalobacter salexigens DSM 3043 genomic DNA- complete sequence.	517742	+	3696649	CATGTGGGGCCCGGCCAGCAG	0	1	1
Bacteria	NA	Chromohalobacter salexigens DSM 3043 genomic DNA- complete sequence.	2443903	-	3696649	CATGTGGTAGTTCGCCAGTAC	1	0	1
Bacteria	NA	Chromohalobacter salexigens DSM 3043 genomic DNA- complete sequence.	2511567	-	3696649	CATGTGGTCACGCGGGTCACG	1	0	1
Bacteria	NA	Chromohalobacter salexigens DSM 3043 genomic DNA- complete sequence.	1843712	+	3696649	CATGTGGTGAACTACACCCTG	0	1	1
Bacteria	NA	Chromohalobacter salexigens DSM 3043 genomic DNA- complete sequence.	810293	-	3696649	CATGTGTCGGCAGAATCGCCA	1	0	1
Bacteria	NA	Chromohalobacter salexigens DSM 3043 genomic DNA- complete sequence.	3424346	-	3696649	CATGTGTCGGCGAAGAGCGGT	1	0	1
Bacteria	NA	Chromohalobacter salexigens DSM 3043 genomic DNA- complete sequence.	3434734	-	3696649	CATGTTACGGGGAAAGCGGCG	1	0	1
Bacteria	NA	Chromohalobacter salexigens DSM 3043 genomic DNA- complete sequence.	3384513	+	3696649	CATGTTCACACGCCGCGTGGA	0	1	1
Bacteria	NA	Chromohalobacter salexigens DSM 3043 genomic DNA- complete sequence.	3423912	-	3696649	CATGTTCAGCCAGATGGGCCA	1	0	1
Bacteria	NA	Chromohalobacter salexigens DSM 3043 genomic DNA- complete sequence.	1905719	-	3696649	CATGTTCATACTCATAGTCAC	1	0	1
Bacteria	NA	Chromohalobacter salexigens DSM 3043 genomic DNA- complete sequence.	1314674	+	3696649	CATGTTCCAGCAACTGCTCCA	0	1	1
Bacteria	NA	Chromohalobacter salexigens DSM 3043 genomic DNA- complete sequence.	3430729	-	3696649	CATGTTCGAATCCGCCCTGGA	1	0	1
Bacteria	NA	Chromohalobacter salexigens DSM 3043 genomic DNA- complete sequence.	2491741	+	3696649	CATGTTCGACACGAACTGCTG	0	1	1
Bacteria	NA	Chromohalobacter salexigens DSM 3043 genomic DNA- complete sequence.	2737031	-	3696649	CATGTTCGAGCAAGCGTACCT	1	0	1
Bacteria	NA	Chromohalobacter salexigens DSM 3043 genomic DNA- complete sequence.	2269142	+	3696649	CATGTTCGAGCACGGCCTGCG	0	1	1
Bacteria	NA	Chromohalobacter salexigens DSM 3043 genomic DNA- complete sequence.	1005751	+	3696649	CATGTTCGAGGCGGCACGCAA	0	1	1
Bacteria	NA	Chromohalobacter salexigens DSM 3043 genomic DNA- complete sequence.	3174193	-	3696649	CATGTTCGCGATCCCACAGCT	1	0	1
Bacteria	NA	Chromohalobacter salexigens DSM 3043 genomic DNA- complete sequence.	661159	+	3696649	CATGTTCGGCATCCTTGGCGG	0	1	1
Bacteria	NA	Chromohalobacter salexigens DSM 3043 genomic DNA- complete sequence.	1934324	-	3696649	CATGTTCGGGCAGCAATGCCG	1	0	1
Bacteria	NA	Chromohalobacter salexigens DSM 3043 genomic DNA- complete sequence.	2654145	-	3696649	CATGTTCTATACTGCTCTTGA	1	0	1
Bacteria	NA	Chromohalobacter salexigens DSM 3043 genomic DNA- complete sequence.	711175	-	3696649	CATGTTCTCGCCCCAGCCCGG	1	0	1
Bacteria	NA	Chromohalobacter salexigens DSM 3043 genomic DNA- complete sequence.	1046011	+	3696649	CATGTTCTCGGCGAAGGGCGC	0	1	1
Bacteria	NA	Chromohalobacter salexigens DSM 3043 genomic DNA- complete sequence.	2969179	+	3696649	CATGTTCTCGTTGACCAGTTG	0	1	1
Bacteria	NA	Chromohalobacter salexigens DSM 3043 genomic DNA- complete sequence.	2310429	+	3696649	CATGTTCTTCTGCACGTCGGC	0	1	1
Bacteria	NA	Chromohalobacter salexigens DSM 3043 genomic DNA- complete sequence.	24059	+	3696649	CATGTTGAAGTGCGCATCGAT	0	1	1
Bacteria	NA	Chromohalobacter salexigens DSM 3043 genomic DNA- complete sequence.	3669648	+	3696649	CATGTTGAGGGACGGCGGACA	0	1	1
Bacteria	NA	Chromohalobacter salexigens DSM 3043 genomic DNA- complete sequence.	2597835	+	3696649	CATGTTGATCACCCCCATCAC	0	1	1
Bacteria	NA	Chromohalobacter salexigens DSM 3043 genomic DNA- complete sequence.	2819803	-	3696649	CATGTTGATCTCGACCGTGCC	1	0	1
Bacteria	NA	Chromohalobacter salexigens DSM 3043 genomic DNA- complete sequence.	2000703	+	3696649	CATGTTGATCTCGCCCGTGAC	0	1	1
Bacteria	NA	Chromohalobacter salexigens DSM 3043 genomic DNA- complete sequence.	3206642	-	3696649	CATGTTGATGGTCGCGCCCAG	1	0	1
Bacteria	NA	Chromohalobacter salexigens DSM 3043 genomic DNA- complete sequence.	1313830	-	3696649	CATGTTGCCGAAGCGCGTGGG	1	0	1
Bacteria	NA	Chromohalobacter salexigens DSM 3043 genomic DNA- complete sequence.	2611736	+	3696649	CATGTTGCCGTGCCAGGACAG	0	1	1
Bacteria	NA	Chromohalobacter salexigens DSM 3043 genomic DNA- complete sequence.	80686	+	3696649	CATGTTGCCGTTGGTGACCAG	0	1	1
Bacteria	NA	Chromohalobacter salexigens DSM 3043 genomic DNA- complete sequence.	695205	+	3696649	CATGTTGCGATGTGCGTGGCG	0	1	1
Bacteria	NA	Chromohalobacter salexigens DSM 3043 genomic DNA- complete sequence.	2415843	+	3696649	CATGTTGCTGCGCAAGCACGA	0	1	1
Bacteria	NA	Chromohalobacter salexigens DSM 3043 genomic DNA- complete sequence.	3208385	-	3696649	CATGTTGGACGACCGGCCGGT	1	0	1
Bacteria	NA	Chromohalobacter salexigens DSM 3043 genomic DNA- complete sequence.	1224113	+	3696649	CATGTTGGCTGGGGAAGGTTT	0	1	1
Bacteria	NA	Chromohalobacter salexigens DSM 3043 genomic DNA- complete sequence.	1784551	+	3696649	CATGTTGGGCAGCGACATCGA	0	1	1
Bacteria	NA	Chromohalobacter salexigens DSM 3043 genomic DNA- complete sequence.	696450	+	3696649	CATGTTGGGGCCGGTGATCAC	0	1	1
Bacteria	NA	Chromohalobacter salexigens DSM 3043 genomic DNA- complete sequence.	1403976	+	3696649	CATGTTGGTATACCCCTGGAA	0	1	1
Bacteria	NA	Chromohalobacter salexigens DSM 3043 genomic DNA- complete sequence.	272374	+	3696649	CATGTTGGTCATCTCGCCCTT	0	1	1
Bacteria	NA	Chromohalobacter salexigens DSM 3043 genomic DNA- complete sequence.	2515438	-	3696649	CATGTTGGTCTTGCCGAGGCT	1	0	1
Bacteria	NA	Chromohalobacter salexigens DSM 3043 genomic DNA- complete sequence.	871223	-	3696649	CATGTTGTAATCGTTGCGGAT	1	0	1
Bacteria	NA	Chromohalobacter salexigens DSM 3043 genomic DNA- complete sequence.	1579702	+	3696649	CATGTTGTCGAGATCATTGTC	0	1	1
Bacteria	NA	Chromohalobacter salexigens DSM 3043 genomic DNA- complete sequence.	722456	-	3696649	CATGTTGTCGCCGCCCCCGCT	1	0	1
Bacteria	NA	Chromohalobacter salexigens DSM 3043 genomic DNA- complete sequence.	1418288	-	3696649	CATGTTTCTTGATAATCGCCA	1	0	1
Bacteria	NA	Chromohalobacter salexigens DSM 3043 genomic DNA- complete sequence.	1905719	+	3696649	CATGTTTGATGACCTGAAAAC	0	1	1
Bacteria	NA	Chromohalobacter salexigens DSM 3043 genomic DNA- complete sequence.	339799	-	3696649	CATGTTTGCGTTCGGTACGCG	1	0	1
Bacteria	NA	Chromohalobacter salexigens DSM 3043 genomic DNA- complete sequence.	268151	+	3696649	CATGTTTTCGAACAGCCGGCG	0	1	1
Bacteria	NA	Chromohalobacter salexigens DSM 3043 genomic DNA- complete sequence.	3253017	+	3696649	CATGAACCTGTTCTTCGTGTT	0	1	2
Bacteria	NA	Chromohalobacter salexigens DSM 3043 genomic DNA- complete sequence.	3151915	+	3696649	CATGACGGTGACGGTATCGGC	0	1	3
Bacteria	NA	Chromohalobacter salexigens DSM 3043 genomic DNA- complete sequence.	1153197	-	3696649	CATGATCAGCACGCCGACCAG	1	0	2
Bacteria	NA	Chromohalobacter salexigens DSM 3043 genomic DNA- complete sequence.	2378316	+	3696649	CATGATCGAGCTGCCCGGCTG	0	1	6
Bacteria	NA	Chromohalobacter salexigens DSM 3043 genomic DNA- complete sequence.	2368953	+	3696649	CATGATCTTCCAGCACTTCAA	0	1	7
Bacteria	NA	Chromohalobacter salexigens DSM 3043 genomic DNA- complete sequence.	970612	-	3696649	CATGATCTTGCCGGAGCGCGT	1	0	3
Bacteria	NA	Chromohalobacter salexigens DSM 3043 genomic DNA- complete sequence.	608724	-	3696649	CATGATGCGCAGCTCGATCTG	1	0	8
Bacteria	NA	Chromohalobacter salexigens DSM 3043 genomic DNA- complete sequence.	224877	-	3696649	CATGCCCCTCGAATACCTGGG	1	0	3
Bacteria	NA	Chromohalobacter salexigens DSM 3043 genomic DNA- complete sequence.	2533291	+	3696649	CATGCCCCTCGAATACCTGGG	0	1	3
Bacteria	NA	Chromohalobacter salexigens DSM 3043 genomic DNA- complete sequence.	2558141	-	3696649	CATGCCCCTCGAATACCTGGG	1	0	3
Bacteria	NA	Chromohalobacter salexigens DSM 3043 genomic DNA- complete sequence.	2980876	+	3696649	CATGCCGGGACCGCCCTTCGG	0	1	2
Bacteria	NA	Chromohalobacter salexigens DSM 3043 genomic DNA- complete sequence.	2748058	-	3696649	CATGCGGCGAACCTGGCGATT	1	0	2
Bacteria	NA	Chromohalobacter salexigens DSM 3043 genomic DNA- complete sequence.	912578	+	3696649	CATGCGGTCGGCTTCGTCGAG	0	1	11
Bacteria	NA	Chromohalobacter salexigens DSM 3043 genomic DNA- complete sequence.	1777809	+	3696649	CATGGACAGCTACCTGATCGA	0	1	2
Bacteria	NA	Chromohalobacter salexigens DSM 3043 genomic DNA- complete sequence.	714327	+	3696649	CATGGCCGACAAGATCGTCGT	0	1	7
Bacteria	NA	Chromohalobacter salexigens DSM 3043 genomic DNA- complete sequence.	2925187	+	3696649	CATGGCCGACAAGATCGTCGT	0	1	7
Bacteria	NA	Chromohalobacter salexigens DSM 3043 genomic DNA- complete sequence.	2669326	+	3696649	CATGGCCGGGAAGTTGAACGG	0	1	3
Bacteria	NA	Chromohalobacter salexigens DSM 3043 genomic DNA- complete sequence.	714015	+	3696649	CATGGGCTTCAGCCTGCGCCT	0	1	2
Bacteria	NA	Chromohalobacter salexigens DSM 3043 genomic DNA- complete sequence.	2924875	+	3696649	CATGGGCTTCAGCCTGCGCCT	0	1	2
Bacteria	NA	Chromohalobacter salexigens DSM 3043 genomic DNA- complete sequence.	3068310	+	3696649	CATGTGCGGATACAGCGCGTA	0	1	2
Bacteria	NA	Chromohalobacter salexigens DSM 3043 genomic DNA- complete sequence.	555497	-	3696649	CATGTTGGCGATGCCGCCTTC	1	0	9
Bacteria	NA	Citrobacter koseri ATCC BAA-895 genomic DNA- complete sequence.	1080487	-	4720462	CATGAAAAACGAAGTACCCTT	1	0	1
Bacteria	NA	Citrobacter koseri ATCC BAA-895 genomic DNA- complete sequence.	1863312	+	4720462	CATGAAAAAGATTGTCTTTGC	0	1	1
Bacteria	NA	Citrobacter koseri ATCC BAA-895 genomic DNA- complete sequence.	4667898	-	4720462	CATGAAAAGCGCGGGGAGTTG	1	0	1
Bacteria	NA	Citrobacter koseri ATCC BAA-895 genomic DNA- complete sequence.	4265512	-	4720462	CATGAAAATACCGGATGGTTT	1	0	1
Bacteria	NA	Citrobacter koseri ATCC BAA-895 genomic DNA- complete sequence.	3444189	+	4720462	CATGAAAATCAAAACACTGGC	0	1	1
Bacteria	NA	Citrobacter koseri ATCC BAA-895 genomic DNA- complete sequence.	3485073	+	4720462	CATGAAAATGTCGCCATCAAT	0	1	1
Bacteria	NA	Citrobacter koseri ATCC BAA-895 genomic DNA- complete sequence.	3388091	+	4720462	CATGAAACCAATAATGGTTTT	0	1	1
Bacteria	NA	Citrobacter koseri ATCC BAA-895 genomic DNA- complete sequence.	214687	+	4720462	CATGAAAGCCACCAACGTTAA	0	1	1
Bacteria	NA	Citrobacter koseri ATCC BAA-895 genomic DNA- complete sequence.	4691026	-	4720462	CATGAACCAGACCAATCTTCA	1	0	1
Bacteria	NA	Citrobacter koseri ATCC BAA-895 genomic DNA- complete sequence.	1851142	-	4720462	CATGAACGATACGGGTCTGGA	1	0	1
Bacteria	NA	Citrobacter koseri ATCC BAA-895 genomic DNA- complete sequence.	67641	-	4720462	CATGAAGAGTTTATCTACCTG	1	0	1
Bacteria	NA	Citrobacter koseri ATCC BAA-895 genomic DNA- complete sequence.	2056891	-	4720462	CATGAAGCAGTTCGATGAAGG	1	0	1
Bacteria	NA	Citrobacter koseri ATCC BAA-895 genomic DNA- complete sequence.	956713	-	4720462	CATGAAGTGGCGCATAAACTT	1	0	1
Bacteria	NA	Citrobacter koseri ATCC BAA-895 genomic DNA- complete sequence.	362055	-	4720462	CATGAAGTTATCGAAGGTCAG	1	0	1
Bacteria	NA	Citrobacter koseri ATCC BAA-895 genomic DNA- complete sequence.	2209640	-	4720462	CATGAATAAGCGGGATGCGGA	1	0	1
Bacteria	NA	Citrobacter koseri ATCC BAA-895 genomic DNA- complete sequence.	408506	-	4720462	CATGAATCACTTCAATGCCAT	1	0	1
Bacteria	NA	Citrobacter koseri ATCC BAA-895 genomic DNA- complete sequence.	1297825	-	4720462	CATGAATGCCAACGGAAAGTA	1	0	1
Bacteria	NA	Citrobacter koseri ATCC BAA-895 genomic DNA- complete sequence.	721963	-	4720462	CATGAATTACATTATGGCGTT	1	0	1
Bacteria	NA	Citrobacter koseri ATCC BAA-895 genomic DNA- complete sequence.	3357724	-	4720462	CATGACAACCCTCTATGTAAA	1	0	1
Bacteria	NA	Citrobacter koseri ATCC BAA-895 genomic DNA- complete sequence.	4674064	+	4720462	CATGACACCTACCGGCTCAGA	0	1	1
Bacteria	NA	Citrobacter koseri ATCC BAA-895 genomic DNA- complete sequence.	1899978	-	4720462	CATGACAGCAAAGGCAATCGC	1	0	1
Bacteria	NA	Citrobacter koseri ATCC BAA-895 genomic DNA- complete sequence.	2508393	-	4720462	CATGACCATTCCGGGCATTGC	1	0	1
Bacteria	NA	Citrobacter koseri ATCC BAA-895 genomic DNA- complete sequence.	4237847	+	4720462	CATGACCGCCTGCGGTTCACT	0	1	1
Bacteria	NA	Citrobacter koseri ATCC BAA-895 genomic DNA- complete sequence.	2541879	+	4720462	CATGACGATTTACCCGCGATG	0	1	1
Bacteria	NA	Citrobacter koseri ATCC BAA-895 genomic DNA- complete sequence.	231995	+	4720462	CATGACGTTCAGGTAACGCTT	0	1	1
Bacteria	NA	Citrobacter koseri ATCC BAA-895 genomic DNA- complete sequence.	35817	-	4720462	CATGACTATGTCGCCATACAT	1	0	1
Bacteria	NA	Citrobacter koseri ATCC BAA-895 genomic DNA- complete sequence.	635297	-	4720462	CATGAGAAAGCGTATTGTCAT	1	0	1
Bacteria	NA	Citrobacter koseri ATCC BAA-895 genomic DNA- complete sequence.	1014260	-	4720462	CATGAGAACTCCTGGTAGTCA	1	0	1
Bacteria	NA	Citrobacter koseri ATCC BAA-895 genomic DNA- complete sequence.	3609364	-	4720462	CATGAGCACCCTGCTGGAAGT	1	0	1
Bacteria	NA	Citrobacter koseri ATCC BAA-895 genomic DNA- complete sequence.	4627639	+	4720462	CATGAGCAGCGGGCAGTATGA	0	1	1
Bacteria	NA	Citrobacter koseri ATCC BAA-895 genomic DNA- complete sequence.	1838345	+	4720462	CATGAGCGCGCCCGTATTACC	0	1	1
Bacteria	NA	Citrobacter koseri ATCC BAA-895 genomic DNA- complete sequence.	1546220	+	4720462	CATGAGCGGGCGTCTGATCAG	0	1	1
Bacteria	NA	Citrobacter koseri ATCC BAA-895 genomic DNA- complete sequence.	3485669	-	4720462	CATGAGCTGGCGGACTTCTGT	1	0	1
Bacteria	NA	Citrobacter koseri ATCC BAA-895 genomic DNA- complete sequence.	2421124	-	4720462	CATGAGTGAGGCTGACCGACA	1	0	1
Bacteria	NA	Citrobacter koseri ATCC BAA-895 genomic DNA- complete sequence.	361792	+	4720462	CATGATAGAGGTGTGGGAGGT	0	1	1
Bacteria	NA	Citrobacter koseri ATCC BAA-895 genomic DNA- complete sequence.	4238440	-	4720462	CATGATAGCGCGACGGCCAGA	1	0	1
Bacteria	NA	Citrobacter koseri ATCC BAA-895 genomic DNA- complete sequence.	697581	+	4720462	CATGATCCGCCAGCATAGCGG	0	1	1
Bacteria	NA	Citrobacter koseri ATCC BAA-895 genomic DNA- complete sequence.	2555132	-	4720462	CATGATCCTGCGTCCACAGCA	1	0	1
Bacteria	NA	Citrobacter koseri ATCC BAA-895 genomic DNA- complete sequence.	2687901	-	4720462	CATGATCGGCAATAAGCCGAG	1	0	1
Bacteria	NA	Citrobacter koseri ATCC BAA-895 genomic DNA- complete sequence.	387525	+	4720462	CATGATCTATTCCTTAATACT	0	1	1
Bacteria	NA	Citrobacter koseri ATCC BAA-895 genomic DNA- complete sequence.	2960264	-	4720462	CATGATGAATAAAGGTCTGGA	1	0	1
Bacteria	NA	Citrobacter koseri ATCC BAA-895 genomic DNA- complete sequence.	1107413	-	4720462	CATGATGCCCGGCAAAGGAGC	1	0	1
Bacteria	NA	Citrobacter koseri ATCC BAA-895 genomic DNA- complete sequence.	112196	-	4720462	CATGATGTCCAGCGGGCAATA	1	0	1
Bacteria	NA	Citrobacter koseri ATCC BAA-895 genomic DNA- complete sequence.	1703107	-	4720462	CATGATGTGGTGCAGACGCGC	1	0	1
Bacteria	NA	Citrobacter koseri ATCC BAA-895 genomic DNA- complete sequence.	717562	+	4720462	CATGATTAAACCGGTGCTGGG	0	1	1
Bacteria	NA	Citrobacter koseri ATCC BAA-895 genomic DNA- complete sequence.	1060988	+	4720462	CATGATTCTTGTCCCTTACGA	0	1	1
Bacteria	NA	Citrobacter koseri ATCC BAA-895 genomic DNA- complete sequence.	2451525	-	4720462	CATGATTGCGGGTAACGCGAT	1	0	1
Bacteria	NA	Citrobacter koseri ATCC BAA-895 genomic DNA- complete sequence.	2939442	-	4720462	CATGATTGTCATCTCCCGAAA	1	0	1
Bacteria	NA	Citrobacter koseri ATCC BAA-895 genomic DNA- complete sequence.	1487958	-	4720462	CATGCAAATTCCGCAGTATGC	1	0	1
Bacteria	NA	Citrobacter koseri ATCC BAA-895 genomic DNA- complete sequence.	4166117	-	4720462	CATGCAACCGACGGAACTGTA	1	0	1
Bacteria	NA	Citrobacter koseri ATCC BAA-895 genomic DNA- complete sequence.	3224052	+	4720462	CATGCAACTGCCCAACAGCGC	0	1	1
Bacteria	NA	Citrobacter koseri ATCC BAA-895 genomic DNA- complete sequence.	1498452	+	4720462	CATGCAGGCCAAAATGGGAGA	0	1	1
Bacteria	NA	Citrobacter koseri ATCC BAA-895 genomic DNA- complete sequence.	2348164	-	4720462	CATGCAGGTCGACAATCGTGG	1	0	1
Bacteria	NA	Citrobacter koseri ATCC BAA-895 genomic DNA- complete sequence.	721753	+	4720462	CATGCAGTCAATGAGAAGGGG	0	1	1
Bacteria	NA	Citrobacter koseri ATCC BAA-895 genomic DNA- complete sequence.	727419	-	4720462	CATGCATAACCGTATCGAAGG	1	0	1
Bacteria	NA	Citrobacter koseri ATCC BAA-895 genomic DNA- complete sequence.	1427175	+	4720462	CATGCCATCGCCCGACGCTAT	0	1	1
Bacteria	NA	Citrobacter koseri ATCC BAA-895 genomic DNA- complete sequence.	2767720	-	4720462	CATGCCATTGAGGTCAGTAAG	1	0	1
Bacteria	NA	Citrobacter koseri ATCC BAA-895 genomic DNA- complete sequence.	168153	-	4720462	CATGCCCCCAGCACATCGACC	1	0	1
Bacteria	NA	Citrobacter koseri ATCC BAA-895 genomic DNA- complete sequence.	2507796	+	4720462	CATGCCCGCCGACCCGGCGTT	0	1	1
Bacteria	NA	Citrobacter koseri ATCC BAA-895 genomic DNA- complete sequence.	2727844	+	4720462	CATGCCCGGTGTACCCTTCCG	0	1	1
Bacteria	NA	Citrobacter koseri ATCC BAA-895 genomic DNA- complete sequence.	1879269	+	4720462	CATGCCCGTTAGTGGGTTTAA	0	1	1
Bacteria	NA	Citrobacter koseri ATCC BAA-895 genomic DNA- complete sequence.	3241411	+	4720462	CATGCCCTGCACGGCGATCTG	0	1	1
Bacteria	NA	Citrobacter koseri ATCC BAA-895 genomic DNA- complete sequence.	4165101	+	4720462	CATGCCGATCCGCACTACAGC	0	1	1
Bacteria	NA	Citrobacter koseri ATCC BAA-895 genomic DNA- complete sequence.	1006543	-	4720462	CATGCCGCAGCATACCCAGGT	1	0	1
Bacteria	NA	Citrobacter koseri ATCC BAA-895 genomic DNA- complete sequence.	3097284	+	4720462	CATGCCGGAAGCGACTCGCGT	0	1	1
Bacteria	NA	Citrobacter koseri ATCC BAA-895 genomic DNA- complete sequence.	4207953	+	4720462	CATGCCGGTCGAGCTTTCCCG	0	1	1
Bacteria	NA	Citrobacter koseri ATCC BAA-895 genomic DNA- complete sequence.	4628158	-	4720462	CATGCCGTAAAAGCCGCAGGT	1	0	1
Bacteria	NA	Citrobacter koseri ATCC BAA-895 genomic DNA- complete sequence.	3949824	-	4720462	CATGCCGTCGCGGTATGCGTG	1	0	1
Bacteria	NA	Citrobacter koseri ATCC BAA-895 genomic DNA- complete sequence.	3346564	+	4720462	CATGCCGTGGCTGTTGCCGAA	0	1	1
Bacteria	NA	Citrobacter koseri ATCC BAA-895 genomic DNA- complete sequence.	3368567	-	4720462	CATGCCGTTGCCGCTGCGGCC	1	0	1
Bacteria	NA	Citrobacter koseri ATCC BAA-895 genomic DNA- complete sequence.	1889748	-	4720462	CATGCCTACAACTGAAGCGTC	1	0	1
Bacteria	NA	Citrobacter koseri ATCC BAA-895 genomic DNA- complete sequence.	1291788	+	4720462	CATGCCTTAAAACCGGCGTTG	0	1	1
Bacteria	NA	Citrobacter koseri ATCC BAA-895 genomic DNA- complete sequence.	3298132	-	4720462	CATGCCTTCGGCAGGCTTGAT	1	0	1
Bacteria	NA	Citrobacter koseri ATCC BAA-895 genomic DNA- complete sequence.	1498656	-	4720462	CATGCCTTGCAACTGGCTAAT	1	0	1
Bacteria	NA	Citrobacter koseri ATCC BAA-895 genomic DNA- complete sequence.	1781430	+	4720462	CATGCGAAATCTTGCGGCCGA	0	1	1
Bacteria	NA	Citrobacter koseri ATCC BAA-895 genomic DNA- complete sequence.	4531946	+	4720462	CATGCGAGGTAAAGAAGCCAC	0	1	1
Bacteria	NA	Citrobacter koseri ATCC BAA-895 genomic DNA- complete sequence.	4518297	-	4720462	CATGCGCAGCATCAAAAAGAT	1	0	1
Bacteria	NA	Citrobacter koseri ATCC BAA-895 genomic DNA- complete sequence.	1850076	+	4720462	CATGCGCCAGGGTGGTTGCCA	0	1	1
Bacteria	NA	Citrobacter koseri ATCC BAA-895 genomic DNA- complete sequence.	188920	+	4720462	CATGCGCCCGGGGGCAGCCGG	0	1	1
Bacteria	NA	Citrobacter koseri ATCC BAA-895 genomic DNA- complete sequence.	3830039	+	4720462	CATGCGCCGCAAAATCTGTTC	0	1	1
Bacteria	NA	Citrobacter koseri ATCC BAA-895 genomic DNA- complete sequence.	698242	-	4720462	CATGCGCCTGCTGTTGCTGGC	1	0	1
Bacteria	NA	Citrobacter koseri ATCC BAA-895 genomic DNA- complete sequence.	634085	+	4720462	CATGCGCGGCGGCAGATGGTT	0	1	1
Bacteria	NA	Citrobacter koseri ATCC BAA-895 genomic DNA- complete sequence.	1077062	-	4720462	CATGCGGCTGGCTTCCTGTGG	1	0	1
Bacteria	NA	Citrobacter koseri ATCC BAA-895 genomic DNA- complete sequence.	4702739	-	4720462	CATGCGGGAGGCGCAAAGGTG	1	0	1
Bacteria	NA	Citrobacter koseri ATCC BAA-895 genomic DNA- complete sequence.	1879347	-	4720462	CATGCGGGCTATGCGCGGTGG	1	0	1
Bacteria	NA	Citrobacter koseri ATCC BAA-895 genomic DNA- complete sequence.	1428058	-	4720462	CATGCGGTATTAAACCGGAAA	1	0	1
Bacteria	NA	Citrobacter koseri ATCC BAA-895 genomic DNA- complete sequence.	4674533	-	4720462	CATGCGTACTGGTGGCGATCC	1	0	1
Bacteria	NA	Citrobacter koseri ATCC BAA-895 genomic DNA- complete sequence.	3899898	-	4720462	CATGCGTTCTTCCAGTTCTAT	1	0	1
Bacteria	NA	Citrobacter koseri ATCC BAA-895 genomic DNA- complete sequence.	2208288	+	4720462	CATGCTCCCCCGGTGGCGCAA	0	1	1
Bacteria	NA	Citrobacter koseri ATCC BAA-895 genomic DNA- complete sequence.	525409	+	4720462	CATGCTCTCAGCCAGAATGCC	0	1	1
[truncated: 63,536 more rows]
