# Supplementary material for: Identification of microbial DNA in human cancer
Source: BMC Med Genomics. 2009 May 8;2:22. doi: 10.1186/1755-8794-2-22 (PMC2685141; doi:10.1186/1755-8794-2-22)
Supplement: Additional file 3 — Table S1.3, Bacterial and Viral Virtual Tag Library. Library contains 21 bp NlaIII tags closest to SacI sites from indicated bacterial or viral databases (bacterial genomes obtained from ; viral genomes obtained from ftp://ftp.ncbi.nih.gov/refseq/release/viral/) which are not present in the human genome sequence (Build 36, March 24 2008). File 3 of 3. [file 1755-8794-2-22-S3.xls]

## Sheet: Table S1.3
Supplementary Table 1.3 Bacterial and Viral Virtual Tag Library*
*Library contains 21 bp NlaIII tags closest to SacI sites from indicated bacterial or viral databases (bacterial genomes obtained from ftpgib.genes.nig.ac.jp; viral genomes obtained from ftp.ncbi.nih.gov/refseq/release/viral/) which are not present in the human genome sequence (Build 36, March 24 2008).
Type	Viral Accession #	Genome Description	Position	Strand	Size of genome	Tag sequence (including CATG)	3' tag to SacI?	5' tag to SacI?	Occurrences in database
Bacteria	NA	Pseudomonas aeruginosa PAO1 genomic DNA- complete sequence.	2911851	+	6264404	CATGGTGCTGGGAGAGAAATT	0	1	1
Bacteria	NA	Pseudomonas aeruginosa PAO1 genomic DNA- complete sequence.	5805208	-	6264404	CATGGTGGAGGGGATCGCTGT	1	0	1
Bacteria	NA	Pseudomonas aeruginosa PAO1 genomic DNA- complete sequence.	5152497	-	6264404	CATGGTGGTCGACGTGCAACT	1	0	1
Bacteria	NA	Pseudomonas aeruginosa PAO1 genomic DNA- complete sequence.	462196	+	6264404	CATGGTGGTGCCGGTGCTGCA	0	1	1
Bacteria	NA	Pseudomonas aeruginosa PAO1 genomic DNA- complete sequence.	3241143	+	6264404	CATGGTTCCAGCACCGCCGGC	0	1	1
Bacteria	NA	Pseudomonas aeruginosa PAO1 genomic DNA- complete sequence.	3446257	-	6264404	CATGGTTGCCTCCCGGAACGG	1	0	1
Bacteria	NA	Pseudomonas aeruginosa PAO1 genomic DNA- complete sequence.	3734810	+	6264404	CATGTACCTGCGCATCGACAG	0	1	1
Bacteria	NA	Pseudomonas aeruginosa PAO1 genomic DNA- complete sequence.	1620125	-	6264404	CATGTAGAAGGCGTCCACCGG	1	0	1
Bacteria	NA	Pseudomonas aeruginosa PAO1 genomic DNA- complete sequence.	3537360	-	6264404	CATGTATTGCCGTTGCACAAG	1	0	1
Bacteria	NA	Pseudomonas aeruginosa PAO1 genomic DNA- complete sequence.	3547089	-	6264404	CATGTATTGCTTGCACGTAAT	1	0	1
Bacteria	NA	Pseudomonas aeruginosa PAO1 genomic DNA- complete sequence.	2206807	-	6264404	CATGTCCATCACCTACACCAT	1	0	1
Bacteria	NA	Pseudomonas aeruginosa PAO1 genomic DNA- complete sequence.	1620041	+	6264404	CATGTCCCACCCGATCAACCT	0	1	1
Bacteria	NA	Pseudomonas aeruginosa PAO1 genomic DNA- complete sequence.	2179500	+	6264404	CATGTCCGCGCTGCTCGGCCA	0	1	1
Bacteria	NA	Pseudomonas aeruginosa PAO1 genomic DNA- complete sequence.	4432940	+	6264404	CATGTCGCCGGCCGCCGCCGC	0	1	1
Bacteria	NA	Pseudomonas aeruginosa PAO1 genomic DNA- complete sequence.	4197943	+	6264404	CATGTCGGCATCGATGTGCAG	0	1	1
Bacteria	NA	Pseudomonas aeruginosa PAO1 genomic DNA- complete sequence.	875613	-	6264404	CATGTCGGGGCGCGGGTGGTG	1	0	1
Bacteria	NA	Pseudomonas aeruginosa PAO1 genomic DNA- complete sequence.	3549124	+	6264404	CATGTCGGTGATGTGTAGCAG	0	1	1
Bacteria	NA	Pseudomonas aeruginosa PAO1 genomic DNA- complete sequence.	3726887	+	6264404	CATGTCGGTTTCTGGATGCGC	0	1	1
Bacteria	NA	Pseudomonas aeruginosa PAO1 genomic DNA- complete sequence.	5837541	-	6264404	CATGTCTTCGTGGAGCGCCGA	1	0	1
Bacteria	NA	Pseudomonas aeruginosa PAO1 genomic DNA- complete sequence.	5140580	+	6264404	CATGTGCGAACGAGATTCTGC	0	1	1
Bacteria	NA	Pseudomonas aeruginosa PAO1 genomic DNA- complete sequence.	471695	-	6264404	CATGTGCGGACGCGCATCCAG	1	0	1
Bacteria	NA	Pseudomonas aeruginosa PAO1 genomic DNA- complete sequence.	3854673	+	6264404	CATGTGCGGATCGAGTCCGGC	0	1	1
Bacteria	NA	Pseudomonas aeruginosa PAO1 genomic DNA- complete sequence.	4818754	-	6264404	CATGTGCGGCCTGGCAGTGAC	1	0	1
Bacteria	NA	Pseudomonas aeruginosa PAO1 genomic DNA- complete sequence.	2180402	-	6264404	CATGTGCTCGGCCGGGTCACC	1	0	1
Bacteria	NA	Pseudomonas aeruginosa PAO1 genomic DNA- complete sequence.	2569159	-	6264404	CATGTGCTGACCGGCGTGCGC	1	0	1
Bacteria	NA	Pseudomonas aeruginosa PAO1 genomic DNA- complete sequence.	4394271	-	6264404	CATGTGGCGCGCCCGCGTCTT	1	0	1
Bacteria	NA	Pseudomonas aeruginosa PAO1 genomic DNA- complete sequence.	1065856	+	6264404	CATGTTACGCCTACTAAAGGG	0	1	1
Bacteria	NA	Pseudomonas aeruginosa PAO1 genomic DNA- complete sequence.	3536529	+	6264404	CATGTTCAAGACTGAAGCAAT	0	1	1
Bacteria	NA	Pseudomonas aeruginosa PAO1 genomic DNA- complete sequence.	3359683	+	6264404	CATGTTCAGCGGCGCGCTGCG	0	1	1
Bacteria	NA	Pseudomonas aeruginosa PAO1 genomic DNA- complete sequence.	990672	+	6264404	CATGTTCGAAGCGCTGGCCAA	0	1	1
Bacteria	NA	Pseudomonas aeruginosa PAO1 genomic DNA- complete sequence.	3138585	-	6264404	CATGTTCGCTCATCTCCAGGC	1	0	1
Bacteria	NA	Pseudomonas aeruginosa PAO1 genomic DNA- complete sequence.	1245970	+	6264404	CATGTTGACGCTGCTCTATCT	0	1	1
Bacteria	NA	Pseudomonas aeruginosa PAO1 genomic DNA- complete sequence.	3406897	+	6264404	CATGTTGCAGTCGCTGATCAG	0	1	1
Bacteria	NA	Pseudomonas aeruginosa PAO1 genomic DNA- complete sequence.	2312282	+	6264404	CATGTTGCTCCCGCTTGCCGG	0	1	1
Bacteria	NA	Pseudomonas aeruginosa PAO1 genomic DNA- complete sequence.	703924	-	6264404	CATGTTGGGTCCAGGCGGTGA	1	0	1
Bacteria	NA	Pseudomonas aeruginosa PAO1 genomic DNA- complete sequence.	5200205	-	6264404	CATGTTGTCCAGCCAGGAAGT	1	0	1
Bacteria	NA	Pseudomonas aeruginosa PAO1 genomic DNA- complete sequence.	4008942	+	6264404	CATGTTTGCTGCTCAAGCTGC	0	1	1
Bacteria	NA	Pseudomonas aeruginosa PAO1 genomic DNA- complete sequence.	2939540	-	6264404	CATGAAACGACCCCTGTGTGT	1	0	2
Bacteria	NA	Pseudomonas aeruginosa PAO1 genomic DNA- complete sequence.	6149122	-	6264404	CATGAAATGGTCGAGCAGGTG	1	0	2
Bacteria	NA	Pseudomonas aeruginosa PAO1 genomic DNA- complete sequence.	1333624	-	6264404	CATGAACAGCCCTTCGCGACA	1	0	2
Bacteria	NA	Pseudomonas aeruginosa PAO1 genomic DNA- complete sequence.	4389233	+	6264404	CATGAACAGCGCCACGCTAAC	0	1	2
Bacteria	NA	Pseudomonas aeruginosa PAO1 genomic DNA- complete sequence.	853420	+	6264404	CATGAACATCCAGAACCAGTG	0	1	3
Bacteria	NA	Pseudomonas aeruginosa PAO1 genomic DNA- complete sequence.	201049	-	6264404	CATGAACCGCACCGTCAGCGA	1	0	2
Bacteria	NA	Pseudomonas aeruginosa PAO1 genomic DNA- complete sequence.	4204173	-	6264404	CATGAACCGCGAGGGTATCCG	1	0	2
Bacteria	NA	Pseudomonas aeruginosa PAO1 genomic DNA- complete sequence.	2178621	+	6264404	CATGAACGAGGAGCTGGAGCG	0	1	2
Bacteria	NA	Pseudomonas aeruginosa PAO1 genomic DNA- complete sequence.	2012531	-	6264404	CATGAACGCTACGCTCCGTTT	1	0	2
Bacteria	NA	Pseudomonas aeruginosa PAO1 genomic DNA- complete sequence.	1724774	-	6264404	CATGAACTCGGCGCCGAAGGT	1	0	3
Bacteria	NA	Pseudomonas aeruginosa PAO1 genomic DNA- complete sequence.	1040784	+	6264404	CATGAACTGCTGCTGCAGTTC	0	1	2
Bacteria	NA	Pseudomonas aeruginosa PAO1 genomic DNA- complete sequence.	2511182	-	6264404	CATGAACTGTTCGTCGCGCAG	1	0	3
Bacteria	NA	Pseudomonas aeruginosa PAO1 genomic DNA- complete sequence.	6002498	-	6264404	CATGAACTTGAATTTCTGGTT	1	0	3
Bacteria	NA	Pseudomonas aeruginosa PAO1 genomic DNA- complete sequence.	4787807	-	6264404	CATGAAGACCGCCACTGATAT	1	0	2
Bacteria	NA	Pseudomonas aeruginosa PAO1 genomic DNA- complete sequence.	5290620	+	6264404	CATGAAGCAGAGCCAGAACAC	0	1	2
Bacteria	NA	Pseudomonas aeruginosa PAO1 genomic DNA- complete sequence.	6200823	+	6264404	CATGAAGCGCCACGAACTGGC	0	1	2
Bacteria	NA	Pseudomonas aeruginosa PAO1 genomic DNA- complete sequence.	3642966	+	6264404	CATGAAGCGTTTTCTGCCCCG	0	1	3
Bacteria	NA	Pseudomonas aeruginosa PAO1 genomic DNA- complete sequence.	2652962	-	6264404	CATGAAGTCGGTACTGGAGTC	1	0	2
Bacteria	NA	Pseudomonas aeruginosa PAO1 genomic DNA- complete sequence.	803076	-	6264404	CATGAATCGCAACCGTCGCAA	1	0	2
Bacteria	NA	Pseudomonas aeruginosa PAO1 genomic DNA- complete sequence.	6002060	+	6264404	CATGAATTTAGCTAAACCGTT	0	1	3
Bacteria	NA	Pseudomonas aeruginosa PAO1 genomic DNA- complete sequence.	4787839	+	6264404	CATGACACAGATCCGCGGGGT	0	1	2
Bacteria	NA	Pseudomonas aeruginosa PAO1 genomic DNA- complete sequence.	5560015	+	6264404	CATGACAGACCGCCTCGCCGC	0	1	2
Bacteria	NA	Pseudomonas aeruginosa PAO1 genomic DNA- complete sequence.	3710575	-	6264404	CATGACCACCACGTCGGCATC	1	0	3
Bacteria	NA	Pseudomonas aeruginosa PAO1 genomic DNA- complete sequence.	1639741	-	6264404	CATGACCAGTTGCACTTCGTT	1	0	2
Bacteria	NA	Pseudomonas aeruginosa PAO1 genomic DNA- complete sequence.	2942892	-	6264404	CATGACCATATCGCCCGCCTG	1	0	2
Bacteria	NA	Pseudomonas aeruginosa PAO1 genomic DNA- complete sequence.	4478106	-	6264404	CATGACCCAACTGCGCGACCT	1	0	3
Bacteria	NA	Pseudomonas aeruginosa PAO1 genomic DNA- complete sequence.	4665128	+	6264404	CATGACCCAGAACCCCGGCGA	0	1	2
Bacteria	NA	Pseudomonas aeruginosa PAO1 genomic DNA- complete sequence.	1954686	+	6264404	CATGACCCAGCGCGACCTGGC	0	1	2
Bacteria	NA	Pseudomonas aeruginosa PAO1 genomic DNA- complete sequence.	4613730	+	6264404	CATGACCCTGAAAGTCGGCGC	0	1	3
Bacteria	NA	Pseudomonas aeruginosa PAO1 genomic DNA- complete sequence.	6164664	+	6264404	CATGACCCTGATCCTGGTCGG	0	1	2
Bacteria	NA	Pseudomonas aeruginosa PAO1 genomic DNA- complete sequence.	6093087	-	6264404	CATGACCGATCACACCCAACA	1	0	2
Bacteria	NA	Pseudomonas aeruginosa PAO1 genomic DNA- complete sequence.	5703397	+	6264404	CATGACCGGCGGCATCGTCGC	0	1	3
Bacteria	NA	Pseudomonas aeruginosa PAO1 genomic DNA- complete sequence.	4770559	-	6264404	CATGACCTACCGCGAGGAAGA	1	0	3
Bacteria	NA	Pseudomonas aeruginosa PAO1 genomic DNA- complete sequence.	2988779	-	6264404	CATGACCTGCAGGATCAGGCG	1	0	3
Bacteria	NA	Pseudomonas aeruginosa PAO1 genomic DNA- complete sequence.	957959	+	6264404	CATGACGATGAAGACCGTCAC	0	1	2
Bacteria	NA	Pseudomonas aeruginosa PAO1 genomic DNA- complete sequence.	4770228	+	6264404	CATGACGCTCGTCTTCGACGG	0	1	3
Bacteria	NA	Pseudomonas aeruginosa PAO1 genomic DNA- complete sequence.	636397	+	6264404	CATGACGCTGCGTAAACGCTC	0	1	3
Bacteria	NA	Pseudomonas aeruginosa PAO1 genomic DNA- complete sequence.	4780555	+	6264404	CATGACGTCCGGCAACTTGCT	0	1	4
Bacteria	NA	Pseudomonas aeruginosa PAO1 genomic DNA- complete sequence.	2067527	+	6264404	CATGACGTTGCCGGCGGCCAG	0	1	2
Bacteria	NA	Pseudomonas aeruginosa PAO1 genomic DNA- complete sequence.	4087524	+	6264404	CATGACTACAGACGACTCAGA	0	1	3
Bacteria	NA	Pseudomonas aeruginosa PAO1 genomic DNA- complete sequence.	1673206	+	6264404	CATGACTGACTTCCAGCAGTA	0	1	3
Bacteria	NA	Pseudomonas aeruginosa PAO1 genomic DNA- complete sequence.	3552987	-	6264404	CATGACTGAGGTCACGCCGCT	1	0	2
Bacteria	NA	Pseudomonas aeruginosa PAO1 genomic DNA- complete sequence.	5134691	+	6264404	CATGAGAAAGGACCTCATCGA	0	1	2
Bacteria	NA	Pseudomonas aeruginosa PAO1 genomic DNA- complete sequence.	5693755	+	6264404	CATGAGCAAGGGCAAGAAGAA	0	1	3
Bacteria	NA	Pseudomonas aeruginosa PAO1 genomic DNA- complete sequence.	3023930	-	6264404	CATGAGCATCCGGGTCAGCGG	1	0	2
Bacteria	NA	Pseudomonas aeruginosa PAO1 genomic DNA- complete sequence.	2300678	+	6264404	CATGAGCATCGAACTGCGCGG	0	1	2
Bacteria	NA	Pseudomonas aeruginosa PAO1 genomic DNA- complete sequence.	1014883	-	6264404	CATGAGCCACGAGATCCGCAC	1	0	10
Bacteria	NA	Pseudomonas aeruginosa PAO1 genomic DNA- complete sequence.	4159159	-	6264404	CATGAGCCGAGCCAGCGAGGC	1	0	2
Bacteria	NA	Pseudomonas aeruginosa PAO1 genomic DNA- complete sequence.	5219940	+	6264404	CATGAGCCGCCACTCCACGTC	0	1	2
Bacteria	NA	Pseudomonas aeruginosa PAO1 genomic DNA- complete sequence.	811460	-	6264404	CATGAGCCTGAACTGCACGCG	1	0	3
Bacteria	NA	Pseudomonas aeruginosa PAO1 genomic DNA- complete sequence.	4087871	-	6264404	CATGAGCCTGCTAACGCTCGA	1	0	3
Bacteria	NA	Pseudomonas aeruginosa PAO1 genomic DNA- complete sequence.	1955783	-	6264404	CATGAGCGCAGCCTCGTCGAG	1	0	2
Bacteria	NA	Pseudomonas aeruginosa PAO1 genomic DNA- complete sequence.	6149181	+	6264404	CATGAGCGGCAAACGCATCCT	0	1	2
Bacteria	NA	Pseudomonas aeruginosa PAO1 genomic DNA- complete sequence.	2919618	+	6264404	CATGAGCGGCTCTCCCCCGTT	0	1	2
Bacteria	NA	Pseudomonas aeruginosa PAO1 genomic DNA- complete sequence.	617421	+	6264404	CATGAGGATCTTCTTGCCGGC	0	1	3
Bacteria	NA	Pseudomonas aeruginosa PAO1 genomic DNA- complete sequence.	596696	-	6264404	CATGAGGCGTCGGTCCTGACC	1	0	2
Bacteria	NA	Pseudomonas aeruginosa PAO1 genomic DNA- complete sequence.	3620828	+	6264404	CATGAGGTCGGTGCGGGTGAC	0	1	2
Bacteria	NA	Pseudomonas aeruginosa PAO1 genomic DNA- complete sequence.	5275944	-	6264404	CATGAGGTGCCTACCCGCGCC	1	0	3
Bacteria	NA	Pseudomonas aeruginosa PAO1 genomic DNA- complete sequence.	6150317	-	6264404	CATGAGGTGGCTCCGGAAGTG	1	0	2
Bacteria	NA	Pseudomonas aeruginosa PAO1 genomic DNA- complete sequence.	6151267	+	6264404	CATGAGGTTCCACACCCCGCC	0	1	2
Bacteria	NA	Pseudomonas aeruginosa PAO1 genomic DNA- complete sequence.	4344797	-	6264404	CATGAGTACCTTGTCCTTCGC	1	0	3
Bacteria	NA	Pseudomonas aeruginosa PAO1 genomic DNA- complete sequence.	2593312	-	6264404	CATGAGTGACGCGCCGGACGG	1	0	2
Bacteria	NA	Pseudomonas aeruginosa PAO1 genomic DNA- complete sequence.	1163249	-	6264404	CATGATAACGCCCGCCGGTAG	1	0	2
Bacteria	NA	Pseudomonas aeruginosa PAO1 genomic DNA- complete sequence.	991246	-	6264404	CATGATACCCATCTTTACCCC	1	0	2
Bacteria	NA	Pseudomonas aeruginosa PAO1 genomic DNA- complete sequence.	874632	+	6264404	CATGATCACGAAGGAGTCGTC	0	1	3
Bacteria	NA	Pseudomonas aeruginosa PAO1 genomic DNA- complete sequence.	5923958	+	6264404	CATGATCAGCGCGATCAGCGC	0	1	2
Bacteria	NA	Pseudomonas aeruginosa PAO1 genomic DNA- complete sequence.	3358982	+	6264404	CATGATCAGGAAGGCGATGAA	0	1	3
Bacteria	NA	Pseudomonas aeruginosa PAO1 genomic DNA- complete sequence.	582565	-	6264404	CATGATCAGGCCGAACAGGAT	1	0	3
Bacteria	NA	Pseudomonas aeruginosa PAO1 genomic DNA- complete sequence.	1843222	-	6264404	CATGATCCAGTTGCCCGACGA	1	0	2
Bacteria	NA	Pseudomonas aeruginosa PAO1 genomic DNA- complete sequence.	2938934	+	6264404	CATGATCCCGGCACCGTTGTC	0	1	2
Bacteria	NA	Pseudomonas aeruginosa PAO1 genomic DNA- complete sequence.	5643070	+	6264404	CATGATCCGCCCGGACCGCTT	0	1	3
Bacteria	NA	Pseudomonas aeruginosa PAO1 genomic DNA- complete sequence.	1566699	-	6264404	CATGATCGAGAAGTCCTGGCC	1	0	2
Bacteria	NA	Pseudomonas aeruginosa PAO1 genomic DNA- complete sequence.	5854361	+	6264404	CATGATCGCCGAGCGCTTCGG	0	1	2
Bacteria	NA	Pseudomonas aeruginosa PAO1 genomic DNA- complete sequence.	4143577	-	6264404	CATGATCGCCTGGTCGAAGTA	1	0	3
Bacteria	NA	Pseudomonas aeruginosa PAO1 genomic DNA- complete sequence.	4204035	+	6264404	CATGATCGGCTTCACCACGCA	0	1	2
Bacteria	NA	Pseudomonas aeruginosa PAO1 genomic DNA- complete sequence.	6148951	+	6264404	CATGATCTTCTTCTGGGCCAG	0	1	2
Bacteria	NA	Pseudomonas aeruginosa PAO1 genomic DNA- complete sequence.	4882472	-	6264404	CATGATGACGAATTCGGTGGT	1	0	4
Bacteria	NA	Pseudomonas aeruginosa PAO1 genomic DNA- complete sequence.	5853139	+	6264404	CATGATGATCGGCACCTGGTT	0	1	3
Bacteria	NA	Pseudomonas aeruginosa PAO1 genomic DNA- complete sequence.	3510146	-	6264404	CATGATGATGCTCCCCAGGTC	1	0	2
Bacteria	NA	Pseudomonas aeruginosa PAO1 genomic DNA- complete sequence.	4765702	+	6264404	CATGATGCACCCCTTTACTCA	0	1	3
Bacteria	NA	Pseudomonas aeruginosa PAO1 genomic DNA- complete sequence.	3104618	+	6264404	CATGATGCGGCAGACAGGAGG	0	1	3
Bacteria	NA	Pseudomonas aeruginosa PAO1 genomic DNA- complete sequence.	5700633	+	6264404	CATGATGCTGGTCGCCCCGCA	0	1	2
Bacteria	NA	Pseudomonas aeruginosa PAO1 genomic DNA- complete sequence.	5356025	+	6264404	CATGATGGACGGCTGGCGCGG	0	1	2
Bacteria	NA	Pseudomonas aeruginosa PAO1 genomic DNA- complete sequence.	2977354	+	6264404	CATGATGGCCCCGCTCCCGCT	0	1	2
Bacteria	NA	Pseudomonas aeruginosa PAO1 genomic DNA- complete sequence.	864250	-	6264404	CATGATGGCCGGGCCGGCCAT	1	0	3
Bacteria	NA	Pseudomonas aeruginosa PAO1 genomic DNA- complete sequence.	4463079	-	6264404	CATGATGTCGCGCACCTGCAG	1	0	2
Bacteria	NA	Pseudomonas aeruginosa PAO1 genomic DNA- complete sequence.	2067956	-	6264404	CATGATTCCAGACATCGATTC	1	0	2
Bacteria	NA	Pseudomonas aeruginosa PAO1 genomic DNA- complete sequence.	1893622	+	6264404	CATGATTCGTTCGATTCTCTA	0	1	2
Bacteria	NA	Pseudomonas aeruginosa PAO1 genomic DNA- complete sequence.	91920	-	6264404	CATGCAACCGACGGTGCGCTT	1	0	2
Bacteria	NA	Pseudomonas aeruginosa PAO1 genomic DNA- complete sequence.	1995433	+	6264404	CATGCAACCGGAGATGTTCAG	0	1	2
Bacteria	NA	Pseudomonas aeruginosa PAO1 genomic DNA- complete sequence.	4413030	-	6264404	CATGCAAGAACGCATCCCGGA	1	0	3
Bacteria	NA	Pseudomonas aeruginosa PAO1 genomic DNA- complete sequence.	4781157	-	6264404	CATGCAAGTGGTCGAACTGAT	1	0	3
Bacteria	NA	Pseudomonas aeruginosa PAO1 genomic DNA- complete sequence.	5366903	-	6264404	CATGCACCTGCGCAACGGCGA	1	0	2
Bacteria	NA	Pseudomonas aeruginosa PAO1 genomic DNA- complete sequence.	1724246	+	6264404	CATGCACGAAAGCGTAATGCA	0	1	3
Bacteria	NA	Pseudomonas aeruginosa PAO1 genomic DNA- complete sequence.	617664	-	6264404	CATGCACGGGTCCGGCGGTTC	1	0	2
Bacteria	NA	Pseudomonas aeruginosa PAO1 genomic DNA- complete sequence.	4613905	-	6264404	CATGCACGTTGTTGCGCTTGT	1	0	3
Bacteria	NA	Pseudomonas aeruginosa PAO1 genomic DNA- complete sequence.	1429864	+	6264404	CATGCACTTCTTCACCAACGA	0	1	4
Bacteria	NA	Pseudomonas aeruginosa PAO1 genomic DNA- complete sequence.	3368531	+	6264404	CATGCAGACCTCCCACTCGCT	0	1	2
Bacteria	NA	Pseudomonas aeruginosa PAO1 genomic DNA- complete sequence.	4648150	-	6264404	CATGCAGGAAACCCTCGACAC	1	0	3
Bacteria	NA	Pseudomonas aeruginosa PAO1 genomic DNA- complete sequence.	3315630	+	6264404	CATGCAGGCGGACAGGCTGCC	0	1	2
Bacteria	NA	Pseudomonas aeruginosa PAO1 genomic DNA- complete sequence.	4233892	+	6264404	CATGCAGGGCAGCAGACGCTT	0	1	2
Bacteria	NA	Pseudomonas aeruginosa PAO1 genomic DNA- complete sequence.	3174530	-	6264404	CATGCAGGGCTTCGAAGAGGA	1	0	2
Bacteria	NA	Pseudomonas aeruginosa PAO1 genomic DNA- complete sequence.	5681266	+	6264404	CATGCAGGTAGCGAAGAACTA	0	1	2
Bacteria	NA	Pseudomonas aeruginosa PAO1 genomic DNA- complete sequence.	2988383	+	6264404	CATGCAGTTCGCCCCGAGCAT	0	1	3
Bacteria	NA	Pseudomonas aeruginosa PAO1 genomic DNA- complete sequence.	1981866	-	6264404	CATGCAGTTCGCGGACCTCGC	1	0	2
Bacteria	NA	Pseudomonas aeruginosa PAO1 genomic DNA- complete sequence.	4158482	+	6264404	CATGCCAAGCGCAACGAATTC	0	1	2
Bacteria	NA	Pseudomonas aeruginosa PAO1 genomic DNA- complete sequence.	4478570	+	6264404	CATGCCAGGTCGGTTCGTAGG	0	1	3
Bacteria	NA	Pseudomonas aeruginosa PAO1 genomic DNA- complete sequence.	5795678	-	6264404	CATGCCCAGCACGCGCAGGTC	1	0	3
Bacteria	NA	Pseudomonas aeruginosa PAO1 genomic DNA- complete sequence.	5694025	-	6264404	CATGCCCAGCTTGGTGTTCAC	1	0	3
Bacteria	NA	Pseudomonas aeruginosa PAO1 genomic DNA- complete sequence.	5365543	+	6264404	CATGCCCAGGTCGCGCTGCGT	0	1	2
Bacteria	NA	Pseudomonas aeruginosa PAO1 genomic DNA- complete sequence.	4665386	-	6264404	CATGCCCCACAGGCTGGTGTT	1	0	2
Bacteria	NA	Pseudomonas aeruginosa PAO1 genomic DNA- complete sequence.	706673	+	6264404	CATGCCCGAGTCCCGAAAGAA	0	1	3
Bacteria	NA	Pseudomonas aeruginosa PAO1 genomic DNA- complete sequence.	651288	-	6264404	CATGCCCGCGAGGGTCAGCGC	1	0	2
Bacteria	NA	Pseudomonas aeruginosa PAO1 genomic DNA- complete sequence.	5494267	+	6264404	CATGCCCGCGCCCGGGCGTAC	0	1	2
Bacteria	NA	Pseudomonas aeruginosa PAO1 genomic DNA- complete sequence.	1286062	-	6264404	CATGCCCGCGCCGAGATCGCC	1	0	2
Bacteria	NA	Pseudomonas aeruginosa PAO1 genomic DNA- complete sequence.	4787046	+	6264404	CATGCCCGGGCATATGTAGCC	0	1	2
Bacteria	NA	Pseudomonas aeruginosa PAO1 genomic DNA- complete sequence.	3104902	-	6264404	CATGCCCGTCACCCAGTTCGC	1	0	3
Bacteria	NA	Pseudomonas aeruginosa PAO1 genomic DNA- complete sequence.	6164785	-	6264404	CATGCCCGTTGGCCGCCGGCA	1	0	2
Bacteria	NA	Pseudomonas aeruginosa PAO1 genomic DNA- complete sequence.	5124088	+	6264404	CATGCCCTCTTCCGAGGTGCG	0	1	2
Bacteria	NA	Pseudomonas aeruginosa PAO1 genomic DNA- complete sequence.	1984289	-	6264404	CATGCCCTTCGAACTCGCGAT	1	0	2
Bacteria	NA	Pseudomonas aeruginosa PAO1 genomic DNA- complete sequence.	5279366	+	6264404	CATGCCGACCAGCAGCGCCAC	0	1	2
Bacteria	NA	Pseudomonas aeruginosa PAO1 genomic DNA- complete sequence.	5143095	+	6264404	CATGCCGACGATCAGGTCGAG	0	1	3
Bacteria	NA	Pseudomonas aeruginosa PAO1 genomic DNA- complete sequence.	2162763	+	6264404	CATGCCGAGGCCGACCTGCTG	0	1	2
Bacteria	NA	Pseudomonas aeruginosa PAO1 genomic DNA- complete sequence.	5356658	-	6264404	CATGCCGATGGACAGGATCGG	1	0	2
Bacteria	NA	Pseudomonas aeruginosa PAO1 genomic DNA- complete sequence.	582350	+	6264404	CATGCCGCAGTTCCATCTCAG	0	1	3
Bacteria	NA	Pseudomonas aeruginosa PAO1 genomic DNA- complete sequence.	4048620	-	6264404	CATGCCGCATTCGAGCAGGAC	1	0	3
Bacteria	NA	Pseudomonas aeruginosa PAO1 genomic DNA- complete sequence.	5559120	-	6264404	CATGCCGCCTTCGCTGGCCGT	1	0	2
Bacteria	NA	Pseudomonas aeruginosa PAO1 genomic DNA- complete sequence.	4441385	+	6264404	CATGCCGCTACCCGGATCGAA	0	1	2
Bacteria	NA	Pseudomonas aeruginosa PAO1 genomic DNA- complete sequence.	4389278	-	6264404	CATGCCGCTGACCGGCAGATC	1	0	3
Bacteria	NA	Pseudomonas aeruginosa PAO1 genomic DNA- complete sequence.	3459430	-	6264404	CATGCCGCTGAGCGCGCGCTT	1	0	3
Bacteria	NA	Pseudomonas aeruginosa PAO1 genomic DNA- complete sequence.	942258	-	6264404	CATGCCGGCGCAGAAATCGTC	1	0	3
Bacteria	NA	Pseudomonas aeruginosa PAO1 genomic DNA- complete sequence.	5903805	+	6264404	CATGCCGGGGAACAGGTCGTC	0	1	2
Bacteria	NA	Pseudomonas aeruginosa PAO1 genomic DNA- complete sequence.	3549675	-	6264404	CATGCCGGTCTGAAATCCGAG	1	0	3
Bacteria	NA	Pseudomonas aeruginosa PAO1 genomic DNA- complete sequence.	4799253	-	6264404	CATGCCGTTGCCCTCGCGCTG	1	0	2
Bacteria	NA	Pseudomonas aeruginosa PAO1 genomic DNA- complete sequence.	4525553	-	6264404	CATGCCTCGTCGCCTTCCGCA	1	0	2
Bacteria	NA	Pseudomonas aeruginosa PAO1 genomic DNA- complete sequence.	3621416	-	6264404	CATGCCTGACAGTTTCAACTT	1	0	2
Bacteria	NA	Pseudomonas aeruginosa PAO1 genomic DNA- complete sequence.	1877410	-	6264404	CATGCCTGTCACTCTCCCGCG	1	0	2
Bacteria	NA	Pseudomonas aeruginosa PAO1 genomic DNA- complete sequence.	4544467	+	6264404	CATGCGACAATCCGCCGCGCC	0	1	2
Bacteria	NA	Pseudomonas aeruginosa PAO1 genomic DNA- complete sequence.	4269682	+	6264404	CATGCGACGGACCAGGCGTTC	0	1	2
Bacteria	NA	Pseudomonas aeruginosa PAO1 genomic DNA- complete sequence.	4119266	+	6264404	CATGCGACTACTCCTTGGCCG	0	1	3
Bacteria	NA	Pseudomonas aeruginosa PAO1 genomic DNA- complete sequence.	1409982	-	6264404	CATGCGAGACGGAACCACGGA	1	0	2
Bacteria	NA	Pseudomonas aeruginosa PAO1 genomic DNA- complete sequence.	683049	+	6264404	CATGCGCAACGACCTCGGCCT	0	1	3
Bacteria	NA	Pseudomonas aeruginosa PAO1 genomic DNA- complete sequence.	5853761	-	6264404	CATGCGCAACTGGGTATCGTC	1	0	3
Bacteria	NA	Pseudomonas aeruginosa PAO1 genomic DNA- complete sequence.	5041151	-	6264404	CATGCGCACGTTGGGATCGAG	1	0	2
Bacteria	NA	Pseudomonas aeruginosa PAO1 genomic DNA- complete sequence.	5112571	+	6264404	CATGCGCAGCCCCTTGACAAC	0	1	3
Bacteria	NA	Pseudomonas aeruginosa PAO1 genomic DNA- complete sequence.	4788158	-	6264404	CATGCGCAGGCTCGCGGCTGG	1	0	2
Bacteria	NA	Pseudomonas aeruginosa PAO1 genomic DNA- complete sequence.	1852200	+	6264404	CATGCGCAGTTCCCAGCCGAC	0	1	2
Bacteria	NA	Pseudomonas aeruginosa PAO1 genomic DNA- complete sequence.	1094105	+	6264404	CATGCGCCAGACCGGCGTATT	0	1	3
Bacteria	NA	Pseudomonas aeruginosa PAO1 genomic DNA- complete sequence.	4547157	+	6264404	CATGCGCCAGAGCGCCTGGCC	0	1	2
Bacteria	NA	Pseudomonas aeruginosa PAO1 genomic DNA- complete sequence.	3800597	+	6264404	CATGCGCCAGCGCCTCGGCCT	0	1	2
Bacteria	NA	Pseudomonas aeruginosa PAO1 genomic DNA- complete sequence.	636894	-	6264404	CATGCGCCGTTCGACGCTGCG	1	0	2
Bacteria	NA	Pseudomonas aeruginosa PAO1 genomic DNA- complete sequence.	5067522	-	6264404	CATGCGCGACCTGCGCCTCAA	1	0	2
Bacteria	NA	Pseudomonas aeruginosa PAO1 genomic DNA- complete sequence.	5795204	+	6264404	CATGCGCGGCGGGCTGTACAA	0	1	3
Bacteria	NA	Pseudomonas aeruginosa PAO1 genomic DNA- complete sequence.	4462059	+	6264404	CATGCGCGGGCGCACGCTGAA	0	1	2
Bacteria	NA	Pseudomonas aeruginosa PAO1 genomic DNA- complete sequence.	3861752	+	6264404	CATGCGCTCGAAGCGTTCGGC	0	1	2
Bacteria	NA	Pseudomonas aeruginosa PAO1 genomic DNA- complete sequence.	5681584	-	6264404	CATGCGCTCGAGGATCCAGTT	1	0	2
Bacteria	NA	Pseudomonas aeruginosa PAO1 genomic DNA- complete sequence.	2415075	-	6264404	CATGCGCTCGGTGAGGACGAT	1	0	2
Bacteria	NA	Pseudomonas aeruginosa PAO1 genomic DNA- complete sequence.	4336615	-	6264404	CATGCGCTGATCCGCACCTGC	1	0	3
Bacteria	NA	Pseudomonas aeruginosa PAO1 genomic DNA- complete sequence.	4103114	-	6264404	CATGCGCTGATCGCCAGCACT	1	0	2
Bacteria	NA	Pseudomonas aeruginosa PAO1 genomic DNA- complete sequence.	2715484	+	6264404	CATGCGCTGCTGCGAGTAGGA	0	1	2
Bacteria	NA	Pseudomonas aeruginosa PAO1 genomic DNA- complete sequence.	889658	+	6264404	CATGCGCTGGAAGATCCGTTC	0	1	3
Bacteria	NA	Pseudomonas aeruginosa PAO1 genomic DNA- complete sequence.	3445556	+	6264404	CATGCGCTGGCAGGACGACGA	0	1	2
Bacteria	NA	Pseudomonas aeruginosa PAO1 genomic DNA- complete sequence.	5283295	+	6264404	CATGCGCTGGTCGACGAACGC	0	1	2
Bacteria	NA	Pseudomonas aeruginosa PAO1 genomic DNA- complete sequence.	4058266	+	6264404	CATGCGCTTGACCTCGGCGAC	0	1	2
Bacteria	NA	Pseudomonas aeruginosa PAO1 genomic DNA- complete sequence.	4772086	+	6264404	CATGCGCTTGCGCGGCTTACG	0	1	2
Bacteria	NA	Pseudomonas aeruginosa PAO1 genomic DNA- complete sequence.	3458674	+	6264404	CATGCGGATGTCTTCGGCGAA	0	1	3
Bacteria	NA	Pseudomonas aeruginosa PAO1 genomic DNA- complete sequence.	5078012	-	6264404	CATGCGGCCGAGCTGGAATTC	1	0	3
Bacteria	NA	Pseudomonas aeruginosa PAO1 genomic DNA- complete sequence.	5694182	-	6264404	CATGCGGCTCGGTGAGGATGC	1	0	3
Bacteria	NA	Pseudomonas aeruginosa PAO1 genomic DNA- complete sequence.	2967968	+	6264404	CATGCGGTGAGCGTCTACTAC	0	1	3
Bacteria	NA	Pseudomonas aeruginosa PAO1 genomic DNA- complete sequence.	1456724	-	6264404	CATGCGTATCGCTCCCAGTCT	1	0	3
Bacteria	NA	Pseudomonas aeruginosa PAO1 genomic DNA- complete sequence.	2777071	+	6264404	CATGCGTGGCGTTGTGATGTC	0	1	2
Bacteria	NA	Pseudomonas aeruginosa PAO1 genomic DNA- complete sequence.	4335960	+	6264404	CATGCTCAGACTCCTTCGCGG	0	1	3
Bacteria	NA	Pseudomonas aeruginosa PAO1 genomic DNA- complete sequence.	1409737	+	6264404	CATGCTCAGCGAGACCCAGGT	0	1	2
Bacteria	NA	Pseudomonas aeruginosa PAO1 genomic DNA- complete sequence.	200365	+	6264404	CATGCTCGAGGCGGTTTCCTC	0	1	2
Bacteria	NA	Pseudomonas aeruginosa PAO1 genomic DNA- complete sequence.	5199868	+	6264404	CATGCTCGCGCAGGGCGTGGG	0	1	2
Bacteria	NA	Pseudomonas aeruginosa PAO1 genomic DNA- complete sequence.	1028666	+	6264404	CATGCTCGCGTCGACCATCGA	0	1	2
Bacteria	NA	Pseudomonas aeruginosa PAO1 genomic DNA- complete sequence.	1552480	+	6264404	CATGCTCGGGCAGTACCGTGG	0	1	2
Bacteria	NA	Pseudomonas aeruginosa PAO1 genomic DNA- complete sequence.	2652700	+	6264404	CATGCTCGGGGGTACCCCGCG	0	1	2
Bacteria	NA	Pseudomonas aeruginosa PAO1 genomic DNA- complete sequence.	5615557	+	6264404	CATGCTGAAAAGGTCCCGGAG	0	1	3
Bacteria	NA	Pseudomonas aeruginosa PAO1 genomic DNA- complete sequence.	2179500	-	6264404	CATGCTGAAGAGAATCTCGGT	1	0	3
Bacteria	NA	Pseudomonas aeruginosa PAO1 genomic DNA- complete sequence.	2592779	+	6264404	CATGCTGATCCACAACGGCCT	0	1	2
Bacteria	NA	Pseudomonas aeruginosa PAO1 genomic DNA- complete sequence.	6216139	-	6264404	CATGCTGCCCCTGGCGGCGCG	1	0	2
Bacteria	NA	Pseudomonas aeruginosa PAO1 genomic DNA- complete sequence.	5245962	-	6264404	CATGCTGCCCGGCGACCTGTT	1	0	3
Bacteria	NA	Pseudomonas aeruginosa PAO1 genomic DNA- complete sequence.	3256285	+	6264404	CATGCTGCCGAGCCGTGCCAG	0	1	2
Bacteria	NA	Pseudomonas aeruginosa PAO1 genomic DNA- complete sequence.	4271260	+	6264404	CATGCTGCCGTTGATGTAGAG	0	1	2
Bacteria	NA	Pseudomonas aeruginosa PAO1 genomic DNA- complete sequence.	5703649	-	6264404	CATGCTGCGCGGCGAAGTGCA	1	0	2
Bacteria	NA	Pseudomonas aeruginosa PAO1 genomic DNA- complete sequence.	4882112	+	6264404	CATGCTGCGCTGGCTGAAGGA	0	1	3
Bacteria	NA	Pseudomonas aeruginosa PAO1 genomic DNA- complete sequence.	4770493	+	6264404	CATGCTGGAACGCCACTCTTC	0	1	3
Bacteria	NA	Pseudomonas aeruginosa PAO1 genomic DNA- complete sequence.	3119162	+	6264404	CATGCTGGCCACCCGTCCCGA	0	1	2
Bacteria	NA	Pseudomonas aeruginosa PAO1 genomic DNA- complete sequence.	4527275	+	6264404	CATGCTGGTCCCCGGCACCCT	0	1	2
Bacteria	NA	Pseudomonas aeruginosa PAO1 genomic DNA- complete sequence.	4758558	-	6264404	CATGCTGTCCGGCGAAGTTGG	1	0	3
Bacteria	NA	Pseudomonas aeruginosa PAO1 genomic DNA- complete sequence.	802580	+	6264404	CATGCTTCAGTTGGTGGCGAG	0	1	2
Bacteria	NA	Pseudomonas aeruginosa PAO1 genomic DNA- complete sequence.	5066177	+	6264404	CATGCTTGAGGCAGATCAGCA	0	1	2
Bacteria	NA	Pseudomonas aeruginosa PAO1 genomic DNA- complete sequence.	2440254	-	6264404	CATGGAAACCAAGCACAGCAA	1	0	2
Bacteria	NA	Pseudomonas aeruginosa PAO1 genomic DNA- complete sequence.	4956061	-	6264404	CATGGAAAGCCAACCACAGGG	1	0	3
Bacteria	NA	Pseudomonas aeruginosa PAO1 genomic DNA- complete sequence.	4183742	+	6264404	CATGGAACATTCGCCCAAACC	0	1	2
Bacteria	NA	Pseudomonas aeruginosa PAO1 genomic DNA- complete sequence.	5899105	-	6264404	CATGGAACTCCCATTGGATCG	1	0	2
Bacteria	NA	Pseudomonas aeruginosa PAO1 genomic DNA- complete sequence.	4773362	-	6264404	CATGGAAGAGGGCATCACCGT	1	0	2
Bacteria	NA	Pseudomonas aeruginosa PAO1 genomic DNA- complete sequence.	4260687	-	6264404	CATGGACAAGCCGGCCGACGC	1	0	3
Bacteria	NA	Pseudomonas aeruginosa PAO1 genomic DNA- complete sequence.	457710	+	6264404	CATGGACATCCTGCTGGACGC	0	1	2
Bacteria	NA	Pseudomonas aeruginosa PAO1 genomic DNA- complete sequence.	2299328	+	6264404	CATGGACCATTCGATCAACCT	0	1	2
Bacteria	NA	Pseudomonas aeruginosa PAO1 genomic DNA- complete sequence.	3826021	+	6264404	CATGGACCCGCGTCAAGCCTG	0	1	2
Bacteria	NA	Pseudomonas aeruginosa PAO1 genomic DNA- complete sequence.	2919690	-	6264404	CATGGACCGGGTCCTGTTCAA	1	0	2
Bacteria	NA	Pseudomonas aeruginosa PAO1 genomic DNA- complete sequence.	1163057	+	6264404	CATGGACGGACCCCGGGAACT	0	1	3
Bacteria	NA	Pseudomonas aeruginosa PAO1 genomic DNA- complete sequence.	1970292	-	6264404	CATGGACGGCCCCCAGCAACT	1	0	3
Bacteria	NA	Pseudomonas aeruginosa PAO1 genomic DNA- complete sequence.	471629	+	6264404	CATGGACGTCGGGCGGGGTCA	0	1	2
Bacteria	NA	Pseudomonas aeruginosa PAO1 genomic DNA- complete sequence.	453907	+	6264404	CATGGACGTGATTTTTTGTCA	0	1	3
Bacteria	NA	Pseudomonas aeruginosa PAO1 genomic DNA- complete sequence.	4511990	-	6264404	CATGGACTACGCCGCTGGCGT	1	0	2
Bacteria	NA	Pseudomonas aeruginosa PAO1 genomic DNA- complete sequence.	4785510	+	6264404	CATGGAGACCATCCCCTTCAA	0	1	3
Bacteria	NA	Pseudomonas aeruginosa PAO1 genomic DNA- complete sequence.	5112743	-	6264404	CATGGAGCGCAGGCTGGCGTT	1	0	3
Bacteria	NA	Pseudomonas aeruginosa PAO1 genomic DNA- complete sequence.	889799	-	6264404	CATGGAGGACACGCCCTACGC	1	0	3
Bacteria	NA	Pseudomonas aeruginosa PAO1 genomic DNA- complete sequence.	1853183	-	6264404	CATGGATACCTCTAGATCGCG	1	0	2
Bacteria	NA	Pseudomonas aeruginosa PAO1 genomic DNA- complete sequence.	4755425	+	6264404	CATGGATGCACCTATTTTCTA	0	1	12
Bacteria	NA	Pseudomonas aeruginosa PAO1 genomic DNA- complete sequence.	115301	+	6264404	CATGGCACTTGCGCAACAGAC	0	1	2
Bacteria	NA	Pseudomonas aeruginosa PAO1 genomic DNA- complete sequence.	4797118	+	6264404	CATGGCAGCGAGCCGGACGAC	0	1	2
Bacteria	NA	Pseudomonas aeruginosa PAO1 genomic DNA- complete sequence.	4662386	+	6264404	CATGGCATCGTCAACTTCCTC	0	1	2
Bacteria	NA	Pseudomonas aeruginosa PAO1 genomic DNA- complete sequence.	2474453	-	6264404	CATGGCATTCATACCCCGAGC	1	0	3
Bacteria	NA	Pseudomonas aeruginosa PAO1 genomic DNA- complete sequence.	4048458	+	6264404	CATGGCATTCCACGATCCCCG	0	1	2
Bacteria	NA	Pseudomonas aeruginosa PAO1 genomic DNA- complete sequence.	5702115	-	6264404	CATGGCCAAGATTGCCCTGAA	1	0	3
Bacteria	NA	Pseudomonas aeruginosa PAO1 genomic DNA- complete sequence.	6169955	-	6264404	CATGGCCAAGCTGGCGGTCGA	1	0	2
Bacteria	NA	Pseudomonas aeruginosa PAO1 genomic DNA- complete sequence.	3826345	-	6264404	CATGGCCACCAGCGCCAGCGA	1	0	2
Bacteria	NA	Pseudomonas aeruginosa PAO1 genomic DNA- complete sequence.	5558426	+	6264404	CATGGCCAGCAGGATGTCCTC	0	1	2
Bacteria	NA	Pseudomonas aeruginosa PAO1 genomic DNA- complete sequence.	633401	+	6264404	CATGGCCAGCAGTATGGCGAC	0	1	2
Bacteria	NA	Pseudomonas aeruginosa PAO1 genomic DNA- complete sequence.	5893065	-	6264404	CATGGCCAGGGAGAAGTTCTT	1	0	3
Bacteria	NA	Pseudomonas aeruginosa PAO1 genomic DNA- complete sequence.	1421000	-	6264404	CATGGCCAGGGAGTGGCAGTT	1	0	2
Bacteria	NA	Pseudomonas aeruginosa PAO1 genomic DNA- complete sequence.	4894971	-	6264404	CATGGCCAGGGCGCGGAGAAT	1	0	2
Bacteria	NA	Pseudomonas aeruginosa PAO1 genomic DNA- complete sequence.	4198438	-	6264404	CATGGCCCTGCTCGAGGCCGA	1	0	3
Bacteria	NA	Pseudomonas aeruginosa PAO1 genomic DNA- complete sequence.	1611273	-	6264404	CATGGCCGAAACCGAGGCCGA	1	0	2
Bacteria	NA	Pseudomonas aeruginosa PAO1 genomic DNA- complete sequence.	2603896	-	6264404	CATGGCCGCGCTGCACGGCGG	1	0	4
Bacteria	NA	Pseudomonas aeruginosa PAO1 genomic DNA- complete sequence.	122434	-	6264404	CATGGCCGGCCTGGCCGGCGA	1	0	2
Bacteria	NA	Pseudomonas aeruginosa PAO1 genomic DNA- complete sequence.	1673206	-	6264404	CATGGCCGGGCTCCTGATGGG	1	0	2
Bacteria	NA	Pseudomonas aeruginosa PAO1 genomic DNA- complete sequence.	3138032	+	6264404	CATGGCCTACCTCTATTGCCC	0	1	2
Bacteria	NA	Pseudomonas aeruginosa PAO1 genomic DNA- complete sequence.	3006145	-	6264404	CATGGCCTGGGCCTGGGCATC	1	0	2
Bacteria	NA	Pseudomonas aeruginosa PAO1 genomic DNA- complete sequence.	1456220	+	6264404	CATGGCCTTGAGCAGGCGCTC	0	1	3
Bacteria	NA	Pseudomonas aeruginosa PAO1 genomic DNA- complete sequence.	3223208	-	6264404	CATGGCCTTGCGCCGGCTGAT	1	0	3
Bacteria	NA	Pseudomonas aeruginosa PAO1 genomic DNA- complete sequence.	4184369	-	6264404	CATGGCGAAGATCGCCTCGTA	1	0	3
Bacteria	NA	Pseudomonas aeruginosa PAO1 genomic DNA- complete sequence.	2977664	-	6264404	CATGGCGAGAGAATGACCGTG	1	0	2
Bacteria	NA	Pseudomonas aeruginosa PAO1 genomic DNA- complete sequence.	1815396	+	6264404	CATGGCGAGCCGCAGCGCATC	0	1	2
Bacteria	NA	Pseudomonas aeruginosa PAO1 genomic DNA- complete sequence.	4433171	-	6264404	CATGGCGCAGGTGGTGCTGAT	1	0	2
Bacteria	NA	Pseudomonas aeruginosa PAO1 genomic DNA- complete sequence.	6064102	-	6264404	CATGGCGCAGTTCGGCCCGGC	1	0	3
Bacteria	NA	Pseudomonas aeruginosa PAO1 genomic DNA- complete sequence.	947118	+	6264404	CATGGCGCCCGCCGTGCGCCT	0	1	2
Bacteria	NA	Pseudomonas aeruginosa PAO1 genomic DNA- complete sequence.	4760280	+	6264404	CATGGCGCGAGTCTGCTGGTC	0	1	2
Bacteria	NA	Pseudomonas aeruginosa PAO1 genomic DNA- complete sequence.	4662768	-	6264404	CATGGCGCGCATCGCCGGCCT	1	0	2
Bacteria	NA	Pseudomonas aeruginosa PAO1 genomic DNA- complete sequence.	5578300	+	6264404	CATGGCGCTCCGCCAAATGGG	0	1	2
Bacteria	NA	Pseudomonas aeruginosa PAO1 genomic DNA- complete sequence.	3519059	-	6264404	CATGGCGCTGAGCACCGCGAT	1	0	3
Bacteria	NA	Pseudomonas aeruginosa PAO1 genomic DNA- complete sequence.	3222233	+	6264404	CATGGCGCTGATCGCCGGGGC	0	1	3
Bacteria	NA	Pseudomonas aeruginosa PAO1 genomic DNA- complete sequence.	5221064	-	6264404	CATGGCGCTGCGCTACTCGCT	1	0	3
Bacteria	NA	Pseudomonas aeruginosa PAO1 genomic DNA- complete sequence.	957695	-	6264404	CATGGCGGCGCTGTGGCGGGT	1	0	3
Bacteria	NA	Pseudomonas aeruginosa PAO1 genomic DNA- complete sequence.	5892709	+	6264404	CATGGCGGGCCGGAGCGATAC	0	1	2
Bacteria	NA	Pseudomonas aeruginosa PAO1 genomic DNA- complete sequence.	294029	-	6264404	CATGGCGTCAACGTCCTTCTG	1	0	2
Bacteria	NA	Pseudomonas aeruginosa PAO1 genomic DNA- complete sequence.	4270300	-	6264404	CATGGCGTGAAGGTCATCATC	1	0	4
Bacteria	NA	Pseudomonas aeruginosa PAO1 genomic DNA- complete sequence.	1041104	-	6264404	CATGGCGTGCTGCGCCTCAAC	1	0	2
Bacteria	NA	Pseudomonas aeruginosa PAO1 genomic DNA- complete sequence.	5560357	-	6264404	CATGGCGTGCTGGCTGATCAG	1	0	2
Bacteria	NA	Pseudomonas aeruginosa PAO1 genomic DNA- complete sequence.	4955649	+	6264404	CATGGCGTTCCAGGCATCCTC	0	1	3
Bacteria	NA	Pseudomonas aeruginosa PAO1 genomic DNA- complete sequence.	2964516	+	6264404	CATGGCGTTTGGCCCTCGCCT	0	1	3
Bacteria	NA	Pseudomonas aeruginosa PAO1 genomic DNA- complete sequence.	633953	-	6264404	CATGGCTACCCCGGAGCGCCA	1	0	2
Bacteria	NA	Pseudomonas aeruginosa PAO1 genomic DNA- complete sequence.	3980526	-	6264404	CATGGCTCAGGCGGTCGTAGG	1	0	2
Bacteria	NA	Pseudomonas aeruginosa PAO1 genomic DNA- complete sequence.	5494654	-	6264404	CATGGCTCGAACGCCACCACC	1	0	2
Bacteria	NA	Pseudomonas aeruginosa PAO1 genomic DNA- complete sequence.	1969372	+	6264404	CATGGCTCTGGGTAATCGCGG	0	1	3
Bacteria	NA	Pseudomonas aeruginosa PAO1 genomic DNA- complete sequence.	3360532	-	6264404	CATGGCTGATGACGCCGAGCT	1	0	2
Bacteria	NA	Pseudomonas aeruginosa PAO1 genomic DNA- complete sequence.	3372463	-	6264404	CATGGCTGGAAGGCCAAGTAC	1	0	3
Bacteria	NA	Pseudomonas aeruginosa PAO1 genomic DNA- complete sequence.	4766510	-	6264404	CATGGCTGGCGGCCGTCAGGG	1	0	3
Bacteria	NA	Pseudomonas aeruginosa PAO1 genomic DNA- complete sequence.	3359305	-	6264404	CATGGCTGGGGTCAACCCGCC	1	0	2
Bacteria	NA	Pseudomonas aeruginosa PAO1 genomic DNA- complete sequence.	596271	+	6264404	CATGGCTTACTGCGCCGGTTG	0	1	3
Bacteria	NA	Pseudomonas aeruginosa PAO1 genomic DNA- complete sequence.	5279449	-	6264404	CATGGCTTCGGCCTGGCCAGC	1	0	2
Bacteria	NA	Pseudomonas aeruginosa PAO1 genomic DNA- complete sequence.	293305	+	6264404	CATGGCTTCTCTCCTTGCCGC	0	1	2
Bacteria	NA	Pseudomonas aeruginosa PAO1 genomic DNA- complete sequence.	3709990	+	6264404	CATGGCTTCTTTCATTTCATT	0	1	2
Bacteria	NA	Pseudomonas aeruginosa PAO1 genomic DNA- complete sequence.	4893699	+	6264404	CATGGCTTTCGAATTGCCGCC	0	1	2
Bacteria	NA	Pseudomonas aeruginosa PAO1 genomic DNA- complete sequence.	2389888	-	6264404	CATGGGACATTCTGTTGCAGG	1	0	2
Bacteria	NA	Pseudomonas aeruginosa PAO1 genomic DNA- complete sequence.	5263971	-	6264404	CATGGGAGACGCGATTTGCAC	1	0	2
Bacteria	NA	Pseudomonas aeruginosa PAO1 genomic DNA- complete sequence.	3316845	-	6264404	CATGGGCAACAAGCGCAAGCG	1	0	2
Bacteria	NA	Pseudomonas aeruginosa PAO1 genomic DNA- complete sequence.	1554032	-	6264404	CATGGGCAACACCCGGGCCGA	1	0	2
Bacteria	NA	Pseudomonas aeruginosa PAO1 genomic DNA- complete sequence.	653266	-	6264404	CATGGGCAAGATCCAGCTTTC	1	0	2
Bacteria	NA	Pseudomonas aeruginosa PAO1 genomic DNA- complete sequence.	5402562	-	6264404	CATGGGCACGCCGCACAAGGG	1	0	2
Bacteria	NA	Pseudomonas aeruginosa PAO1 genomic DNA- complete sequence.	5135564	-	6264404	CATGGGCAGCAGCAATTGGTC	1	0	2
Bacteria	NA	Pseudomonas aeruginosa PAO1 genomic DNA- complete sequence.	1923062	+	6264404	CATGGGCCGGGGGGCCGCCAG	0	1	2
Bacteria	NA	Pseudomonas aeruginosa PAO1 genomic DNA- complete sequence.	2012097	+	6264404	CATGGGCCTGGACGCGCTCTA	0	1	2
Bacteria	NA	Pseudomonas aeruginosa PAO1 genomic DNA- complete sequence.	5125315	-	6264404	CATGGGCGAGCCGGGGACCGG	1	0	2
Bacteria	NA	Pseudomonas aeruginosa PAO1 genomic DNA- complete sequence.	5040833	+	6264404	CATGGGCGAGCTGATCAAGTC	0	1	2
Bacteria	NA	Pseudomonas aeruginosa PAO1 genomic DNA- complete sequence.	4271383	-	6264404	CATGGGCGAGGCGTTCCGCAT	1	0	2
Bacteria	NA	Pseudomonas aeruginosa PAO1 genomic DNA- complete sequence.	5904752	-	6264404	CATGGGCGCCATCCAGAACGG	1	0	2
Bacteria	NA	Pseudomonas aeruginosa PAO1 genomic DNA- complete sequence.	440967	+	6264404	CATGGGCGCCGAGGTGCACAT	0	1	3
Bacteria	NA	Pseudomonas aeruginosa PAO1 genomic DNA- complete sequence.	4959343	+	6264404	CATGGGCGTCGACGCCTACCG	0	1	3
Bacteria	NA	Pseudomonas aeruginosa PAO1 genomic DNA- complete sequence.	958667	-	6264404	CATGGGCGTCGCCCGCCTCGG	1	0	2
Bacteria	NA	Pseudomonas aeruginosa PAO1 genomic DNA- complete sequence.	4755756	-	6264404	CATGGGCTTCGGTTCCACTCG	1	0	2
Bacteria	NA	Pseudomonas aeruginosa PAO1 genomic DNA- complete sequence.	3525056	-	6264404	CATGGGGCCGCCGGTGAAGAT	1	0	2
Bacteria	NA	Pseudomonas aeruginosa PAO1 genomic DNA- complete sequence.	3524971	+	6264404	CATGGGGCGAACGCTCGGAAC	0	1	2
Bacteria	NA	Pseudomonas aeruginosa PAO1 genomic DNA- complete sequence.	5773227	-	6264404	CATGGGGTAGAAGATGGTTTC	1	0	3
Bacteria	NA	Pseudomonas aeruginosa PAO1 genomic DNA- complete sequence.	3099352	-	6264404	CATGGGGTGCAAGGGGTCGAG	1	0	2
Bacteria	NA	Pseudomonas aeruginosa PAO1 genomic DNA- complete sequence.	3368796	-	6264404	CATGGGTCAGGCTCGCCGGCG	1	0	2
Bacteria	NA	Pseudomonas aeruginosa PAO1 genomic DNA- complete sequence.	5275808	+	6264404	CATGGGTGACGGTAGTCACCG	0	1	3
Bacteria	NA	Pseudomonas aeruginosa PAO1 genomic DNA- complete sequence.	5924598	-	6264404	CATGGTATCTCTCGCTGCAAC	1	0	3
Bacteria	NA	Pseudomonas aeruginosa PAO1 genomic DNA- complete sequence.	4102902	+	6264404	CATGGTCAACCGGGTGCTCGA	0	1	2
Bacteria	NA	Pseudomonas aeruginosa PAO1 genomic DNA- complete sequence.	5694025	+	6264404	CATGGTCAAGACCGACCACAT	0	1	5
Bacteria	NA	Pseudomonas aeruginosa PAO1 genomic DNA- complete sequence.	2001794	+	6264404	CATGGTCAGGCCGTTGCGGAT	0	1	2
Bacteria	NA	Pseudomonas aeruginosa PAO1 genomic DNA- complete sequence.	1014649	+	6264404	CATGGTCAGGGCGTCCTGGAT	0	1	3
Bacteria	NA	Pseudomonas aeruginosa PAO1 genomic DNA- complete sequence.	4151388	+	6264404	CATGGTCCGCACCAGGTCGCG	0	1	2
Bacteria	NA	Pseudomonas aeruginosa PAO1 genomic DNA- complete sequence.	1586348	-	6264404	CATGGTCCGGTTGGCGGCCTT	1	0	3
Bacteria	NA	Pseudomonas aeruginosa PAO1 genomic DNA- complete sequence.	706841	-	6264404	CATGGTCCGTCTGTTAAGCTG	1	0	2
Bacteria	NA	Pseudomonas aeruginosa PAO1 genomic DNA- complete sequence.	4770493	-	6264404	CATGGTCGAGGCTGCGGCCGA	1	0	2
Bacteria	NA	Pseudomonas aeruginosa PAO1 genomic DNA- complete sequence.	4525212	+	6264404	CATGGTCGTCCCGATCGGTCG	0	1	2
Bacteria	NA	Pseudomonas aeruginosa PAO1 genomic DNA- complete sequence.	1018496	-	6264404	CATGGTGCGGATGATCTCGGA	1	0	2
Bacteria	NA	Pseudomonas aeruginosa PAO1 genomic DNA- complete sequence.	4478639	-	6264404	CATGGTGCTCTGATGGGACTC	1	0	2
Bacteria	NA	Pseudomonas aeruginosa PAO1 genomic DNA- complete sequence.	2968372	-	6264404	CATGGTGGTCGGGTCGAAGGC	1	0	3
Bacteria	NA	Pseudomonas aeruginosa PAO1 genomic DNA- complete sequence.	2206549	+	6264404	CATGGTGTTCAACTGCTTCTG	0	1	2
Bacteria	NA	Pseudomonas aeruginosa PAO1 genomic DNA- complete sequence.	1981526	+	6264404	CATGTACCAGATCGGCCTGCT	0	1	2
Bacteria	NA	Pseudomonas aeruginosa PAO1 genomic DNA- complete sequence.	1018232	+	6264404	CATGTACCCCCAATTCCGTCG	0	1	2
Bacteria	NA	Pseudomonas aeruginosa PAO1 genomic DNA- complete sequence.	4120374	-	6264404	CATGTACCGCCATATCCCGCT	1	0	3
Bacteria	NA	Pseudomonas aeruginosa PAO1 genomic DNA- complete sequence.	1996807	-	6264404	CATGTACGTATACGACGAGTA	1	0	3
Bacteria	NA	Pseudomonas aeruginosa PAO1 genomic DNA- complete sequence.	5785653	-	6264404	CATGTAGAACTCGCGCAGCCC	1	0	2
Bacteria	NA	Pseudomonas aeruginosa PAO1 genomic DNA- complete sequence.	1983929	+	6264404	CATGTAGAGGCCGCAGGTGAA	0	1	2
Bacteria	NA	Pseudomonas aeruginosa PAO1 genomic DNA- complete sequence.	3372161	+	6264404	CATGTAGCCGACCACGCGGTC	0	1	2
Bacteria	NA	Pseudomonas aeruginosa PAO1 genomic DNA- complete sequence.	4647997	+	6264404	CATGTAGCGCATCAGCACCTG	0	1	3
Bacteria	NA	Pseudomonas aeruginosa PAO1 genomic DNA- complete sequence.	3080662	-	6264404	CATGTAGCGGCTGGTCTCCAG	1	0	2
Bacteria	NA	Pseudomonas aeruginosa PAO1 genomic DNA- complete sequence.	2300105	-	6264404	CATGTAGTGGGTGCTGACCTG	1	0	2
Bacteria	NA	Pseudomonas aeruginosa PAO1 genomic DNA- complete sequence.	4215168	-	6264404	CATGTCAAGGCAAAGTGCCAT	1	0	2
Bacteria	NA	Pseudomonas aeruginosa PAO1 genomic DNA- complete sequence.	6063882	+	6264404	CATGTCACTCGGCGAAGGCGA	0	1	2
Bacteria	NA	Pseudomonas aeruginosa PAO1 genomic DNA- complete sequence.	3979862	+	6264404	CATGTCACTGGACTTTCTGCC	0	1	2
Bacteria	NA	Pseudomonas aeruginosa PAO1 genomic DNA- complete sequence.	1627496	+	6264404	CATGTCAGGACTCGAGGATGA	0	1	3
Bacteria	NA	Pseudomonas aeruginosa PAO1 genomic DNA- complete sequence.	4477978	+	6264404	CATGTCAGTTCGATCCCGCCC	0	1	3
Bacteria	NA	Pseudomonas aeruginosa PAO1 genomic DNA- complete sequence.	5199854	-	6264404	CATGTCCAAGGCCTACGGCGT	1	0	3
Bacteria	NA	Pseudomonas aeruginosa PAO1 genomic DNA- complete sequence.	4143413	+	6264404	CATGTCCAGCAGGTCGCGGGA	0	1	3
Bacteria	NA	Pseudomonas aeruginosa PAO1 genomic DNA- complete sequence.	2670019	+	6264404	CATGTCCAGCGAGCGCTCGAC	0	1	2
Bacteria	NA	Pseudomonas aeruginosa PAO1 genomic DNA- complete sequence.	3595162	-	6264404	CATGTCCAGGCTGCGGTCGTA	1	0	5
Bacteria	NA	Pseudomonas aeruginosa PAO1 genomic DNA- complete sequence.	5077772	+	6264404	CATGTCCCATCGCATCGTGAT	0	1	3
Bacteria	NA	Pseudomonas aeruginosa PAO1 genomic DNA- complete sequence.	1285652	+	6264404	CATGTCCGAAGCCCGCGCGCT	0	1	2
Bacteria	NA	Pseudomonas aeruginosa PAO1 genomic DNA- complete sequence.	3518959	+	6264404	CATGTCCGTCGAAGCCGAGGT	0	1	2
Bacteria	NA	Pseudomonas aeruginosa PAO1 genomic DNA- complete sequence.	650986	+	6264404	CATGTCCTCGATCACCGGCGC	0	1	2
Bacteria	NA	Pseudomonas aeruginosa PAO1 genomic DNA- complete sequence.	4234168	-	6264404	CATGTCCTCGCTCGATCCGTC	1	0	2
Bacteria	NA	Pseudomonas aeruginosa PAO1 genomic DNA- complete sequence.	3256612	-	6264404	CATGTCCTTTCGCTGTTCCCC	1	0	2
Bacteria	NA	Pseudomonas aeruginosa PAO1 genomic DNA- complete sequence.	2437430	-	6264404	CATGTCGACCTCATACAGGGG	1	0	2
Bacteria	NA	Pseudomonas aeruginosa PAO1 genomic DNA- complete sequence.	1067515	-	6264404	CATGTCGGCAGTCCTGCACAA	1	0	2
Bacteria	NA	Pseudomonas aeruginosa PAO1 genomic DNA- complete sequence.	4898048	-	6264404	CATGTCGGGCGCAGCTAGAAT	1	0	2
Bacteria	NA	Pseudomonas aeruginosa PAO1 genomic DNA- complete sequence.	4214774	+	6264404	CATGTCGGTCAGGCGCCAGAC	0	1	2
Bacteria	NA	Pseudomonas aeruginosa PAO1 genomic DNA- complete sequence.	5643508	-	6264404	CATGTCGTCCTGGCTGTCCGG	1	0	2
Bacteria	NA	Pseudomonas aeruginosa PAO1 genomic DNA- complete sequence.	864097	+	6264404	CATGTCGTCTGTCGGCGAACA	0	1	3
Bacteria	NA	Pseudomonas aeruginosa PAO1 genomic DNA- complete sequence.	4760469	-	6264404	CATGTCTCGCGTTGCTAAGAA	1	0	3
Bacteria	NA	Pseudomonas aeruginosa PAO1 genomic DNA- complete sequence.	6151624	-	6264404	CATGTGAGTTGCTCCGAACGA	1	0	2
Bacteria	NA	Pseudomonas aeruginosa PAO1 genomic DNA- complete sequence.	6092571	+	6264404	CATGTGCAGGTGCAGGCCGAG	0	1	2
Bacteria	NA	Pseudomonas aeruginosa PAO1 genomic DNA- complete sequence.	3037171	+	6264404	CATGTGCCAGTCGAAGAAGTG	0	1	2
Bacteria	NA	Pseudomonas aeruginosa PAO1 genomic DNA- complete sequence.	115952	-	6264404	CATGTGCCAGTCGTAGAAATG	1	0	2
Bacteria	NA	Pseudomonas aeruginosa PAO1 genomic DNA- complete sequence.	454113	-	6264404	CATGTGCCTGAGTACCCCTTA	1	0	3
Bacteria	NA	Pseudomonas aeruginosa PAO1 genomic DNA- complete sequence.	1803605	-	6264404	CATGTGCGCCAATGAATATCT	1	0	2
Bacteria	NA	Pseudomonas aeruginosa PAO1 genomic DNA- complete sequence.	957431	+	6264404	CATGTGCGGATCTTCGAAAGT	0	1	3
Bacteria	NA	Pseudomonas aeruginosa PAO1 genomic DNA- complete sequence.	3552432	+	6264404	CATGTGCTCGACGTCCGCGCC	0	1	2
Bacteria	NA	Pseudomonas aeruginosa PAO1 genomic DNA- complete sequence.	4344593	+	6264404	CATGTGGATGAAGAACACGAT	0	1	3
Bacteria	NA	Pseudomonas aeruginosa PAO1 genomic DNA- complete sequence.	5854671	-	6264404	CATGTGGGTAGACGGTGGCGG	1	0	2
Bacteria	NA	Pseudomonas aeruginosa PAO1 genomic DNA- complete sequence.	5351813	+	6264404	CATGTGGTCGTGGTGGCCGCT	0	1	2
Bacteria	NA	Pseudomonas aeruginosa PAO1 genomic DNA- complete sequence.	4511641	+	6264404	CATGTGGTCGTTCCGCGCCTG	0	1	2
Bacteria	NA	Pseudomonas aeruginosa PAO1 genomic DNA- complete sequence.	1721765	+	6264404	CATGTGTTCCGTCGGTCCCGA	0	1	2
Bacteria	NA	Pseudomonas aeruginosa PAO1 genomic DNA- complete sequence.	2670547	-	6264404	CATGTTCAATCACCAGGCCGA	1	0	2
Bacteria	NA	Pseudomonas aeruginosa PAO1 genomic DNA- complete sequence.	1877224	+	6264404	CATGTTCCGGCGGTAGGCGAC	0	1	2
Bacteria	NA	Pseudomonas aeruginosa PAO1 genomic DNA- complete sequence.	3862166	-	6264404	CATGTTCGAATCCGCGGAAGT	1	0	3
Bacteria	NA	Pseudomonas aeruginosa PAO1 genomic DNA- complete sequence.	2474379	+	6264404	CATGTTCGAGGACGTCTATGC	0	1	2
Bacteria	NA	Pseudomonas aeruginosa PAO1 genomic DNA- complete sequence.	1843066	+	6264404	CATGTTCGGCGGAATCTGCTG	0	1	2
Bacteria	NA	Pseudomonas aeruginosa PAO1 genomic DNA- complete sequence.	4758261	+	6264404	CATGTTGAAGAGGCTAAGAAT	0	1	3
Bacteria	NA	Pseudomonas aeruginosa PAO1 genomic DNA- complete sequence.	3643707	-	6264404	CATGTTGATGTCGAAGTTTTC	1	0	7
Bacteria	NA	Pseudomonas aeruginosa PAO1 genomic DNA- complete sequence.	4259822	+	6264404	CATGTTGCCGGCAATCAGCGG	0	1	2
Bacteria	NA	Pseudomonas aeruginosa PAO1 genomic DNA- complete sequence.	1753967	-	6264404	CATGTTGCGCAGCCTCGGCTA	1	0	3
Bacteria	NA	Pseudomonas aeruginosa PAO1 genomic DNA- complete sequence.	4527374	-	6264404	CATGTTGCGCAGGGTAGCCAC	1	0	2
Bacteria	NA	Pseudomonas aeruginosa PAO1 genomic DNA- complete sequence.	2440113	+	6264404	CATGTTGGTTCCTCCGGTGTT	0	1	2
Bacteria	NA	Pseudomonas aeruginosa PAO1 genomic DNA- complete sequence.	2602964	+	6264404	CATGTTGTCCCAATCCTGGCC	0	1	2
Bacteria	NA	Pseudomonas aeruginosa PAO1 genomic DNA- complete sequence.	6215914	+	6264404	CATGTTGTGGAACGGCGTGAT	0	1	11
Bacteria	NA	Pseudomonas aeruginosa PAO1 genomic DNA- complete sequence.	4412820	+	6264404	CATGTTGTTCTCGAGGATGTT	0	1	3
Bacteria	NA	Pseudomonas aeruginosa PAO1 genomic DNA- complete sequence.	3173597	+	6264404	CATGTTTGGAGCGGGAAACGA	0	1	2
Bacteria	NA	Pseudomonas aeruginosa UCBPP-PA14 genomic DNA- complete sequence.	4704221	+	6537648	CATGAAAGCGATGAAACCGGC	0	1	1
Bacteria	NA	Pseudomonas aeruginosa UCBPP-PA14 genomic DNA- complete sequence.	4622507	+	6537648	CATGAAATACAGGGGAATCTG	0	1	1
Bacteria	NA	Pseudomonas aeruginosa UCBPP-PA14 genomic DNA- complete sequence.	5345048	-	6537648	CATGAACAGCCGCGCACGGGA	1	0	1
Bacteria	NA	Pseudomonas aeruginosa UCBPP-PA14 genomic DNA- complete sequence.	5297119	+	6537648	CATGAACGCTCTGACCCAACC	0	1	1
Bacteria	NA	Pseudomonas aeruginosa UCBPP-PA14 genomic DNA- complete sequence.	5586188	+	6537648	CATGAACTGGCCAGCCGCCTG	0	1	1
Bacteria	NA	Pseudomonas aeruginosa UCBPP-PA14 genomic DNA- complete sequence.	311300	+	6537648	CATGAACTTTTTGTTCGCAGT	0	1	1
Bacteria	NA	Pseudomonas aeruginosa UCBPP-PA14 genomic DNA- complete sequence.	5280396	+	6537648	CATGAAGGAAGCGCGCAAGCT	0	1	1
Bacteria	NA	Pseudomonas aeruginosa UCBPP-PA14 genomic DNA- complete sequence.	5348014	+	6537648	CATGAAGTTACAGGCATATCG	0	1	1
Bacteria	NA	Pseudomonas aeruginosa UCBPP-PA14 genomic DNA- complete sequence.	5294582	+	6537648	CATGAATCCATTGTTCACCAA	0	1	1
Bacteria	NA	Pseudomonas aeruginosa UCBPP-PA14 genomic DNA- complete sequence.	2576496	-	6537648	CATGAATCTACAGATTGCCAG	1	0	1
Bacteria	NA	Pseudomonas aeruginosa UCBPP-PA14 genomic DNA- complete sequence.	301400	+	6537648	CATGAATGCATTCTCGCTCGA	0	1	1
Bacteria	NA	Pseudomonas aeruginosa UCBPP-PA14 genomic DNA- complete sequence.	4753136	-	6537648	CATGAATTCAGCTTGGCAGGA	1	0	1
Bacteria	NA	Pseudomonas aeruginosa UCBPP-PA14 genomic DNA- complete sequence.	5356235	+	6537648	CATGACATAGGCAAGATCGTC	0	1	1
Bacteria	NA	Pseudomonas aeruginosa UCBPP-PA14 genomic DNA- complete sequence.	2454521	+	6537648	CATGACCAGCAGCCCTGGGTC	0	1	1
Bacteria	NA	Pseudomonas aeruginosa UCBPP-PA14 genomic DNA- complete sequence.	3211710	-	6537648	CATGACCGAGTTCGGCGCGCC	1	0	1
Bacteria	NA	Pseudomonas aeruginosa UCBPP-PA14 genomic DNA- complete sequence.	4872138	-	6537648	CATGACCGGAGCCGAAGACTC	1	0	1
Bacteria	NA	Pseudomonas aeruginosa UCBPP-PA14 genomic DNA- complete sequence.	2475825	-	6537648	CATGACCGTGCCGGATGCCAA	1	0	1
Bacteria	NA	Pseudomonas aeruginosa UCBPP-PA14 genomic DNA- complete sequence.	1849886	-	6537648	CATGACCTATTCGGTCAAAAA	1	0	1
Bacteria	NA	Pseudomonas aeruginosa UCBPP-PA14 genomic DNA- complete sequence.	4918730	+	6537648	CATGACGATATCGCCTTCGTA	0	1	1
Bacteria	NA	Pseudomonas aeruginosa UCBPP-PA14 genomic DNA- complete sequence.	308800	-	6537648	CATGACGCCGACCTGGCTGGC	1	0	1
Bacteria	NA	Pseudomonas aeruginosa UCBPP-PA14 genomic DNA- complete sequence.	5293406	+	6537648	CATGACGCTGAACGATATGGA	0	1	1
Bacteria	NA	Pseudomonas aeruginosa UCBPP-PA14 genomic DNA- complete sequence.	311549	-	6537648	CATGACGGCTGTCCAGCTCGA	1	0	1
Bacteria	NA	Pseudomonas aeruginosa UCBPP-PA14 genomic DNA- complete sequence.	1062617	-	6537648	CATGAGAACCGCCAGCAAGGC	1	0	1
Bacteria	NA	Pseudomonas aeruginosa UCBPP-PA14 genomic DNA- complete sequence.	3254721	-	6537648	CATGAGCAGGAAGTCGCTGCC	1	0	1
Bacteria	NA	Pseudomonas aeruginosa UCBPP-PA14 genomic DNA- complete sequence.	1108537	+	6537648	CATGAGCCGTCTGACGGCCGA	0	1	1
Bacteria	NA	Pseudomonas aeruginosa UCBPP-PA14 genomic DNA- complete sequence.	1320044	+	6537648	CATGAGCGTAACGATGAAGTT	0	1	1
Bacteria	NA	Pseudomonas aeruginosa UCBPP-PA14 genomic DNA- complete sequence.	2034980	+	6537648	CATGAGTCGTAAGCGTGGACG	0	1	1
Bacteria	NA	Pseudomonas aeruginosa UCBPP-PA14 genomic DNA- complete sequence.	2481255	-	6537648	CATGAGTCGTCTGACAGTACT	1	0	1
Bacteria	NA	Pseudomonas aeruginosa UCBPP-PA14 genomic DNA- complete sequence.	2477561	-	6537648	CATGATAAGCACTCCATCCTC	1	0	1
Bacteria	NA	Pseudomonas aeruginosa UCBPP-PA14 genomic DNA- complete sequence.	2869961	+	6537648	CATGATAGAGCGCGCTCTCTT	0	1	1
Bacteria	NA	Pseudomonas aeruginosa UCBPP-PA14 genomic DNA- complete sequence.	292050	-	6537648	CATGATCCGACTATCCAGCGA	1	0	1
Bacteria	NA	Pseudomonas aeruginosa UCBPP-PA14 genomic DNA- complete sequence.	456013	-	6537648	CATGATCGAGCCCTCGGGGTC	1	0	1
Bacteria	NA	Pseudomonas aeruginosa UCBPP-PA14 genomic DNA- complete sequence.	293802	+	6537648	CATGATCGTGTCATCATCCGT	0	1	1
Bacteria	NA	Pseudomonas aeruginosa UCBPP-PA14 genomic DNA- complete sequence.	5344544	+	6537648	CATGATCTCGGATACTGGCCT	0	1	1
Bacteria	NA	Pseudomonas aeruginosa UCBPP-PA14 genomic DNA- complete sequence.	2483061	+	6537648	CATGATGCCGATGATCAGCAG	0	1	1
Bacteria	NA	Pseudomonas aeruginosa UCBPP-PA14 genomic DNA- complete sequence.	1979746	-	6537648	CATGATGCGTCCATCCACTGC	1	0	1
Bacteria	NA	Pseudomonas aeruginosa UCBPP-PA14 genomic DNA- complete sequence.	4875438	+	6537648	CATGATGTGCAGCGAATCCAG	0	1	1
Bacteria	NA	Pseudomonas aeruginosa UCBPP-PA14 genomic DNA- complete sequence.	2027577	-	6537648	CATGATTGCCGACAGTTGCTG	1	0	1
Bacteria	NA	Pseudomonas aeruginosa UCBPP-PA14 genomic DNA- complete sequence.	4875017	-	6537648	CATGATTTCAGGCATCTCGCT	1	0	1
Bacteria	NA	Pseudomonas aeruginosa UCBPP-PA14 genomic DNA- complete sequence.	4128031	-	6537648	CATGCAACACTTTTCAGTTCC	1	0	1
Bacteria	NA	Pseudomonas aeruginosa UCBPP-PA14 genomic DNA- complete sequence.	5349872	+	6537648	CATGCACACGTGGAAGGTGCC	0	1	1
Bacteria	NA	Pseudomonas aeruginosa UCBPP-PA14 genomic DNA- complete sequence.	2209191	-	6537648	CATGCACCGAGTCCCGACGCA	1	0	1
Bacteria	NA	Pseudomonas aeruginosa UCBPP-PA14 genomic DNA- complete sequence.	4340851	-	6537648	CATGCACCTGTTGCAGAGCGC	1	0	1
Bacteria	NA	Pseudomonas aeruginosa UCBPP-PA14 genomic DNA- complete sequence.	4871747	+	6537648	CATGCACGCTCCAGGCGTTGC	0	1	1
Bacteria	NA	Pseudomonas aeruginosa UCBPP-PA14 genomic DNA- complete sequence.	5517534	+	6537648	CATGCACGGACAGCGACTGGC	0	1	1
Bacteria	NA	Pseudomonas aeruginosa UCBPP-PA14 genomic DNA- complete sequence.	5444469	-	6537648	CATGCAGATGCCGGAAGTTGA	1	0	1
Bacteria	NA	Pseudomonas aeruginosa UCBPP-PA14 genomic DNA- complete sequence.	4751947	+	6537648	CATGCAGCAAGCCGAGCAAAA	0	1	1
Bacteria	NA	Pseudomonas aeruginosa UCBPP-PA14 genomic DNA- complete sequence.	2092029	-	6537648	CATGCAGCGCGCGCTGTTCGG	1	0	1
Bacteria	NA	Pseudomonas aeruginosa UCBPP-PA14 genomic DNA- complete sequence.	263579	+	6537648	CATGCAGCGTTCGATCGCCAC	0	1	1
Bacteria	NA	Pseudomonas aeruginosa UCBPP-PA14 genomic DNA- complete sequence.	5374516	+	6537648	CATGCAGCTATCAACTCTCGT	0	1	1
Bacteria	NA	Pseudomonas aeruginosa UCBPP-PA14 genomic DNA- complete sequence.	643530	-	6537648	CATGCAGCTCACGGTGATCGC	1	0	1
Bacteria	NA	Pseudomonas aeruginosa UCBPP-PA14 genomic DNA- complete sequence.	3150796	+	6537648	CATGCAGGTGTTTCCTCCTTG	0	1	1
Bacteria	NA	Pseudomonas aeruginosa UCBPP-PA14 genomic DNA- complete sequence.	3832266	+	6537648	CATGCATAACTGCCAGGACCC	0	1	1
Bacteria	NA	Pseudomonas aeruginosa UCBPP-PA14 genomic DNA- complete sequence.	6215972	-	6537648	CATGCATCTTGGTGAAGCGCA	1	0	1
Bacteria	NA	Pseudomonas aeruginosa UCBPP-PA14 genomic DNA- complete sequence.	5271782	-	6537648	CATGCCATCCCGAATGTCGGC	1	0	1
Bacteria	NA	Pseudomonas aeruginosa UCBPP-PA14 genomic DNA- complete sequence.	4197299	-	6537648	CATGCCCAGGGCCTGGCCCTG	1	0	1
Bacteria	NA	Pseudomonas aeruginosa UCBPP-PA14 genomic DNA- complete sequence.	294155	-	6537648	CATGCCCGCCCGTGGATGCCA	1	0	1
Bacteria	NA	Pseudomonas aeruginosa UCBPP-PA14 genomic DNA- complete sequence.	4899382	+	6537648	CATGCCCGGGCGCCTTGGCGA	0	1	1
Bacteria	NA	Pseudomonas aeruginosa UCBPP-PA14 genomic DNA- complete sequence.	3188313	+	6537648	CATGCCCTCCTCGCCCGCGGC	0	1	1
Bacteria	NA	Pseudomonas aeruginosa UCBPP-PA14 genomic DNA- complete sequence.	3962866	+	6537648	CATGCCGACAGCCTCTGCGAA	0	1	1
Bacteria	NA	Pseudomonas aeruginosa UCBPP-PA14 genomic DNA- complete sequence.	3833901	-	6537648	CATGCCGACCCGCGGGATGGC	1	0	1
Bacteria	NA	Pseudomonas aeruginosa UCBPP-PA14 genomic DNA- complete sequence.	620094	+	6537648	CATGCCGCGCCGCGCGGGTCG	0	1	1
Bacteria	NA	Pseudomonas aeruginosa UCBPP-PA14 genomic DNA- complete sequence.	2674501	+	6537648	CATGCCGCGTCGGTGGTCGAC	0	1	1
Bacteria	NA	Pseudomonas aeruginosa UCBPP-PA14 genomic DNA- complete sequence.	2059833	-	6537648	CATGCCGGCGCCTTCGATGCG	1	0	1
Bacteria	NA	Pseudomonas aeruginosa UCBPP-PA14 genomic DNA- complete sequence.	4301367	-	6537648	CATGCCGGTGCGGCTGACGGG	1	0	1
Bacteria	NA	Pseudomonas aeruginosa UCBPP-PA14 genomic DNA- complete sequence.	5350434	-	6537648	CATGCCGTCTGCCCCGGGTCA	1	0	1
Bacteria	NA	Pseudomonas aeruginosa UCBPP-PA14 genomic DNA- complete sequence.	4875542	-	6537648	CATGCCTCTGACTTCATCGCC	1	0	1
Bacteria	NA	Pseudomonas aeruginosa UCBPP-PA14 genomic DNA- complete sequence.	5259471	-	6537648	CATGCCTTGCTGGTAGTGGGC	1	0	1
Bacteria	NA	Pseudomonas aeruginosa UCBPP-PA14 genomic DNA- complete sequence.	3650392	+	6537648	CATGCCTTTCGAACTCGCGAT	0	1	1
Bacteria	NA	Pseudomonas aeruginosa UCBPP-PA14 genomic DNA- complete sequence.	308438	+	6537648	CATGCGACCAATCGACTGCTC	0	1	1
Bacteria	NA	Pseudomonas aeruginosa UCBPP-PA14 genomic DNA- complete sequence.	304640	-	6537648	CATGCGACCGGCACCGTCGAT	1	0	1
Bacteria	NA	Pseudomonas aeruginosa UCBPP-PA14 genomic DNA- complete sequence.	5271591	+	6537648	CATGCGACTTGTACCTCGATA	0	1	1
Bacteria	NA	Pseudomonas aeruginosa UCBPP-PA14 genomic DNA- complete sequence.	3502122	+	6537648	CATGCGCACGCCCAGCGCCTC	0	1	1
Bacteria	NA	Pseudomonas aeruginosa UCBPP-PA14 genomic DNA- complete sequence.	481492	-	6537648	CATGCGCCTGTCCCGCTTCTT	1	0	1
Bacteria	NA	Pseudomonas aeruginosa UCBPP-PA14 genomic DNA- complete sequence.	6387285	+	6537648	CATGCGCGAACCCTTGAACTG	0	1	1
Bacteria	NA	Pseudomonas aeruginosa UCBPP-PA14 genomic DNA- complete sequence.	4464425	-	6537648	CATGCGCGATGCCATCAATCA	1	0	1
Bacteria	NA	Pseudomonas aeruginosa UCBPP-PA14 genomic DNA- complete sequence.	4017166	+	6537648	CATGCGCGCGGCGAAAAGGCC	0	1	1
Bacteria	NA	Pseudomonas aeruginosa UCBPP-PA14 genomic DNA- complete sequence.	2673630	+	6537648	CATGCGCTATTCCGCCTGGAT	0	1	1
Bacteria	NA	Pseudomonas aeruginosa UCBPP-PA14 genomic DNA- complete sequence.	1109053	-	6537648	CATGCGCTCGCGGGTCAGCGC	1	0	1
Bacteria	NA	Pseudomonas aeruginosa UCBPP-PA14 genomic DNA- complete sequence.	4559928	-	6537648	CATGCGCTGCTGTGCCTCGAT	1	0	1
Bacteria	NA	Pseudomonas aeruginosa UCBPP-PA14 genomic DNA- complete sequence.	2499839	-	6537648	CATGCGGAAAGGGCCCGTCAG	1	0	1
Bacteria	NA	Pseudomonas aeruginosa UCBPP-PA14 genomic DNA- complete sequence.	5274486	-	6537648	CATGCGGAGCTGGCCGTTTCG	1	0	1
Bacteria	NA	Pseudomonas aeruginosa UCBPP-PA14 genomic DNA- complete sequence.	5324403	+	6537648	CATGCGGAGTCTCGTCGGTTT	0	1	1
Bacteria	NA	Pseudomonas aeruginosa UCBPP-PA14 genomic DNA- complete sequence.	3408310	+	6537648	CATGCGGCGAATGGCGTGCAC	0	1	1
Bacteria	NA	Pseudomonas aeruginosa UCBPP-PA14 genomic DNA- complete sequence.	5930586	-	6537648	CATGCGGCGCGTGGTGTTCAA	1	0	1
Bacteria	NA	Pseudomonas aeruginosa UCBPP-PA14 genomic DNA- complete sequence.	301747	-	6537648	CATGCGGGCACTCGCGTTGGT	1	0	1
Bacteria	NA	Pseudomonas aeruginosa UCBPP-PA14 genomic DNA- complete sequence.	5351493	-	6537648	CATGCGGTGCACGATGACAAG	1	0	1
Bacteria	NA	Pseudomonas aeruginosa UCBPP-PA14 genomic DNA- complete sequence.	3334635	+	6537648	CATGCGTCGCGCCTCAGACGC	0	1	1
Bacteria	NA	Pseudomonas aeruginosa UCBPP-PA14 genomic DNA- complete sequence.	310347	+	6537648	CATGCTATCAGCAAGCACCGG	0	1	1
Bacteria	NA	Pseudomonas aeruginosa UCBPP-PA14 genomic DNA- complete sequence.	2483355	-	6537648	CATGCTCAATCACCTTACGGC	1	0	1
Bacteria	NA	Pseudomonas aeruginosa UCBPP-PA14 genomic DNA- complete sequence.	5291625	-	6537648	CATGCTCACAGTCGGCCTGCG	1	0	1
Bacteria	NA	Pseudomonas aeruginosa UCBPP-PA14 genomic DNA- complete sequence.	4874417	+	6537648	CATGCTCGACTCCTGGGTGGT	0	1	1
Bacteria	NA	Pseudomonas aeruginosa UCBPP-PA14 genomic DNA- complete sequence.	5357989	-	6537648	CATGCTCGATGGCATAGCCCC	1	0	1
Bacteria	NA	Pseudomonas aeruginosa UCBPP-PA14 genomic DNA- complete sequence.	2473240	+	6537648	CATGCTCGCCGGCGCCATCTG	0	1	1
Bacteria	NA	Pseudomonas aeruginosa UCBPP-PA14 genomic DNA- complete sequence.	3427479	+	6537648	CATGCTCTCCCCCGAGCGACG	0	1	1
Bacteria	NA	Pseudomonas aeruginosa UCBPP-PA14 genomic DNA- complete sequence.	2480676	+	6537648	CATGCTCTGCCGGTCATCGAC	0	1	1
Bacteria	NA	Pseudomonas aeruginosa UCBPP-PA14 genomic DNA- complete sequence.	5356789	-	6537648	CATGCTGAAGAACGGCGCGTT	1	0	1
Bacteria	NA	Pseudomonas aeruginosa UCBPP-PA14 genomic DNA- complete sequence.	120180	+	6537648	CATGCTGACTTCCGTGGTGCT	0	1	1
Bacteria	NA	Pseudomonas aeruginosa UCBPP-PA14 genomic DNA- complete sequence.	5929142	+	6537648	CATGCTGCAACTCAAGCGCAA	0	1	1
Bacteria	NA	Pseudomonas aeruginosa UCBPP-PA14 genomic DNA- complete sequence.	5291493	+	6537648	CATGCTGCACAAAGCAGGTTC	0	1	1
Bacteria	NA	Pseudomonas aeruginosa UCBPP-PA14 genomic DNA- complete sequence.	5672688	+	6537648	CATGCTGCCGATAGACCTGGG	0	1	1
Bacteria	NA	Pseudomonas aeruginosa UCBPP-PA14 genomic DNA- complete sequence.	3151641	-	6537648	CATGCTGCCGGCCGGCGCGCC	1	0	1
Bacteria	NA	Pseudomonas aeruginosa UCBPP-PA14 genomic DNA- complete sequence.	5299365	-	6537648	CATGCTGCGATGAGTTGTCGT	1	0	1
Bacteria	NA	Pseudomonas aeruginosa UCBPP-PA14 genomic DNA- complete sequence.	4559637	+	6537648	CATGCTGCGCAACCAGGTCGA	0	1	1
Bacteria	NA	Pseudomonas aeruginosa UCBPP-PA14 genomic DNA- complete sequence.	2833586	+	6537648	CATGCTGTTCAACGACGCGCC	0	1	1
Bacteria	NA	Pseudomonas aeruginosa UCBPP-PA14 genomic DNA- complete sequence.	5346742	-	6537648	CATGCTTCAGTGGCTCGCCTG	1	0	1
Bacteria	NA	Pseudomonas aeruginosa UCBPP-PA14 genomic DNA- complete sequence.	265335	-	6537648	CATGGAACAGCTCGCCGCCCT	1	0	1
Bacteria	NA	Pseudomonas aeruginosa UCBPP-PA14 genomic DNA- complete sequence.	4457095	-	6537648	CATGGAAGCCACCAACTATCG	1	0	1
Bacteria	NA	Pseudomonas aeruginosa UCBPP-PA14 genomic DNA- complete sequence.	2639201	-	6537648	CATGGAAGCCCGCACGTTGTA	1	0	1
Bacteria	NA	Pseudomonas aeruginosa UCBPP-PA14 genomic DNA- complete sequence.	2850037	+	6537648	CATGGACATCGAGGTCGCTCG	0	1	1
Bacteria	NA	Pseudomonas aeruginosa UCBPP-PA14 genomic DNA- complete sequence.	5351289	+	6537648	CATGGAGCAAGTCCGCGGGCT	0	1	1
Bacteria	NA	Pseudomonas aeruginosa UCBPP-PA14 genomic DNA- complete sequence.	310627	-	6537648	CATGGAGCCGTCGGAGCTGAA	1	0	1
Bacteria	NA	Pseudomonas aeruginosa UCBPP-PA14 genomic DNA- complete sequence.	1332511	-	6537648	CATGGAGCCTTCACCTTCGCG	1	0	1
Bacteria	NA	Pseudomonas aeruginosa UCBPP-PA14 genomic DNA- complete sequence.	291834	+	6537648	CATGGAGGATGCGCTGCAAGC	0	1	1
Bacteria	NA	Pseudomonas aeruginosa UCBPP-PA14 genomic DNA- complete sequence.	4340523	+	6537648	CATGGATCAGCAGCGGCAGGT	0	1	1
Bacteria	NA	Pseudomonas aeruginosa UCBPP-PA14 genomic DNA- complete sequence.	5324644	-	6537648	CATGGATGGTATCCAAATGAT	1	0	1
Bacteria	NA	Pseudomonas aeruginosa UCBPP-PA14 genomic DNA- complete sequence.	4873566	-	6537648	CATGGCAACTCGTGAAGGTAC	1	0	1
Bacteria	NA	Pseudomonas aeruginosa UCBPP-PA14 genomic DNA- complete sequence.	5510266	-	6537648	CATGGCAGGATCAAAACCTGC	1	0	1
Bacteria	NA	Pseudomonas aeruginosa UCBPP-PA14 genomic DNA- complete sequence.	5349872	-	6537648	CATGGCAGGTGCTGCCACGCT	1	0	1
Bacteria	NA	Pseudomonas aeruginosa UCBPP-PA14 genomic DNA- complete sequence.	2834051	-	6537648	CATGGCATAGGCCGCCACCAG	1	0	1
Bacteria	NA	Pseudomonas aeruginosa UCBPP-PA14 genomic DNA- complete sequence.	4709922	-	6537648	CATGGCCAAGGAAAAGGGGCG	1	0	1
Bacteria	NA	Pseudomonas aeruginosa UCBPP-PA14 genomic DNA- complete sequence.	5413595	-	6537648	CATGGCCAGCGCGGCCACCAT	1	0	1
Bacteria	NA	Pseudomonas aeruginosa UCBPP-PA14 genomic DNA- complete sequence.	5416911	-	6537648	CATGGCCCGCGAGCAGGGCAG	1	0	1
Bacteria	NA	Pseudomonas aeruginosa UCBPP-PA14 genomic DNA- complete sequence.	4803554	+	6537648	CATGGCGCCCTTGAGCAACTC	0	1	1
Bacteria	NA	Pseudomonas aeruginosa UCBPP-PA14 genomic DNA- complete sequence.	5298604	+	6537648	CATGGCGCCTGAGCAGGCTTC	0	1	1
Bacteria	NA	Pseudomonas aeruginosa UCBPP-PA14 genomic DNA- complete sequence.	4725923	-	6537648	CATGGCGCGCTGGAAGGGTTG	1	0	1
Bacteria	NA	Pseudomonas aeruginosa UCBPP-PA14 genomic DNA- complete sequence.	4004151	+	6537648	CATGGCGTACAACCTGCGACG	0	1	1
Bacteria	NA	Pseudomonas aeruginosa UCBPP-PA14 genomic DNA- complete sequence.	3970528	-	6537648	CATGGCGTGCCGCTGGGTGGC	1	0	1
Bacteria	NA	Pseudomonas aeruginosa UCBPP-PA14 genomic DNA- complete sequence.	4875093	+	6537648	CATGGCGTGCTGTCGGAAAAG	0	1	1
Bacteria	NA	Pseudomonas aeruginosa UCBPP-PA14 genomic DNA- complete sequence.	3963329	-	6537648	CATGGCTAACTCCTTTTGTTG	1	0	1
Bacteria	NA	Pseudomonas aeruginosa UCBPP-PA14 genomic DNA- complete sequence.	480954	+	6537648	CATGGCTGGCCAGGGGGGCGG	0	1	1
Bacteria	NA	Pseudomonas aeruginosa UCBPP-PA14 genomic DNA- complete sequence.	5310111	+	6537648	CATGGCTGGCCAGTACCCGTT	0	1	1
Bacteria	NA	Pseudomonas aeruginosa UCBPP-PA14 genomic DNA- complete sequence.	2425712	-	6537648	CATGGCTGTCGAGCGATCGCC	1	0	1
Bacteria	NA	Pseudomonas aeruginosa UCBPP-PA14 genomic DNA- complete sequence.	4555650	+	6537648	CATGGGAGGCGTCTCGCGGGC	0	1	1
Bacteria	NA	Pseudomonas aeruginosa UCBPP-PA14 genomic DNA- complete sequence.	5852355	-	6537648	CATGGGATTCCTTTTGCGACG	1	0	1
Bacteria	NA	Pseudomonas aeruginosa UCBPP-PA14 genomic DNA- complete sequence.	5273484	+	6537648	CATGGGATTGGGCAAGACCCG	0	1	1
Bacteria	NA	Pseudomonas aeruginosa UCBPP-PA14 genomic DNA- complete sequence.	4118772	+	6537648	CATGGGCAGCAAGACCGAATA	0	1	1
Bacteria	NA	Pseudomonas aeruginosa UCBPP-PA14 genomic DNA- complete sequence.	3470898	+	6537648	CATGGGCAGTTGCGGCTGGAC	0	1	1
Bacteria	NA	Pseudomonas aeruginosa UCBPP-PA14 genomic DNA- complete sequence.	4197146	+	6537648	CATGGGCCAGCGCATCGGGGA	0	1	1
Bacteria	NA	Pseudomonas aeruginosa UCBPP-PA14 genomic DNA- complete sequence.	3409108	-	6537648	CATGGGCGGCTTCGCGCCAGT	1	0	1
Bacteria	NA	Pseudomonas aeruginosa UCBPP-PA14 genomic DNA- complete sequence.	5586406	-	6537648	CATGGGGAAGATGTTTTCCTC	1	0	1
Bacteria	NA	Pseudomonas aeruginosa UCBPP-PA14 genomic DNA- complete sequence.	2026730	+	6537648	CATGGGGCGACATCAGTTTGT	0	1	1
Bacteria	NA	Pseudomonas aeruginosa UCBPP-PA14 genomic DNA- complete sequence.	5509623	+	6537648	CATGGGGGGCGGCATCGGCGG	0	1	1
Bacteria	NA	Pseudomonas aeruginosa UCBPP-PA14 genomic DNA- complete sequence.	4919351	-	6537648	CATGGGGGTCTACGCCAGCAG	1	0	1
Bacteria	NA	Pseudomonas aeruginosa UCBPP-PA14 genomic DNA- complete sequence.	303983	+	6537648	CATGGGTATCGGACCCAACCG	0	1	1
Bacteria	NA	Pseudomonas aeruginosa UCBPP-PA14 genomic DNA- complete sequence.	1332221	+	6537648	CATGGGTCGACTCCGGGCAGA	0	1	1
Bacteria	NA	Pseudomonas aeruginosa UCBPP-PA14 genomic DNA- complete sequence.	620360	-	6537648	CATGGGTGGAGTCGAAGCGGG	1	0	1
Bacteria	NA	Pseudomonas aeruginosa UCBPP-PA14 genomic DNA- complete sequence.	5333681	+	6537648	CATGGTCATCGTTGTGCTGGC	0	1	1
Bacteria	NA	Pseudomonas aeruginosa UCBPP-PA14 genomic DNA- complete sequence.	3122389	-	6537648	CATGGTCCGAGCCTGTATTAA	1	0	1
Bacteria	NA	Pseudomonas aeruginosa UCBPP-PA14 genomic DNA- complete sequence.	2674671	-	6537648	CATGGTCGCCGCAACCTCGTT	1	0	1
Bacteria	NA	Pseudomonas aeruginosa UCBPP-PA14 genomic DNA- complete sequence.	4626369	+	6537648	CATGGTCGCGGTGTTGTCTTC	0	1	1
Bacteria	NA	Pseudomonas aeruginosa UCBPP-PA14 genomic DNA- complete sequence.	304332	-	6537648	CATGGTGAAGGTCTGGGAGCT	1	0	1
Bacteria	NA	Pseudomonas aeruginosa UCBPP-PA14 genomic DNA- complete sequence.	2476904	+	6537648	CATGGTGCGAGCCCTTCTATT	0	1	1
Bacteria	NA	Pseudomonas aeruginosa UCBPP-PA14 genomic DNA- complete sequence.	3715586	+	6537648	CATGGTGCGGTTCATCCGTTC	0	1	1
Bacteria	NA	Pseudomonas aeruginosa UCBPP-PA14 genomic DNA- complete sequence.	5349115	+	6537648	CATGGTGGTTGAGCTGCTCGA	0	1	1
Bacteria	NA	Pseudomonas aeruginosa UCBPP-PA14 genomic DNA- complete sequence.	4463882	+	6537648	CATGGTGTTGACCAGCGCACG	0	1	1
Bacteria	NA	Pseudomonas aeruginosa UCBPP-PA14 genomic DNA- complete sequence.	4127786	+	6537648	CATGGTTCCTTCCAAGTCGCG	0	1	1
Bacteria	NA	Pseudomonas aeruginosa UCBPP-PA14 genomic DNA- complete sequence.	3716081	-	6537648	CATGGTTTCGCTGCGGGTATT	1	0	1
Bacteria	NA	Pseudomonas aeruginosa UCBPP-PA14 genomic DNA- complete sequence.	2870780	-	6537648	CATGTACATTAGAGTGCAAGA	1	0	1
Bacteria	NA	Pseudomonas aeruginosa UCBPP-PA14 genomic DNA- complete sequence.	4868092	+	6537648	CATGTACTTGGTGTGTTCGTA	0	1	1
Bacteria	NA	Pseudomonas aeruginosa UCBPP-PA14 genomic DNA- complete sequence.	4750027	+	6537648	CATGTAGAACCGATAGCGGAG	0	1	1
Bacteria	NA	Pseudomonas aeruginosa UCBPP-PA14 genomic DNA- complete sequence.	4118862	-	6537648	CATGTAGAGCAGGCAGCCGGT	1	0	1
Bacteria	NA	Pseudomonas aeruginosa UCBPP-PA14 genomic DNA- complete sequence.	4878897	+	6537648	CATGTATCTCTTGTCCAGCAG	0	1	1
Bacteria	NA	Pseudomonas aeruginosa UCBPP-PA14 genomic DNA- complete sequence.	5334071	-	6537648	CATGTCCAAGTTGACGGTCCA	1	0	1
Bacteria	NA	Pseudomonas aeruginosa UCBPP-PA14 genomic DNA- complete sequence.	4868215	-	6537648	CATGTCCACCATCGGTGTCCA	1	0	1
Bacteria	NA	Pseudomonas aeruginosa UCBPP-PA14 genomic DNA- complete sequence.	4004480	-	6537648	CATGTCCAGATATTGTGCATT	1	0	1
Bacteria	NA	Pseudomonas aeruginosa UCBPP-PA14 genomic DNA- complete sequence.	4873167	+	6537648	CATGTCCAGCAGCACCGGCAC	0	1	1
Bacteria	NA	Pseudomonas aeruginosa UCBPP-PA14 genomic DNA- complete sequence.	4725396	+	6537648	CATGTCCAGCAGGTCTCGGTG	0	1	1
Bacteria	NA	Pseudomonas aeruginosa UCBPP-PA14 genomic DNA- complete sequence.	5850071	-	6537648	CATGTCCCCCGGTCGCGTGAT	1	0	1
Bacteria	NA	Pseudomonas aeruginosa UCBPP-PA14 genomic DNA- complete sequence.	4889958	-	6537648	CATGTCCCGATCCGACCGATA	1	0	1
Bacteria	NA	Pseudomonas aeruginosa UCBPP-PA14 genomic DNA- complete sequence.	5281056	-	6537648	CATGTCCTCGAGGTCAGGTAT	1	0	1
Bacteria	NA	Pseudomonas aeruginosa UCBPP-PA14 genomic DNA- complete sequence.	2091053	+	6537648	CATGTCGATGCCGATTGCCTG	0	1	1
Bacteria	NA	Pseudomonas aeruginosa UCBPP-PA14 genomic DNA- complete sequence.	1092069	-	6537648	CATGTCGCCGGCCCCCGCCGC	1	0	1
Bacteria	NA	Pseudomonas aeruginosa UCBPP-PA14 genomic DNA- complete sequence.	3188796	-	6537648	CATGTCGGTGTTTTTCCTCCA	1	0	1
Bacteria	NA	Pseudomonas aeruginosa UCBPP-PA14 genomic DNA- complete sequence.	2035190	-	6537648	CATGTCTAGGACAGCTTCAAA	1	0	1
Bacteria	NA	Pseudomonas aeruginosa UCBPP-PA14 genomic DNA- complete sequence.	642983	+	6537648	CATGTCTCCTTTGGGGAAGGG	0	1	1
Bacteria	NA	Pseudomonas aeruginosa UCBPP-PA14 genomic DNA- complete sequence.	5374883	-	6537648	CATGTGAAAGGCTTAAGGCGG	1	0	1
Bacteria	NA	Pseudomonas aeruginosa UCBPP-PA14 genomic DNA- complete sequence.	4750286	-	6537648	CATGTGATCGAAGAGGACTTC	1	0	1
Bacteria	NA	Pseudomonas aeruginosa UCBPP-PA14 genomic DNA- complete sequence.	5413048	+	6537648	CATGTGCGAACGAGGTTCTGC	0	1	1
Bacteria	NA	Pseudomonas aeruginosa UCBPP-PA14 genomic DNA- complete sequence.	6387804	-	6537648	CATGTGCTGGCGGAAGGTGCC	1	0	1
Bacteria	NA	Pseudomonas aeruginosa UCBPP-PA14 genomic DNA- complete sequence.	1322304	+	6537648	CATGTGGACATCATCATCGCG	0	1	1
Bacteria	NA	Pseudomonas aeruginosa UCBPP-PA14 genomic DNA- complete sequence.	5277286	-	6537648	CATGTTACGCCTAAAGCGAGC	1	0	1
Bacteria	NA	Pseudomonas aeruginosa UCBPP-PA14 genomic DNA- complete sequence.	4660922	-	6537648	CATGTTCGAGGCGCTGGCCAA	1	0	1
Bacteria	NA	Pseudomonas aeruginosa UCBPP-PA14 genomic DNA- complete sequence.	2435688	+	6537648	CATGTTCGCTCATTTCCAGGC	0	1	1
Bacteria	NA	Pseudomonas aeruginosa UCBPP-PA14 genomic DNA- complete sequence.	1266672	-	6537648	CATGTTGCCGGCGATCAGCGG	1	0	1
Bacteria	NA	Pseudomonas aeruginosa UCBPP-PA14 genomic DNA- complete sequence.	5353016	-	6537648	CATGTTTTCGTATTGGTCGTG	1	0	1
Bacteria	NA	Pseudomonas aeruginosa UCBPP-PA14 genomic DNA- complete sequence.	2642375	+	6537648	CATGAAACGACCCCTGTGTGT	0	1	2
Bacteria	NA	Pseudomonas aeruginosa UCBPP-PA14 genomic DNA- complete sequence.	6422042	-	6537648	CATGAAATGGTCGAGCAGGTG	1	0	2
Bacteria	NA	Pseudomonas aeruginosa UCBPP-PA14 genomic DNA- complete sequence.	4300975	+	6537648	CATGAACAGCCCTTCGCGACA	0	1	2
Bacteria	NA	Pseudomonas aeruginosa UCBPP-PA14 genomic DNA- complete sequence.	1135032	-	6537648	CATGAACAGCGCCACGCTAAC	1	0	2
Bacteria	NA	Pseudomonas aeruginosa UCBPP-PA14 genomic DNA- complete sequence.	4804532	-	6537648	CATGAACATCCAGAACCAGTG	1	0	3
Bacteria	NA	Pseudomonas aeruginosa UCBPP-PA14 genomic DNA- complete sequence.	199909	-	6537648	CATGAACCGCACCGTCAGCGA	1	0	2
Bacteria	NA	Pseudomonas aeruginosa UCBPP-PA14 genomic DNA- complete sequence.	1353834	+	6537648	CATGAACCGCGAGGGTATCCG	0	1	2
Bacteria	NA	Pseudomonas aeruginosa UCBPP-PA14 genomic DNA- complete sequence.	3455572	-	6537648	CATGAACGAGGAGCTGGAGCG	1	0	2
Bacteria	NA	Pseudomonas aeruginosa UCBPP-PA14 genomic DNA- complete sequence.	3622150	+	6537648	CATGAACGCTACGCTCCGTTT	0	1	2
Bacteria	NA	Pseudomonas aeruginosa UCBPP-PA14 genomic DNA- complete sequence.	3918738	+	6537648	CATGAACTCGGCGCCGAAGGT	0	1	3
Bacteria	NA	Pseudomonas aeruginosa UCBPP-PA14 genomic DNA- complete sequence.	4610753	-	6537648	CATGAACTGCTGCTGCAGTTC	1	0	2
Bacteria	NA	Pseudomonas aeruginosa UCBPP-PA14 genomic DNA- complete sequence.	3121769	+	6537648	CATGAACTGTTCGTCGCGCAG	0	1	3
Bacteria	NA	Pseudomonas aeruginosa UCBPP-PA14 genomic DNA- complete sequence.	6275417	-	6537648	CATGAACTTGAATTTCTGGTT	1	0	3
Bacteria	NA	Pseudomonas aeruginosa UCBPP-PA14 genomic DNA- complete sequence.	739016	+	6537648	CATGAAGACCGCCACTGATAT	0	1	2
Bacteria	NA	Pseudomonas aeruginosa UCBPP-PA14 genomic DNA- complete sequence.	6442516	+	6537648	CATGAAGATGGTCACCGGCAG	0	1	3
Bacteria	NA	Pseudomonas aeruginosa UCBPP-PA14 genomic DNA- complete sequence.	1904260	-	6537648	CATGAAGCGTTTTCTGCCCCG	1	0	3
Bacteria	NA	Pseudomonas aeruginosa UCBPP-PA14 genomic DNA- complete sequence.	5258162	+	6537648	CATGAAGGCGTCCCAGACCTA	0	1	2
Bacteria	NA	Pseudomonas aeruginosa UCBPP-PA14 genomic DNA- complete sequence.	2990834	+	6537648	CATGAAGTCGGTACTGGAGTC	0	1	2
Bacteria	NA	Pseudomonas aeruginosa UCBPP-PA14 genomic DNA- complete sequence.	4854864	+	6537648	CATGAATCGCAACCGTCGCAA	0	1	2
Bacteria	NA	Pseudomonas aeruginosa UCBPP-PA14 genomic DNA- complete sequence.	6274979	+	6537648	CATGAATTTAGCTAAACCGTT	0	1	3
Bacteria	NA	Pseudomonas aeruginosa UCBPP-PA14 genomic DNA- complete sequence.	738984	-	6537648	CATGACACAGATCCGCGGGGT	1	0	2
Bacteria	NA	Pseudomonas aeruginosa UCBPP-PA14 genomic DNA- complete sequence.	5831405	+	6537648	CATGACAGACCGCCTCGCCGC	0	1	2
Bacteria	NA	Pseudomonas aeruginosa UCBPP-PA14 genomic DNA- complete sequence.	1836651	+	6537648	CATGACCACCACGTCGGCATC	0	1	3
Bacteria	NA	Pseudomonas aeruginosa UCBPP-PA14 genomic DNA- complete sequence.	4005076	+	6537648	CATGACCAGTTGCACTTCGTT	0	1	2
Bacteria	NA	Pseudomonas aeruginosa UCBPP-PA14 genomic DNA- complete sequence.	2639022	+	6537648	CATGACCATATCGCCCGCCTG	0	1	2
Bacteria	NA	Pseudomonas aeruginosa UCBPP-PA14 genomic DNA- complete sequence.	1048144	+	6537648	CATGACCCAACTGCGCGACCT	0	1	3
Bacteria	NA	Pseudomonas aeruginosa UCBPP-PA14 genomic DNA- complete sequence.	857572	-	6537648	CATGACCCAGAACCCCGGCGA	1	0	2
Bacteria	NA	Pseudomonas aeruginosa UCBPP-PA14 genomic DNA- complete sequence.	3679994	-	6537648	CATGACCCAGCGCGACCTGGC	1	0	2
Bacteria	NA	Pseudomonas aeruginosa UCBPP-PA14 genomic DNA- complete sequence.	914129	-	6537648	CATGACCCTGAAAGTCGGCGC	1	0	3
Bacteria	NA	Pseudomonas aeruginosa UCBPP-PA14 genomic DNA- complete sequence.	6437581	+	6537648	CATGACCCTGATCCTGGTCGG	0	1	2
Bacteria	NA	Pseudomonas aeruginosa UCBPP-PA14 genomic DNA- complete sequence.	5974781	+	6537648	CATGACCGGCGGCATCGTCGC	0	1	3
Bacteria	NA	Pseudomonas aeruginosa UCBPP-PA14 genomic DNA- complete sequence.	756264	+	6537648	CATGACCTACCGCGAGGAAGA	0	1	3
Bacteria	NA	Pseudomonas aeruginosa UCBPP-PA14 genomic DNA- complete sequence.	2593129	+	6537648	CATGACCTGCAGGATCAGGCG	0	1	3
Bacteria	NA	Pseudomonas aeruginosa UCBPP-PA14 genomic DNA- complete sequence.	5258749	+	6537648	CATGACGACCTGGCCTGCAGC	0	1	2
Bacteria	NA	Pseudomonas aeruginosa UCBPP-PA14 genomic DNA- complete sequence.	4693635	-	6537648	CATGACGATGAAGACCGTCAC	1	0	2
Bacteria	NA	Pseudomonas aeruginosa UCBPP-PA14 genomic DNA- complete sequence.	756595	-	6537648	CATGACGCTCGTCTTCGACGG	1	0	3
Bacteria	NA	Pseudomonas aeruginosa UCBPP-PA14 genomic DNA- complete sequence.	649217	+	6537648	CATGACGCTGCGTAAACGCTC	0	1	3
Bacteria	NA	Pseudomonas aeruginosa UCBPP-PA14 genomic DNA- complete sequence.	746268	-	6537648	CATGACGTCCGGCAACTTGCT	1	0	4
Bacteria	NA	Pseudomonas aeruginosa UCBPP-PA14 genomic DNA- complete sequence.	1470498	-	6537648	CATGACTACAGACGACTCAGA	1	0	3
Bacteria	NA	Pseudomonas aeruginosa UCBPP-PA14 genomic DNA- complete sequence.	3970320	-	6537648	CATGACTGACTTCCAGCAGTA	1	0	3
Bacteria	NA	Pseudomonas aeruginosa UCBPP-PA14 genomic DNA- complete sequence.	2020962	+	6537648	CATGACTGAGGTCACGCCGCT	0	1	2
Bacteria	NA	Pseudomonas aeruginosa UCBPP-PA14 genomic DNA- complete sequence.	5407158	+	6537648	CATGAGAAAGGACCTCATCGA	0	1	2
Bacteria	NA	Pseudomonas aeruginosa UCBPP-PA14 genomic DNA- complete sequence.	3181525	-	6537648	CATGAGCAAAAATTCAAATAT	1	0	2
Bacteria	NA	Pseudomonas aeruginosa UCBPP-PA14 genomic DNA- complete sequence.	5965139	+	6537648	CATGAGCAAGGGCAAGAAGAA	0	1	3
Bacteria	NA	Pseudomonas aeruginosa UCBPP-PA14 genomic DNA- complete sequence.	2557978	+	6537648	CATGAGCATCCGGGTCAGCGG	0	1	2
Bacteria	NA	Pseudomonas aeruginosa UCBPP-PA14 genomic DNA- complete sequence.	3335711	-	6537648	CATGAGCATCGAACTGCGCGG	1	0	2
Bacteria	NA	Pseudomonas aeruginosa UCBPP-PA14 genomic DNA- complete sequence.	4636677	+	6537648	CATGAGCCACGAGATCCGCAC	0	1	10
Bacteria	NA	Pseudomonas aeruginosa UCBPP-PA14 genomic DNA- complete sequence.	1398833	+	6537648	CATGAGCCGAGCCAGCGAGGC	0	1	2
Bacteria	NA	Pseudomonas aeruginosa UCBPP-PA14 genomic DNA- complete sequence.	5491880	+	6537648	CATGAGCCGCCACTCCACGTC	0	1	2
Bacteria	NA	Pseudomonas aeruginosa UCBPP-PA14 genomic DNA- complete sequence.	4846497	+	6537648	CATGAGCCTGAACTGCACGCG	0	1	3
Bacteria	NA	Pseudomonas aeruginosa UCBPP-PA14 genomic DNA- complete sequence.	1470151	+	6537648	CATGAGCCTGCTAACGCTCGA	0	1	3
Bacteria	NA	Pseudomonas aeruginosa UCBPP-PA14 genomic DNA- complete sequence.	6346457	+	6537648	CATGAGCGACGTCCGTCCCCC	0	1	2
Bacteria	NA	Pseudomonas aeruginosa UCBPP-PA14 genomic DNA- complete sequence.	3678897	+	6537648	CATGAGCGCAGCCTCGTCGAG	0	1	2
Bacteria	NA	Pseudomonas aeruginosa UCBPP-PA14 genomic DNA- complete sequence.	6422101	+	6537648	CATGAGCGGCAAACGCATCCT	0	1	2
Bacteria	NA	Pseudomonas aeruginosa UCBPP-PA14 genomic DNA- complete sequence.	2664098	-	6537648	CATGAGCGGCTCTCCCCCGTT	1	0	2
Bacteria	NA	Pseudomonas aeruginosa UCBPP-PA14 genomic DNA- complete sequence.	627396	+	6537648	CATGAGGATCTTCTTGCCGGC	0	1	3
Bacteria	NA	Pseudomonas aeruginosa UCBPP-PA14 genomic DNA- complete sequence.	606670	-	6537648	CATGAGGCGTCGGTCCTGACC	1	0	2
Bacteria	NA	Pseudomonas aeruginosa UCBPP-PA14 genomic DNA- complete sequence.	1948269	-	6537648	CATGAGGTCGGTGCGGGTGAC	1	0	2
Bacteria	NA	Pseudomonas aeruginosa UCBPP-PA14 genomic DNA- complete sequence.	5547876	-	6537648	CATGAGGTGCCTACCCGCGCC	1	0	3
Bacteria	NA	Pseudomonas aeruginosa UCBPP-PA14 genomic DNA- complete sequence.	6423237	-	6537648	CATGAGGTGGCTCCGGAAGTG	1	0	2
Bacteria	NA	Pseudomonas aeruginosa UCBPP-PA14 genomic DNA- complete sequence.	6424187	+	6537648	CATGAGGTTCCACACCCCGCC	0	1	2
Bacteria	NA	Pseudomonas aeruginosa UCBPP-PA14 genomic DNA- complete sequence.	1180858	+	6537648	CATGAGTACCTTGTCCTTCGC	0	1	3
Bacteria	NA	Pseudomonas aeruginosa UCBPP-PA14 genomic DNA- complete sequence.	4486681	+	6537648	CATGATAACGCCCGCCGGTAG	0	1	2
Bacteria	NA	Pseudomonas aeruginosa UCBPP-PA14 genomic DNA- complete sequence.	4660348	+	6537648	CATGATACCCATCTTTACCCC	0	1	2
Bacteria	NA	Pseudomonas aeruginosa UCBPP-PA14 genomic DNA- complete sequence.	4782758	-	6537648	CATGATCACGAAGGAGTCGTC	1	0	3
Bacteria	NA	Pseudomonas aeruginosa UCBPP-PA14 genomic DNA- complete sequence.	6196172	+	6537648	CATGATCAGCGCGATCAGCGC	0	1	2
Bacteria	NA	Pseudomonas aeruginosa UCBPP-PA14 genomic DNA- complete sequence.	2210365	-	6537648	CATGATCAGGAAGGCGATGAA	1	0	3
Bacteria	NA	Pseudomonas aeruginosa UCBPP-PA14 genomic DNA- complete sequence.	592542	-	6537648	CATGATCAGGCCGAACAGGAT	1	0	3
Bacteria	NA	Pseudomonas aeruginosa UCBPP-PA14 genomic DNA- complete sequence.	3791593	+	6537648	CATGATCCAGTTGCCCGACGA	0	1	2
Bacteria	NA	Pseudomonas aeruginosa UCBPP-PA14 genomic DNA- complete sequence.	2642981	-	6537648	CATGATCCCGGCACCGTTGTC	1	0	2
Bacteria	NA	Pseudomonas aeruginosa UCBPP-PA14 genomic DNA- complete sequence.	5914467	+	6537648	CATGATCCGCCCGGACCGCTT	0	1	3
Bacteria	NA	Pseudomonas aeruginosa UCBPP-PA14 genomic DNA- complete sequence.	6126571	+	6537648	CATGATCGCCGAGCGCTTCGG	0	1	2
Bacteria	NA	Pseudomonas aeruginosa UCBPP-PA14 genomic DNA- complete sequence.	1414415	+	6537648	CATGATCGCCTGGTCGAAGTA	0	1	3
Bacteria	NA	Pseudomonas aeruginosa UCBPP-PA14 genomic DNA- complete sequence.	1353972	-	6537648	CATGATCGGCTTCACCACGCA	1	0	2
Bacteria	NA	Pseudomonas aeruginosa UCBPP-PA14 genomic DNA- complete sequence.	5289426	-	6537648	CATGATCGTTCAGGGACTCTA	1	0	2
Bacteria	NA	Pseudomonas aeruginosa UCBPP-PA14 genomic DNA- complete sequence.	6421871	+	6537648	CATGATCTTCTTCTGGGCCAG	0	1	2
Bacteria	NA	Pseudomonas aeruginosa UCBPP-PA14 genomic DNA- complete sequence.	5046022	-	6537648	CATGATGACGAATTCGGTGGT	1	0	4
Bacteria	NA	Pseudomonas aeruginosa UCBPP-PA14 genomic DNA- complete sequence.	6125349	+	6537648	CATGATGATCGGCACCTGGTT	0	1	3
Bacteria	NA	Pseudomonas aeruginosa UCBPP-PA14 genomic DNA- complete sequence.	2058145	+	6537648	CATGATGATGCTCCCCAGGTC	0	1	2
Bacteria	NA	Pseudomonas aeruginosa UCBPP-PA14 genomic DNA- complete sequence.	761120	-	6537648	CATGATGCACCCCTTTACTCA	1	0	3
Bacteria	NA	Pseudomonas aeruginosa UCBPP-PA14 genomic DNA- complete sequence.	2469356	-	6537648	CATGATGCGGCAGACAGGAGG	1	0	3
Bacteria	NA	Pseudomonas aeruginosa UCBPP-PA14 genomic DNA- complete sequence.	595709	-	6537648	CATGATGCTCTGGCTGCCGCG	1	0	2
Bacteria	NA	Pseudomonas aeruginosa UCBPP-PA14 genomic DNA- complete sequence.	5972017	+	6537648	CATGATGCTGGTCGCCCCGCA	0	1	2
Bacteria	NA	Pseudomonas aeruginosa UCBPP-PA14 genomic DNA- complete sequence.	5627953	+	6537648	CATGATGGACGGCTGGCGCGG	0	1	2
Bacteria	NA	Pseudomonas aeruginosa UCBPP-PA14 genomic DNA- complete sequence.	2604558	-	6537648	CATGATGGCCCCGCTCCCGCT	1	0	2
Bacteria	NA	Pseudomonas aeruginosa UCBPP-PA14 genomic DNA- complete sequence.	4793140	+	6537648	CATGATGGCCGGGCCGGCCAT	0	1	3
Bacteria	NA	Pseudomonas aeruginosa UCBPP-PA14 genomic DNA- complete sequence.	1848940	+	6537648	CATGATGGTCAGCGGCAACCA	0	1	2
Bacteria	NA	Pseudomonas aeruginosa UCBPP-PA14 genomic DNA- complete sequence.	1061880	+	6537648	CATGATGTCGCGCACCTGCAG	0	1	2
Bacteria	NA	Pseudomonas aeruginosa UCBPP-PA14 genomic DNA- complete sequence.	3741054	-	6537648	CATGATTCGTTCGATTCTCTA	1	0	2
Bacteria	NA	Pseudomonas aeruginosa UCBPP-PA14 genomic DNA- complete sequence.	1111239	+	6537648	CATGCAAGAACGCATCCCGGA	0	1	3
Bacteria	NA	Pseudomonas aeruginosa UCBPP-PA14 genomic DNA- complete sequence.	5339867	+	6537648	CATGCAAGCCACCGGCTGCGA	0	1	2
Bacteria	NA	Pseudomonas aeruginosa UCBPP-PA14 genomic DNA- complete sequence.	2474622	-	6537648	CATGCAAGTGCGCTACCAGGC	1	0	5
Bacteria	NA	Pseudomonas aeruginosa UCBPP-PA14 genomic DNA- complete sequence.	745666	+	6537648	CATGCAAGTGGTCGAACTGAT	0	1	3
Bacteria	NA	Pseudomonas aeruginosa UCBPP-PA14 genomic DNA- complete sequence.	3177873	+	6537648	CATGCACAGTTGATGGCTCCC	0	1	2
Bacteria	NA	Pseudomonas aeruginosa UCBPP-PA14 genomic DNA- complete sequence.	5638827	-	6537648	CATGCACCTGCGCAACGGCGA	1	0	2
Bacteria	NA	Pseudomonas aeruginosa UCBPP-PA14 genomic DNA- complete sequence.	3919266	-	6537648	CATGCACGAAAGCGTAATGCA	1	0	3
Bacteria	NA	Pseudomonas aeruginosa UCBPP-PA14 genomic DNA- complete sequence.	627639	-	6537648	CATGCACGGGTCCGGCGGTTC	1	0	2
Bacteria	NA	Pseudomonas aeruginosa UCBPP-PA14 genomic DNA- complete sequence.	913954	+	6537648	CATGCACGTTGTTGCGCTTGT	0	1	3
Bacteria	NA	Pseudomonas aeruginosa UCBPP-PA14 genomic DNA- complete sequence.	4204772	-	6537648	CATGCACTTCTTCACCAACGA	1	0	4
Bacteria	NA	Pseudomonas aeruginosa UCBPP-PA14 genomic DNA- complete sequence.	2200829	-	6537648	CATGCAGACCTCCCACTCGCT	1	0	2
Bacteria	NA	Pseudomonas aeruginosa UCBPP-PA14 genomic DNA- complete sequence.	3639247	-	6537648	CATGCAGCCGGAGATGTTCAG	1	0	3
Bacteria	NA	Pseudomonas aeruginosa UCBPP-PA14 genomic DNA- complete sequence.	879709	+	6537648	CATGCAGGAAACCCTCGACAC	0	1	3
Bacteria	NA	Pseudomonas aeruginosa UCBPP-PA14 genomic DNA- complete sequence.	6045306	+	6537648	CATGCAGGCGATCGCCGGGCA	0	1	2
Bacteria	NA	Pseudomonas aeruginosa UCBPP-PA14 genomic DNA- complete sequence.	2253734	-	6537648	CATGCAGGCGGACAGGCTGCC	1	0	2
Bacteria	NA	Pseudomonas aeruginosa UCBPP-PA14 genomic DNA- complete sequence.	2394855	+	6537648	CATGCAGGGCTTCGAAGAGGA	0	1	2
Bacteria	NA	Pseudomonas aeruginosa UCBPP-PA14 genomic DNA- complete sequence.	5952656	+	6537648	CATGCAGGTAGCGAAGAACTA	0	1	2
Bacteria	NA	Pseudomonas aeruginosa UCBPP-PA14 genomic DNA- complete sequence.	2593525	-	6537648	CATGCAGTTCGCCCCGAGCAT	1	0	3
Bacteria	NA	Pseudomonas aeruginosa UCBPP-PA14 genomic DNA- complete sequence.	3652815	+	6537648	CATGCAGTTCGCGGACCTCGC	0	1	2
Bacteria	NA	Pseudomonas aeruginosa UCBPP-PA14 genomic DNA- complete sequence.	5340568	-	6537648	CATGCATCTGCAGGGGAAGAT	1	0	2
Bacteria	NA	Pseudomonas aeruginosa UCBPP-PA14 genomic DNA- complete sequence.	1399510	-	6537648	CATGCCAAGCGCAACGAATTC	1	0	2
Bacteria	NA	Pseudomonas aeruginosa UCBPP-PA14 genomic DNA- complete sequence.	1047680	-	6537648	CATGCCAGGTCGGTTCGTAGG	1	0	3
Bacteria	NA	Pseudomonas aeruginosa UCBPP-PA14 genomic DNA- complete sequence.	6067845	-	6537648	CATGCCCAGCACGCGCAGGTC	1	0	3
Bacteria	NA	Pseudomonas aeruginosa UCBPP-PA14 genomic DNA- complete sequence.	5965409	-	6537648	CATGCCCAGCTTGGTGTTCAC	1	0	3
Bacteria	NA	Pseudomonas aeruginosa UCBPP-PA14 genomic DNA- complete sequence.	5637467	+	6537648	CATGCCCAGGTCGCGCTGCGT	0	1	2
Bacteria	NA	Pseudomonas aeruginosa UCBPP-PA14 genomic DNA- complete sequence.	857314	+	6537648	CATGCCCCACAGGCTGGTGTT	0	1	2
Bacteria	NA	Pseudomonas aeruginosa UCBPP-PA14 genomic DNA- complete sequence.	717657	+	6537648	CATGCCCGAGTCCCGAAAGAA	0	1	3
Bacteria	NA	Pseudomonas aeruginosa UCBPP-PA14 genomic DNA- complete sequence.	664109	-	6537648	CATGCCCGCGAGGGTCAGCGC	1	0	2
Bacteria	NA	Pseudomonas aeruginosa UCBPP-PA14 genomic DNA- complete sequence.	5765673	+	6537648	CATGCCCGCGCCCGGGCGTAC	0	1	2
Bacteria	NA	Pseudomonas aeruginosa UCBPP-PA14 genomic DNA- complete sequence.	4362954	+	6537648	CATGCCCGCGCCGAGATCGCC	0	1	2
Bacteria	NA	Pseudomonas aeruginosa UCBPP-PA14 genomic DNA- complete sequence.	739777	-	6537648	CATGCCCGGGCATATGTAGCC	1	0	2
Bacteria	NA	Pseudomonas aeruginosa UCBPP-PA14 genomic DNA- complete sequence.	2469072	+	6537648	CATGCCCGTCACCCAGTTCGC	0	1	3
Bacteria	NA	Pseudomonas aeruginosa UCBPP-PA14 genomic DNA- complete sequence.	6437702	-	6537648	CATGCCCGTTGGCCGCCGGCA	1	0	2
Bacteria	NA	Pseudomonas aeruginosa UCBPP-PA14 genomic DNA- complete sequence.	5396555	+	6537648	CATGCCCTCTTCCGAGGTGCG	0	1	2
Bacteria	NA	Pseudomonas aeruginosa UCBPP-PA14 genomic DNA- complete sequence.	5551298	+	6537648	CATGCCGACCAGCAGCGCCAC	0	1	2
Bacteria	NA	Pseudomonas aeruginosa UCBPP-PA14 genomic DNA- complete sequence.	5415564	+	6537648	CATGCCGACGATCAGGTCGAG	0	1	3
Bacteria	NA	Pseudomonas aeruginosa UCBPP-PA14 genomic DNA- complete sequence.	3471432	-	6537648	CATGCCGAGGCCGACCTGCTG	1	0	2
Bacteria	NA	Pseudomonas aeruginosa UCBPP-PA14 genomic DNA- complete sequence.	5628580	-	6537648	CATGCCGATGGACAGGATCGG	1	0	2
Bacteria	NA	Pseudomonas aeruginosa UCBPP-PA14 genomic DNA- complete sequence.	592327	+	6537648	CATGCCGCAGTTCCATCTCAG	0	1	3
Bacteria	NA	Pseudomonas aeruginosa UCBPP-PA14 genomic DNA- complete sequence.	1509392	+	6537648	CATGCCGCATTCGAGCAGGAC	0	1	3
Bacteria	NA	Pseudomonas aeruginosa UCBPP-PA14 genomic DNA- complete sequence.	5830510	-	6537648	CATGCCGCCTTCGCTGGCCGT	1	0	2
Bacteria	NA	Pseudomonas aeruginosa UCBPP-PA14 genomic DNA- complete sequence.	1083624	-	6537648	CATGCCGCTACCCGGATCGAA	1	0	2
Bacteria	NA	Pseudomonas aeruginosa UCBPP-PA14 genomic DNA- complete sequence.	1134987	+	6537648	CATGCCGCTGACCGGCAGATC	0	1	3
Bacteria	NA	Pseudomonas aeruginosa UCBPP-PA14 genomic DNA- complete sequence.	2108863	+	6537648	CATGCCGCTGAGCGCGCGCTT	0	1	3
Bacteria	NA	Pseudomonas aeruginosa UCBPP-PA14 genomic DNA- complete sequence.	4709349	+	6537648	CATGCCGGCGCAGAAATCGTC	0	1	3
Bacteria	NA	Pseudomonas aeruginosa UCBPP-PA14 genomic DNA- complete sequence.	6176018	+	6537648	CATGCCGGGGAACAGGTCGTC	0	1	2
Bacteria	NA	Pseudomonas aeruginosa UCBPP-PA14 genomic DNA- complete sequence.	2024274	+	6537648	CATGCCGGTCTGAAATCCGAG	0	1	3
Bacteria	NA	Pseudomonas aeruginosa UCBPP-PA14 genomic DNA- complete sequence.	4962699	-	6537648	CATGCCGTTGCCCTCGCGCTG	1	0	2
Bacteria	NA	Pseudomonas aeruginosa UCBPP-PA14 genomic DNA- complete sequence.	1000699	+	6537648	CATGCCTCGTCGCCTTCCGCA	0	1	2
Bacteria	NA	Pseudomonas aeruginosa UCBPP-PA14 genomic DNA- complete sequence.	3180648	+	6537648	CATGCCTCTCGGAAATGGGTG	0	1	2
Bacteria	NA	Pseudomonas aeruginosa UCBPP-PA14 genomic DNA- complete sequence.	1947681	+	6537648	CATGCCTGACAGTTTCAACTT	0	1	2
Bacteria	NA	Pseudomonas aeruginosa UCBPP-PA14 genomic DNA- complete sequence.	3757397	+	6537648	CATGCCTGTCACTCTCCCGCG	0	1	2
Bacteria	NA	Pseudomonas aeruginosa UCBPP-PA14 genomic DNA- complete sequence.	982012	-	6537648	CATGCGACAATCCGCCGCGCC	1	0	2
Bacteria	NA	Pseudomonas aeruginosa UCBPP-PA14 genomic DNA- complete sequence.	1256813	-	6537648	CATGCGACGGACCAGGCGTTC	1	0	2
Bacteria	NA	Pseudomonas aeruginosa UCBPP-PA14 genomic DNA- complete sequence.	1438755	-	6537648	CATGCGACTACTCCTTGGCCG	1	0	3
Bacteria	NA	Pseudomonas aeruginosa UCBPP-PA14 genomic DNA- complete sequence.	4224655	+	6537648	CATGCGAGACGGAACCACGGA	0	1	2
Bacteria	NA	Pseudomonas aeruginosa UCBPP-PA14 genomic DNA- complete sequence.	695739	+	6537648	CATGCGCAACGACCTCGGCCT	0	1	3
Bacteria	NA	Pseudomonas aeruginosa UCBPP-PA14 genomic DNA- complete sequence.	6125971	-	6537648	CATGCGCAACTGGGTATCGTC	1	0	3
Bacteria	NA	Pseudomonas aeruginosa UCBPP-PA14 genomic DNA- complete sequence.	5204739	-	6537648	CATGCGCACGTTGGGATCGAG	1	0	2
Bacteria	NA	Pseudomonas aeruginosa UCBPP-PA14 genomic DNA- complete sequence.	5385035	+	6537648	CATGCGCAGCCCCTTGACAAC	0	1	3
Bacteria	NA	Pseudomonas aeruginosa UCBPP-PA14 genomic DNA- complete sequence.	738665	+	6537648	CATGCGCAGGCTCGCGGCTGG	0	1	2
Bacteria	NA	Pseudomonas aeruginosa UCBPP-PA14 genomic DNA- complete sequence.	3782606	-	6537648	CATGCGCAGTTCCCAGCCGAC	1	0	2
Bacteria	NA	Pseudomonas aeruginosa UCBPP-PA14 genomic DNA- complete sequence.	4555829	-	6537648	CATGCGCCAGACCGGCGTATT	1	0	3
Bacteria	NA	Pseudomonas aeruginosa UCBPP-PA14 genomic DNA- complete sequence.	649714	-	6537648	CATGCGCCGTTCGACGCTGCG	1	0	2
Bacteria	NA	Pseudomonas aeruginosa UCBPP-PA14 genomic DNA- complete sequence.	5231228	-	6537648	CATGCGCGACCTGCGCCTCAA	1	0	2
Bacteria	NA	Pseudomonas aeruginosa UCBPP-PA14 genomic DNA- complete sequence.	6067371	+	6537648	CATGCGCGGCGGGCTGTACAA	0	1	3
Bacteria	NA	Pseudomonas aeruginosa UCBPP-PA14 genomic DNA- complete sequence.	1679298	-	6537648	CATGCGCTCGAAGCGTTCGGC	1	0	2
Bacteria	NA	Pseudomonas aeruginosa UCBPP-PA14 genomic DNA- complete sequence.	5952974	-	6537648	CATGCGCTCGAGGATCCAGTT	1	0	2
Bacteria	NA	Pseudomonas aeruginosa UCBPP-PA14 genomic DNA- complete sequence.	1189041	+	6537648	CATGCGCTGATCCGCACCTGC	0	1	3
Bacteria	NA	Pseudomonas aeruginosa UCBPP-PA14 genomic DNA- complete sequence.	1454909	+	6537648	CATGCGCTGATCGCCAGCACT	0	1	2
Bacteria	NA	Pseudomonas aeruginosa UCBPP-PA14 genomic DNA- complete sequence.	4767732	-	6537648	CATGCGCTGGAAGATCCGTTC	1	0	3
Bacteria	NA	Pseudomonas aeruginosa UCBPP-PA14 genomic DNA- complete sequence.	5555227	+	6537648	CATGCGCTGGTCGACGAACGC	0	1	2
Bacteria	NA	Pseudomonas aeruginosa UCBPP-PA14 genomic DNA- complete sequence.	1499747	-	6537648	CATGCGCTTGACCTCGGCGAC	1	0	2
Bacteria	NA	Pseudomonas aeruginosa UCBPP-PA14 genomic DNA- complete sequence.	754737	-	6537648	CATGCGCTTGCGCGGCTTACG	1	0	2
Bacteria	NA	Pseudomonas aeruginosa UCBPP-PA14 genomic DNA- complete sequence.	5258733	-	6537648	CATGCGGACCTCTGTGCGCAG	1	0	2
Bacteria	NA	Pseudomonas aeruginosa UCBPP-PA14 genomic DNA- complete sequence.	2109619	-	6537648	CATGCGGATGTCTTCGGCGAA	1	0	3
Bacteria	NA	Pseudomonas aeruginosa UCBPP-PA14 genomic DNA- complete sequence.	5242523	-	6537648	CATGCGGCCGAGCTGGAATTC	1	0	3
Bacteria	NA	Pseudomonas aeruginosa UCBPP-PA14 genomic DNA- complete sequence.	5293807	-	6537648	CATGCGGCCTCCTTGCGGGTC	1	0	2
Bacteria	NA	Pseudomonas aeruginosa UCBPP-PA14 genomic DNA- complete sequence.	5965566	-	6537648	CATGCGGCTCGGTGAGGATGC	1	0	3
Bacteria	NA	Pseudomonas aeruginosa UCBPP-PA14 genomic DNA- complete sequence.	2613945	-	6537648	CATGCGGTGAGCGTCTACTAC	1	0	3
Bacteria	NA	Pseudomonas aeruginosa UCBPP-PA14 genomic DNA- complete sequence.	4177926	+	6537648	CATGCGTATCGCTCCCAGTCT	0	1	3
Bacteria	NA	Pseudomonas aeruginosa UCBPP-PA14 genomic DNA- complete sequence.	2850304	-	6537648	CATGCGTGGCGTTGTGATGTC	1	0	2
Bacteria	NA	Pseudomonas aeruginosa UCBPP-PA14 genomic DNA- complete sequence.	5255805	-	6537648	CATGCGTTCGGCCCGGGTGAT	1	0	2
Bacteria	NA	Pseudomonas aeruginosa UCBPP-PA14 genomic DNA- complete sequence.	1189696	-	6537648	CATGCTCAGACTCCTTCGCGG	1	0	3
Bacteria	NA	Pseudomonas aeruginosa UCBPP-PA14 genomic DNA- complete sequence.	4224901	-	6537648	CATGCTCAGCGAGACCCAGGT	1	0	2
Bacteria	NA	Pseudomonas aeruginosa UCBPP-PA14 genomic DNA- complete sequence.	199225	+	6537648	CATGCTCGAGGCGGTTTCCTC	0	1	2
Bacteria	NA	Pseudomonas aeruginosa UCBPP-PA14 genomic DNA- complete sequence.	4622894	-	6537648	CATGCTCGCGTCGACCATCGA	1	0	2
Bacteria	NA	Pseudomonas aeruginosa UCBPP-PA14 genomic DNA- complete sequence.	4091752	-	6537648	CATGCTCGGGCAGTACCGTGG	1	0	2
Bacteria	NA	Pseudomonas aeruginosa UCBPP-PA14 genomic DNA- complete sequence.	2991096	-	6537648	CATGCTCGGGGGTACCCCGCG	1	0	2
Bacteria	NA	Pseudomonas aeruginosa UCBPP-PA14 genomic DNA- complete sequence.	593959	+	6537648	CATGCTCTTCCGGGCGCTCGG	0	1	2
Bacteria	NA	Pseudomonas aeruginosa UCBPP-PA14 genomic DNA- complete sequence.	5886954	+	6537648	CATGCTGAAAAGGTCCCGGAG	0	1	3
Bacteria	NA	Pseudomonas aeruginosa UCBPP-PA14 genomic DNA- complete sequence.	3454693	+	6537648	CATGCTGAAGAGAATCTCGGT	0	1	3
Bacteria	NA	Pseudomonas aeruginosa UCBPP-PA14 genomic DNA- complete sequence.	6489373	-	6537648	CATGCTGCCCCTGGCGGCGCG	1	0	2
Bacteria	NA	Pseudomonas aeruginosa UCBPP-PA14 genomic DNA- complete sequence.	5517904	-	6537648	CATGCTGCCCGGCGACCTGTT	1	0	3
Bacteria	NA	Pseudomonas aeruginosa UCBPP-PA14 genomic DNA- complete sequence.	2313075	-	6537648	CATGCTGCCGAGCCGTGCCAG	1	0	2
Bacteria	NA	Pseudomonas aeruginosa UCBPP-PA14 genomic DNA- complete sequence.	5851991	+	6537648	CATGCTGCCGTCGAACTGGCG	0	1	2
Bacteria	NA	Pseudomonas aeruginosa UCBPP-PA14 genomic DNA- complete sequence.	1255235	-	6537648	CATGCTGCCGTTGATGTAGAG	1	0	2
Bacteria	NA	Pseudomonas aeruginosa UCBPP-PA14 genomic DNA- complete sequence.	5975033	-	6537648	CATGCTGCGCGGCGAAGTGCA	1	0	2
Bacteria	NA	Pseudomonas aeruginosa UCBPP-PA14 genomic DNA- complete sequence.	5045662	+	6537648	CATGCTGCGCTGGCTGAAGGA	0	1	3
Bacteria	NA	Pseudomonas aeruginosa UCBPP-PA14 genomic DNA- complete sequence.	756330	-	6537648	CATGCTGGAACGCCACTCTTC	1	0	3
Bacteria	NA	Pseudomonas aeruginosa UCBPP-PA14 genomic DNA- complete sequence.	2454815	-	6537648	CATGCTGGCCACCCGTCCCGA	1	0	2
Bacteria	NA	Pseudomonas aeruginosa UCBPP-PA14 genomic DNA- complete sequence.	4589158	+	6537648	CATGCTGGTCACGCCAGGAAT	0	1	4
Bacteria	NA	Pseudomonas aeruginosa UCBPP-PA14 genomic DNA- complete sequence.	5357446	+	6537648	CATGCTGGTCACGCCAGGAAT	0	1	4
Bacteria	NA	Pseudomonas aeruginosa UCBPP-PA14 genomic DNA- complete sequence.	998977	-	6537648	CATGCTGGTCCCCGGCACCCT	1	0	2
Bacteria	NA	Pseudomonas aeruginosa UCBPP-PA14 genomic DNA- complete sequence.	2673978	-	6537648	CATGCTGGTGGCGCTGTCGGC	1	0	2
Bacteria	NA	Pseudomonas aeruginosa UCBPP-PA14 genomic DNA- complete sequence.	768264	+	6537648	CATGCTGTCCGGCGAAGTTGG	0	1	3
Bacteria	NA	Pseudomonas aeruginosa UCBPP-PA14 genomic DNA- complete sequence.	2544085	+	6537648	CATGCTGTTCTCCCAACATAC	0	1	2
Bacteria	NA	Pseudomonas aeruginosa UCBPP-PA14 genomic DNA- complete sequence.	4855360	-	6537648	CATGCTTCAGTTGGTGGCGAG	1	0	2
Bacteria	NA	Pseudomonas aeruginosa UCBPP-PA14 genomic DNA- complete sequence.	5229883	+	6537648	CATGCTTGAGGCAGATCAGCA	0	1	2
Bacteria	NA	Pseudomonas aeruginosa UCBPP-PA14 genomic DNA- complete sequence.	5119619	-	6537648	CATGGAAAGCCAACCACAGGG	1	0	3
Bacteria	NA	Pseudomonas aeruginosa UCBPP-PA14 genomic DNA- complete sequence.	1374265	-	6537648	CATGGAACATTCGCCCAAACC	1	0	2
Bacteria	NA	Pseudomonas aeruginosa UCBPP-PA14 genomic DNA- complete sequence.	6171318	-	6537648	CATGGAACTCCCATTGGATCG	1	0	2
Bacteria	NA	Pseudomonas aeruginosa UCBPP-PA14 genomic DNA- complete sequence.	753461	+	6537648	CATGGAAGAGGGCATCACCGT	0	1	2
Bacteria	NA	Pseudomonas aeruginosa UCBPP-PA14 genomic DNA- complete sequence.	1265807	+	6537648	CATGGACAAGCCGGCCGACGC	0	1	3
Bacteria	NA	Pseudomonas aeruginosa UCBPP-PA14 genomic DNA- complete sequence.	3337061	-	6537648	CATGGACCATTCGATCAACCT	1	0	2
Bacteria	NA	Pseudomonas aeruginosa UCBPP-PA14 genomic DNA- complete sequence.	1713255	-	6537648	CATGGACCCGCGTCAAGCCTG	1	0	2
Bacteria	NA	Pseudomonas aeruginosa UCBPP-PA14 genomic DNA- complete sequence.	2664026	+	6537648	CATGGACCGGGTCCTGTTCAA	0	1	2
Bacteria	NA	Pseudomonas aeruginosa UCBPP-PA14 genomic DNA- complete sequence.	4486873	-	6537648	CATGGACGGACCCCGGGAACT	1	0	3
Bacteria	NA	Pseudomonas aeruginosa UCBPP-PA14 genomic DNA- complete sequence.	3664389	+	6537648	CATGGACGGCCCCCAGCAACT	0	1	3
Bacteria	NA	Pseudomonas aeruginosa UCBPP-PA14 genomic DNA- complete sequence.	486380	+	6537648	CATGGACGTCGGGCGGGGTCA	0	1	2
Bacteria	NA	Pseudomonas aeruginosa UCBPP-PA14 genomic DNA- complete sequence.	468645	+	6537648	CATGGACGTGATTTTTTGTCA	0	1	3
Bacteria	NA	Pseudomonas aeruginosa UCBPP-PA14 genomic DNA- complete sequence.	1014261	+	6537648	CATGGACTACGCCGCTGGCGT	0	1	2
Bacteria	NA	Pseudomonas aeruginosa UCBPP-PA14 genomic DNA- complete sequence.	741313	-	6537648	CATGGAGACCATCCCCTTCAA	1	0	3
Bacteria	NA	Pseudomonas aeruginosa UCBPP-PA14 genomic DNA- complete sequence.	5310625	-	6537648	CATGGAGCCGAGGCAAACCGC	1	0	2
Bacteria	NA	Pseudomonas aeruginosa UCBPP-PA14 genomic DNA- complete sequence.	5385207	-	6537648	CATGGAGCGCAGGCTGGCGTT	1	0	3
Bacteria	NA	Pseudomonas aeruginosa UCBPP-PA14 genomic DNA- complete sequence.	4767591	+	6537648	CATGGAGGACACGCCCTACGC	0	1	3
Bacteria	NA	Pseudomonas aeruginosa UCBPP-PA14 genomic DNA- complete sequence.	3182866	+	6537648	CATGGAGTAAAGTACGCTATT	0	1	2
Bacteria	NA	Pseudomonas aeruginosa UCBPP-PA14 genomic DNA- complete sequence.	3781623	+	6537648	CATGGATACCTCTAGATCGCG	0	1	2
Bacteria	NA	Pseudomonas aeruginosa UCBPP-PA14 genomic DNA- complete sequence.	771397	-	6537648	CATGGATGCACCTATTTTCTA	1	0	12
Bacteria	NA	Pseudomonas aeruginosa UCBPP-PA14 genomic DNA- complete sequence.	5346466	+	6537648	CATGGCAACGCGAAACGTCGT	0	1	2
Bacteria	NA	Pseudomonas aeruginosa UCBPP-PA14 genomic DNA- complete sequence.	113283	+	6537648	CATGGCACTTGCGCAACAGAC	0	1	2
Bacteria	NA	Pseudomonas aeruginosa UCBPP-PA14 genomic DNA- complete sequence.	4960564	+	6537648	CATGGCAGCGAGCCGGACGAC	0	1	2
Bacteria	NA	Pseudomonas aeruginosa UCBPP-PA14 genomic DNA- complete sequence.	860314	-	6537648	CATGGCATCGTCAACTTCCTC	1	0	2
Bacteria	NA	Pseudomonas aeruginosa UCBPP-PA14 genomic DNA- complete sequence.	3158391	+	6537648	CATGGCATTCATACCCCGAGC	0	1	3
Bacteria	NA	Pseudomonas aeruginosa UCBPP-PA14 genomic DNA- complete sequence.	1509554	-	6537648	CATGGCATTCCACGATCCCCG	1	0	2
Bacteria	NA	Pseudomonas aeruginosa UCBPP-PA14 genomic DNA- complete sequence.	5973499	-	6537648	CATGGCCAAGATTGCCCTGAA	1	0	3
Bacteria	NA	Pseudomonas aeruginosa UCBPP-PA14 genomic DNA- complete sequence.	6442873	-	6537648	CATGGCCAAGCTGGCGGTCGA	1	0	2
Bacteria	NA	Pseudomonas aeruginosa UCBPP-PA14 genomic DNA- complete sequence.	1712931	+	6537648	CATGGCCACCAGCGCCAGCGA	0	1	2
Bacteria	NA	Pseudomonas aeruginosa UCBPP-PA14 genomic DNA- complete sequence.	3202661	-	6537648	CATGGCCACCCTGCGCTGGGC	1	0	2
Bacteria	NA	Pseudomonas aeruginosa UCBPP-PA14 genomic DNA- complete sequence.	5829816	+	6537648	CATGGCCAGCAGGATGTCCTC	0	1	2
Bacteria	NA	Pseudomonas aeruginosa UCBPP-PA14 genomic DNA- complete sequence.	646221	+	6537648	CATGGCCAGCAGTATGGCGAC	0	1	2
Bacteria	NA	Pseudomonas aeruginosa UCBPP-PA14 genomic DNA- complete sequence.	6165278	-	6537648	CATGGCCAGGGAGAAGTTCTT	1	0	3
Bacteria	NA	Pseudomonas aeruginosa UCBPP-PA14 genomic DNA- complete sequence.	4213636	+	6537648	CATGGCCAGGGAGTGGCAGTT	0	1	2
Bacteria	NA	Pseudomonas aeruginosa UCBPP-PA14 genomic DNA- complete sequence.	5058523	-	6537648	CATGGCCAGGGCGCGGAGAAT	1	0	2
Bacteria	NA	Pseudomonas aeruginosa UCBPP-PA14 genomic DNA- complete sequence.	4033544	+	6537648	CATGGCCGAAACCGAGGCCGA	0	1	2
Bacteria	NA	Pseudomonas aeruginosa UCBPP-PA14 genomic DNA- complete sequence.	6057186	+	6537648	CATGGCCGAGGCGAATCGACT	0	1	2
Bacteria	NA	Pseudomonas aeruginosa UCBPP-PA14 genomic DNA- complete sequence.	120349	-	6537648	CATGGCCGGCCTGGCCGGCGA	1	0	2
Bacteria	NA	Pseudomonas aeruginosa UCBPP-PA14 genomic DNA- complete sequence.	3970320	+	6537648	CATGGCCGGGCTCCTGATGGG	0	1	2
Bacteria	NA	Pseudomonas aeruginosa UCBPP-PA14 genomic DNA- complete sequence.	2436241	-	6537648	CATGGCCTACCTCTATTGCCC	1	0	2
Bacteria	NA	Pseudomonas aeruginosa UCBPP-PA14 genomic DNA- complete sequence.	2575763	+	6537648	CATGGCCTGGGCCTGGGCATC	0	1	2
Bacteria	NA	Pseudomonas aeruginosa UCBPP-PA14 genomic DNA- complete sequence.	4178430	-	6537648	CATGGCCTTGAGCAGGCGCTC	1	0	3
Bacteria	NA	Pseudomonas aeruginosa UCBPP-PA14 genomic DNA- complete sequence.	2346176	+	6537648	CATGGCCTTGCGCCGGCTGAT	0	1	3
Bacteria	NA	Pseudomonas aeruginosa UCBPP-PA14 genomic DNA- complete sequence.	1373638	+	6537648	CATGGCGAAGATCGCCTCGTA	0	1	3
Bacteria	NA	Pseudomonas aeruginosa UCBPP-PA14 genomic DNA- complete sequence.	2604248	+	6537648	CATGGCGAGAGAATGACCGTG	0	1	2
Bacteria	NA	Pseudomonas aeruginosa UCBPP-PA14 genomic DNA- complete sequence.	3819422	-	6537648	CATGGCGAGCCGCAGCGCATC	1	0	2
Bacteria	NA	Pseudomonas aeruginosa UCBPP-PA14 genomic DNA- complete sequence.	1091838	+	6537648	CATGGCGCAGGTGGTGCTGAT	0	1	2
Bacteria	NA	Pseudomonas aeruginosa UCBPP-PA14 genomic DNA- complete sequence.	6337020	-	6537648	CATGGCGCAGTTCGGCCCGGC	1	0	3
Bacteria	NA	Pseudomonas aeruginosa UCBPP-PA14 genomic DNA- complete sequence.	4704490	-	6537648	CATGGCGCCCGCCGTGCGCCT	1	0	2
Bacteria	NA	Pseudomonas aeruginosa UCBPP-PA14 genomic DNA- complete sequence.	766542	-	6537648	CATGGCGCGAGTCTGCTGGTC	1	0	2
Bacteria	NA	Pseudomonas aeruginosa UCBPP-PA14 genomic DNA- complete sequence.	859932	+	6537648	CATGGCGCGCATCGCCGGCCT	0	1	2
Bacteria	NA	Pseudomonas aeruginosa UCBPP-PA14 genomic DNA- complete sequence.	5849690	+	6537648	CATGGCGCTCCGCCAAATGGG	0	1	2
Bacteria	NA	Pseudomonas aeruginosa UCBPP-PA14 genomic DNA- complete sequence.	2049232	+	6537648	CATGGCGCTGAGCACCGCGAT	0	1	3
Bacteria	NA	Pseudomonas aeruginosa UCBPP-PA14 genomic DNA- complete sequence.	2347151	-	6537648	CATGGCGCTGATCGCCGGGGC	1	0	3
Bacteria	NA	Pseudomonas aeruginosa UCBPP-PA14 genomic DNA- complete sequence.	5493004	-	6537648	CATGGCGCTGCGCTACTCGCT	1	0	3
Bacteria	NA	Pseudomonas aeruginosa UCBPP-PA14 genomic DNA- complete sequence.	4693899	+	6537648	CATGGCGGCGCTGTGGCGGGT	0	1	3
Bacteria	NA	Pseudomonas aeruginosa UCBPP-PA14 genomic DNA- complete sequence.	6164922	+	6537648	CATGGCGGGCCGGAGCGATAC	0	1	2
Bacteria	NA	Pseudomonas aeruginosa UCBPP-PA14 genomic DNA- complete sequence.	285440	-	6537648	CATGGCGTCAACGTCCTTCTG	1	0	2
Bacteria	NA	Pseudomonas aeruginosa UCBPP-PA14 genomic DNA- complete sequence.	1256195	+	6537648	CATGGCGTGAAGGTCATCATC	0	1	4
Bacteria	NA	Pseudomonas aeruginosa UCBPP-PA14 genomic DNA- complete sequence.	4610433	+	6537648	CATGGCGTGCTGCGCCTCAAC	0	1	2
Bacteria	NA	Pseudomonas aeruginosa UCBPP-PA14 genomic DNA- complete sequence.	5831747	-	6537648	CATGGCGTGCTGGCTGATCAG	1	0	2
Bacteria	NA	Pseudomonas aeruginosa UCBPP-PA14 genomic DNA- complete sequence.	5119207	+	6537648	CATGGCGTTCCAGGCATCCTC	0	1	3
Bacteria	NA	Pseudomonas aeruginosa UCBPP-PA14 genomic DNA- complete sequence.	2617398	-	6537648	CATGGCGTTTGGCCCTCGCCT	1	0	3
Bacteria	NA	Pseudomonas aeruginosa UCBPP-PA14 genomic DNA- complete sequence.	646773	-	6537648	CATGGCTACCCCGGAGCGCCA	1	0	2
Bacteria	NA	Pseudomonas aeruginosa UCBPP-PA14 genomic DNA- complete sequence.	5255585	+	6537648	CATGGCTCCCAGTCGGCAGCA	0	1	2
Bacteria	NA	Pseudomonas aeruginosa UCBPP-PA14 genomic DNA- complete sequence.	5766060	-	6537648	CATGGCTCGAACGCCACCACC	1	0	2
Bacteria	NA	Pseudomonas aeruginosa UCBPP-PA14 genomic DNA- complete sequence.	3665309	-	6537648	CATGGCTCTGGGTAATCGCGG	1	0	3
Bacteria	NA	Pseudomonas aeruginosa UCBPP-PA14 genomic DNA- complete sequence.	2208815	+	6537648	CATGGCTGATGACGCCGAGCT	0	1	2
Bacteria	NA	Pseudomonas aeruginosa UCBPP-PA14 genomic DNA- complete sequence.	2196897	+	6537648	CATGGCTGGAAGGCCAAGTAC	0	1	3
Bacteria	NA	Pseudomonas aeruginosa UCBPP-PA14 genomic DNA- complete sequence.	760312	+	6537648	CATGGCTGGCGGCCGTCAGGG	0	1	3
Bacteria	NA	Pseudomonas aeruginosa UCBPP-PA14 genomic DNA- complete sequence.	2210042	+	6537648	CATGGCTGGGGTCAACCCGCC	0	1	2
Bacteria	NA	Pseudomonas aeruginosa UCBPP-PA14 genomic DNA- complete sequence.	606245	+	6537648	CATGGCTTACTGCGCCGGTTG	0	1	3
Bacteria	NA	Pseudomonas aeruginosa UCBPP-PA14 genomic DNA- complete sequence.	5551381	-	6537648	CATGGCTTCGGCCTGGCCAGC	1	0	2
Bacteria	NA	Pseudomonas aeruginosa UCBPP-PA14 genomic DNA- complete sequence.	284716	+	6537648	CATGGCTTCTCTCCTTGCCGC	0	1	2
Bacteria	NA	Pseudomonas aeruginosa UCBPP-PA14 genomic DNA- complete sequence.	1837236	-	6537648	CATGGCTTCTTTCATTTCATT	1	0	2
Bacteria	NA	Pseudomonas aeruginosa UCBPP-PA14 genomic DNA- complete sequence.	5271948	+	6537648	CATGGCTTGCAATCACTGCAC	0	1	2
Bacteria	NA	Pseudomonas aeruginosa UCBPP-PA14 genomic DNA- complete sequence.	5057251	+	6537648	CATGGCTTTCGAATTGCCGCC	0	1	2
Bacteria	NA	Pseudomonas aeruginosa UCBPP-PA14 genomic DNA- complete sequence.	5535904	-	6537648	CATGGGAGACGCGATTTGCAC	1	0	2
Bacteria	NA	Pseudomonas aeruginosa UCBPP-PA14 genomic DNA- complete sequence.	2252502	+	6537648	CATGGGCAACAAGCGCAAGCG	0	1	2
Bacteria	NA	Pseudomonas aeruginosa UCBPP-PA14 genomic DNA- complete sequence.	4090200	+	6537648	CATGGGCAACACCCGGGCCGA	0	1	2
Bacteria	NA	Pseudomonas aeruginosa UCBPP-PA14 genomic DNA- complete sequence.	5673202	-	6537648	CATGGGCACGCCGCACAAGGG	1	0	2
Bacteria	NA	Pseudomonas aeruginosa UCBPP-PA14 genomic DNA- complete sequence.	5408031	-	6537648	CATGGGCAGCAGCAATTGGTC	1	0	2
Bacteria	NA	Pseudomonas aeruginosa UCBPP-PA14 genomic DNA- complete sequence.	3622583	-	6537648	CATGGGCCTGGACGCGCTCTA	1	0	2
Bacteria	NA	Pseudomonas aeruginosa UCBPP-PA14 genomic DNA- complete sequence.	5397782	-	6537648	CATGGGCGAGCCGGGGACCGG	1	0	2
Bacteria	NA	Pseudomonas aeruginosa UCBPP-PA14 genomic DNA- complete sequence.	5204421	+	6537648	CATGGGCGAGCTGATCAAGTC	0	1	2
Bacteria	NA	Pseudomonas aeruginosa UCBPP-PA14 genomic DNA- complete sequence.	3180005	-	6537648	CATGGGCGAGGAAATCTTGCC	1	0	2
Bacteria	NA	Pseudomonas aeruginosa UCBPP-PA14 genomic DNA- complete sequence.	1255112	+	6537648	CATGGGCGAGGCGTTCCGCAT	0	1	2
Bacteria	NA	Pseudomonas aeruginosa UCBPP-PA14 genomic DNA- complete sequence.	6176965	-	6537648	CATGGGCGCCATCCAGAACGG	1	0	2
Bacteria	NA	Pseudomonas aeruginosa UCBPP-PA14 genomic DNA- complete sequence.	455704	+	6537648	CATGGGCGCCGAGGTGCACAT	0	1	3
Bacteria	NA	Pseudomonas aeruginosa UCBPP-PA14 genomic DNA- complete sequence.	5122901	+	6537648	CATGGGCGTCGACGCCTACCG	0	1	3
Bacteria	NA	Pseudomonas aeruginosa UCBPP-PA14 genomic DNA- complete sequence.	4692927	+	6537648	CATGGGCGTCGCCCGCCTCGG	0	1	2
Bacteria	NA	Pseudomonas aeruginosa UCBPP-PA14 genomic DNA- complete sequence.	3179363	+	6537648	CATGGGCTGCAATCTCGGTCC	0	1	2
Bacteria	NA	Pseudomonas aeruginosa UCBPP-PA14 genomic DNA- complete sequence.	771066	+	6537648	CATGGGCTTCGGTTCCACTCG	0	1	2
Bacteria	NA	Pseudomonas aeruginosa UCBPP-PA14 genomic DNA- complete sequence.	2043235	+	6537648	CATGGGGCCGCCGGTGAAGAT	0	1	2
Bacteria	NA	Pseudomonas aeruginosa UCBPP-PA14 genomic DNA- complete sequence.	5295563	-	6537648	CATGGGGCCTCCTTGAGTCTG	1	0	2
Bacteria	NA	Pseudomonas aeruginosa UCBPP-PA14 genomic DNA- complete sequence.	2043320	-	6537648	CATGGGGCGAACGCTCGGAAC	1	0	2
Bacteria	NA	Pseudomonas aeruginosa UCBPP-PA14 genomic DNA- complete sequence.	6045480	-	6537648	CATGGGGTAGAAGATGGTTTC	1	0	3
Bacteria	NA	Pseudomonas aeruginosa UCBPP-PA14 genomic DNA- complete sequence.	2474622	+	6537648	CATGGGGTGCAAGGGGTCGAG	0	1	2
Bacteria	NA	Pseudomonas aeruginosa UCBPP-PA14 genomic DNA- complete sequence.	2200564	+	6537648	CATGGGTCAGGCTCGCCGGCG	0	1	2
Bacteria	NA	Pseudomonas aeruginosa UCBPP-PA14 genomic DNA- complete sequence.	5547740	+	6537648	CATGGGTGACGGTAGTCACCG	0	1	3
Bacteria	NA	Pseudomonas aeruginosa UCBPP-PA14 genomic DNA- complete sequence.	6196812	-	6537648	CATGGTATCTCTCGCTGCAAC	1	0	3
Bacteria	NA	Pseudomonas aeruginosa UCBPP-PA14 genomic DNA- complete sequence.	1455121	-	6537648	CATGGTCAACCGGGTGCTCGA	1	0	2
Bacteria	NA	Pseudomonas aeruginosa UCBPP-PA14 genomic DNA- complete sequence.	5965409	+	6537648	CATGGTCAAGACCGACCACAT	0	1	5
Bacteria	NA	Pseudomonas aeruginosa UCBPP-PA14 genomic DNA- complete sequence.	4636911	-	6537648	CATGGTCAGGGCGTCCTGGAT	1	0	3
Bacteria	NA	Pseudomonas aeruginosa UCBPP-PA14 genomic DNA- complete sequence.	4057869	+	6537648	CATGGTCCGGTTGGCGGCCTT	0	1	3
Bacteria	NA	Pseudomonas aeruginosa UCBPP-PA14 genomic DNA- complete sequence.	717825	-	6537648	CATGGTCCGTCTGTTAAGCTG	1	0	2
Bacteria	NA	Pseudomonas aeruginosa UCBPP-PA14 genomic DNA- complete sequence.	756330	+	6537648	CATGGTCGAGGCTGCGGCCGA	0	1	2
Bacteria	NA	Pseudomonas aeruginosa UCBPP-PA14 genomic DNA- complete sequence.	1001040	-	6537648	CATGGTCGTCCCGATCGGTCG	1	0	2
Bacteria	NA	Pseudomonas aeruginosa UCBPP-PA14 genomic DNA- complete sequence.	4633064	+	6537648	CATGGTGCGGATGATCTCGGA	0	1	2
Bacteria	NA	Pseudomonas aeruginosa UCBPP-PA14 genomic DNA- complete sequence.	1047611	+	6537648	CATGGTGCTCTGATGGGACTC	0	1	2
Bacteria	NA	Pseudomonas aeruginosa UCBPP-PA14 genomic DNA- complete sequence.	4058181	-	6537648	CATGGTGCTTGGTAACGATTC	1	0	2
Bacteria	NA	Pseudomonas aeruginosa UCBPP-PA14 genomic DNA- complete sequence.	2613541	+	6537648	CATGGTGGTCGGGTCGAAGGC	0	1	3
Bacteria	NA	Pseudomonas aeruginosa UCBPP-PA14 genomic DNA- complete sequence.	3427653	-	6537648	CATGGTGTTCAACTGCTTCTG	1	0	2
Bacteria	NA	Pseudomonas aeruginosa UCBPP-PA14 genomic DNA- complete sequence.	5297404	-	6537648	CATGGTTTTCCCGGTGCCCAT	1	0	2
Bacteria	NA	Pseudomonas aeruginosa UCBPP-PA14 genomic DNA- complete sequence.	3653155	-	6537648	CATGTACCAGATCGGCCTGCT	1	0	2
Bacteria	NA	Pseudomonas aeruginosa UCBPP-PA14 genomic DNA- complete sequence.	4633328	-	6537648	CATGTACCCCCAATTCCGTCG	1	0	2
Bacteria	NA	Pseudomonas aeruginosa UCBPP-PA14 genomic DNA- complete sequence.	1437647	+	6537648	CATGTACCGCCATATCCCGCT	0	1	3
Bacteria	NA	Pseudomonas aeruginosa UCBPP-PA14 genomic DNA- complete sequence.	486446	-	6537648	CATGTACGGACGCGCATCCAG	1	0	2
Bacteria	NA	Pseudomonas aeruginosa UCBPP-PA14 genomic DNA- complete sequence.	3637873	+	6537648	CATGTACGTATACGACGAGTA	0	1	3
Bacteria	NA	Pseudomonas aeruginosa UCBPP-PA14 genomic DNA- complete sequence.	6057816	-	6537648	CATGTAGAACTCGCGCAGCCC	1	0	2
Bacteria	NA	Pseudomonas aeruginosa UCBPP-PA14 genomic DNA- complete sequence.	3650752	-	6537648	CATGTAGAGGCCGCAGGTGAA	1	0	2
Bacteria	NA	Pseudomonas aeruginosa UCBPP-PA14 genomic DNA- complete sequence.	2197199	-	6537648	CATGTAGCCGACCACGCGGTC	1	0	2
Bacteria	NA	Pseudomonas aeruginosa UCBPP-PA14 genomic DNA- complete sequence.	879862	-	6537648	CATGTAGCGCATCAGCACCTG	1	0	3
Bacteria	NA	Pseudomonas aeruginosa UCBPP-PA14 genomic DNA- complete sequence.	2499426	+	6537648	CATGTAGCGGCTGGTCTCCAG	0	1	2
Bacteria	NA	Pseudomonas aeruginosa UCBPP-PA14 genomic DNA- complete sequence.	3336284	+	6537648	CATGTAGTGGGTGCTGACCTG	0	1	2
Bacteria	NA	Pseudomonas aeruginosa UCBPP-PA14 genomic DNA- complete sequence.	1342839	+	6537648	CATGTCAAGGCAAAGTGCCAT	0	1	2
Bacteria	NA	Pseudomonas aeruginosa UCBPP-PA14 genomic DNA- complete sequence.	6336800	+	6537648	CATGTCACTCGGCGAAGGCGA	0	1	2
Bacteria	NA	Pseudomonas aeruginosa UCBPP-PA14 genomic DNA- complete sequence.	4017322	-	6537648	CATGTCAGGACTCGAGGATGA	1	0	3
Bacteria	NA	Pseudomonas aeruginosa UCBPP-PA14 genomic DNA- complete sequence.	1048272	-	6537648	CATGTCAGTTCGATCCCGCCC	1	0	3
Bacteria	NA	Pseudomonas aeruginosa UCBPP-PA14 genomic DNA- complete sequence.	5289002	+	6537648	CATGTCCAAGCAATCCACCAG	0	1	2
Bacteria	NA	Pseudomonas aeruginosa UCBPP-PA14 genomic DNA- complete sequence.	5471833	-	6537648	CATGTCCAAGGCCTACGGCGT	1	0	3
Bacteria	NA	Pseudomonas aeruginosa UCBPP-PA14 genomic DNA- complete sequence.	1414579	-	6537648	CATGTCCAGCAGGTCGCGGGA	1	0	3
Bacteria	NA	Pseudomonas aeruginosa UCBPP-PA14 genomic DNA- complete sequence.	2973777	-	6537648	CATGTCCAGCGAGCGCTCGAC	1	0	2
Bacteria	NA	Pseudomonas aeruginosa UCBPP-PA14 genomic DNA- complete sequence.	1978788	+	6537648	CATGTCCAGGCTGCGGTCGTA	0	1	5
Bacteria	NA	Pseudomonas aeruginosa UCBPP-PA14 genomic DNA- complete sequence.	5242283	+	6537648	CATGTCCCATCGCATCGTGAT	0	1	3
Bacteria	NA	Pseudomonas aeruginosa UCBPP-PA14 genomic DNA- complete sequence.	4363364	-	6537648	CATGTCCGAAGCCCGCGCGCT	1	0	2
Bacteria	NA	Pseudomonas aeruginosa UCBPP-PA14 genomic DNA- complete sequence.	2049332	-	6537648	CATGTCCGTCGAAGCCGAGGT	1	0	2
Bacteria	NA	Pseudomonas aeruginosa UCBPP-PA14 genomic DNA- complete sequence.	6347233	-	6537648	CATGTCCTCGAACAGTTCGCG	1	0	2
Bacteria	NA	Pseudomonas aeruginosa UCBPP-PA14 genomic DNA- complete sequence.	663807	+	6537648	CATGTCCTCGATCACCGGCGC	0	1	2
Bacteria	NA	Pseudomonas aeruginosa UCBPP-PA14 genomic DNA- complete sequence.	2312748	+	6537648	CATGTCCTTTCGCTGTTCCCC	0	1	2
Bacteria	NA	Pseudomonas aeruginosa UCBPP-PA14 genomic DNA- complete sequence.	3211498	+	6537648	CATGTCGACCTCATACAGGGG	0	1	2
Bacteria	NA	Pseudomonas aeruginosa UCBPP-PA14 genomic DNA- complete sequence.	5906540	+	6537648	CATGTCGACGCGGAAGACGAA	0	1	2
Bacteria	NA	Pseudomonas aeruginosa UCBPP-PA14 genomic DNA- complete sequence.	5275629	+	6537648	CATGTCGGCAGTCCTGCACAA	0	1	2
Bacteria	NA	Pseudomonas aeruginosa UCBPP-PA14 genomic DNA- complete sequence.	5061600	-	6537648	CATGTCGGGCGCAGCTAGAAT	1	0	2
Bacteria	NA	Pseudomonas aeruginosa UCBPP-PA14 genomic DNA- complete sequence.	1343233	-	6537648	CATGTCGGTCAGGCGCCAGAC	1	0	2
Bacteria	NA	Pseudomonas aeruginosa UCBPP-PA14 genomic DNA- complete sequence.	2024825	-	6537648	CATGTCGGTGATGTGCAGCAG	1	0	9
Bacteria	NA	Pseudomonas aeruginosa UCBPP-PA14 genomic DNA- complete sequence.	5914905	-	6537648	CATGTCGTCCTGGCTGTCCGG	1	0	2
Bacteria	NA	Pseudomonas aeruginosa UCBPP-PA14 genomic DNA- complete sequence.	4793293	-	6537648	CATGTCGTCTGTCGGCGAACA	1	0	3
Bacteria	NA	Pseudomonas aeruginosa UCBPP-PA14 genomic DNA- complete sequence.	3502377	-	6537648	CATGTCTAGCGACGCATTGCC	1	0	2
Bacteria	NA	Pseudomonas aeruginosa UCBPP-PA14 genomic DNA- complete sequence.	766353	+	6537648	CATGTCTCGCGTTGCTAAGAA	0	1	3
Bacteria	NA	Pseudomonas aeruginosa UCBPP-PA14 genomic DNA- complete sequence.	6424544	-	6537648	CATGTGAGTTGCTCCGAACGA	1	0	2
Bacteria	NA	Pseudomonas aeruginosa UCBPP-PA14 genomic DNA- complete sequence.	2544736	-	6537648	CATGTGCCAGTCGAAGAAGTG	1	0	2
Bacteria	NA	Pseudomonas aeruginosa UCBPP-PA14 genomic DNA- complete sequence.	113934	-	6537648	CATGTGCCAGTCGTAGAAATG	1	0	2
Bacteria	NA	Pseudomonas aeruginosa UCBPP-PA14 genomic DNA- complete sequence.	468851	-	6537648	CATGTGCCTGAGTACCCCTTA	1	0	3
Bacteria	NA	Pseudomonas aeruginosa UCBPP-PA14 genomic DNA- complete sequence.	3831212	+	6537648	CATGTGCGCCAATGAATATCT	0	1	2
Bacteria	NA	Pseudomonas aeruginosa UCBPP-PA14 genomic DNA- complete sequence.	4694163	-	6537648	CATGTGCGGATCTTCGAAAGT	1	0	3
Bacteria	NA	Pseudomonas aeruginosa UCBPP-PA14 genomic DNA- complete sequence.	2021517	-	6537648	CATGTGCTCGACGTCCGCGCC	1	0	2
Bacteria	NA	Pseudomonas aeruginosa UCBPP-PA14 genomic DNA- complete sequence.	1181062	-	6537648	CATGTGGATGAAGAACACGAT	1	0	3
Bacteria	NA	Pseudomonas aeruginosa UCBPP-PA14 genomic DNA- complete sequence.	6126881	-	6537648	CATGTGGGTAGACGGTGGCGG	1	0	2
Bacteria	NA	Pseudomonas aeruginosa UCBPP-PA14 genomic DNA- complete sequence.	5623742	+	6537648	CATGTGGTCGTGGTGGCCGCT	0	1	2
Bacteria	NA	Pseudomonas aeruginosa UCBPP-PA14 genomic DNA- complete sequence.	1014610	-	6537648	CATGTGGTCGTTCCGCGCCTG	1	0	2
Bacteria	NA	Pseudomonas aeruginosa UCBPP-PA14 genomic DNA- complete sequence.	3921747	-	6537648	CATGTGTTCCGTCGGTCCCGA	1	0	2
Bacteria	NA	Pseudomonas aeruginosa UCBPP-PA14 genomic DNA- complete sequence.	2973249	+	6537648	CATGTTCAATCACCAGGCCGA	0	1	2
Bacteria	NA	Pseudomonas aeruginosa UCBPP-PA14 genomic DNA- complete sequence.	3757583	-	6537648	CATGTTCCGGCGGTAGGCGAC	1	0	2
Bacteria	NA	Pseudomonas aeruginosa UCBPP-PA14 genomic DNA- complete sequence.	1678884	+	6537648	CATGTTCGAATCCGCGGAAGT	0	1	3
Bacteria	NA	Pseudomonas aeruginosa UCBPP-PA14 genomic DNA- complete sequence.	3158465	-	6537648	CATGTTCGAGGACGTCTATGC	1	0	2
Bacteria	NA	Pseudomonas aeruginosa UCBPP-PA14 genomic DNA- complete sequence.	3791749	-	6537648	CATGTTCGGCGGAATCTGCTG	1	0	2
Bacteria	NA	Pseudomonas aeruginosa UCBPP-PA14 genomic DNA- complete sequence.	768561	-	6537648	CATGTTGAAGAGGCTAAGAAT	1	0	3
Bacteria	NA	Pseudomonas aeruginosa UCBPP-PA14 genomic DNA- complete sequence.	4589820	-	6537648	CATGTTGAGCCAATTGCGGGC	1	0	2
Bacteria	NA	Pseudomonas aeruginosa UCBPP-PA14 genomic DNA- complete sequence.	1903519	+	6537648	CATGTTGATGTCGAAGTTTTC	0	1	7
Bacteria	NA	Pseudomonas aeruginosa UCBPP-PA14 genomic DNA- complete sequence.	3178571	-	6537648	CATGTTGCCATCGGGGGAGAG	1	0	2
Bacteria	NA	Pseudomonas aeruginosa UCBPP-PA14 genomic DNA- complete sequence.	3889544	+	6537648	CATGTTGCGCAGCCTCGGCTA	0	1	3
Bacteria	NA	Pseudomonas aeruginosa UCBPP-PA14 genomic DNA- complete sequence.	998878	+	6537648	CATGTTGCGCAGGGTAGCCAC	0	1	2
Bacteria	NA	Pseudomonas aeruginosa UCBPP-PA14 genomic DNA- complete sequence.	6489148	+	6537648	CATGTTGTGGAACGGCGTGAT	0	1	11
Bacteria	NA	Pseudomonas aeruginosa UCBPP-PA14 genomic DNA- complete sequence.	1111449	-	6537648	CATGTTGTTCTCGAGGATGTT	1	0	3
Bacteria	NA	Pseudomonas aeruginosa UCBPP-PA14 genomic DNA- complete sequence.	2395788	-	6537648	CATGTTTGGAGCGGGAAACGA	1	0	2
Bacteria	NA	Pseudomonas entomophila L48 chromosome-complete sequence.	4616327	+	5888780	CATGAAAACCGGGATCAACGC	0	1	1
Bacteria	NA	Pseudomonas entomophila L48 chromosome-complete sequence.	2004153	+	5888780	CATGAAAACTTTGACTGCCCT	0	1	1
Bacteria	NA	Pseudomonas entomophila L48 chromosome-complete sequence.	474776	+	5888780	CATGAAAAGCGAAAGCATCGA	0	1	1
Bacteria	NA	Pseudomonas entomophila L48 chromosome-complete sequence.	1560499	+	5888780	CATGAAAAGCTGCTGGCTGAG	0	1	1
Bacteria	NA	Pseudomonas entomophila L48 chromosome-complete sequence.	1048484	-	5888780	CATGAAACAGCACGCCGGGGT	1	0	1
Bacteria	NA	Pseudomonas entomophila L48 chromosome-complete sequence.	2106188	-	5888780	CATGAAACAGCGGTAGGCATC	1	0	1
Bacteria	NA	Pseudomonas entomophila L48 chromosome-complete sequence.	2014606	+	5888780	CATGAAACAGGCTGGCGTCGA	0	1	1
Bacteria	NA	Pseudomonas entomophila L48 chromosome-complete sequence.	5131196	-	5888780	CATGAAACAGGGGCGCCGGCC	1	0	1
Bacteria	NA	Pseudomonas entomophila L48 chromosome-complete sequence.	2689555	-	5888780	CATGAAACCGAAGAAGGGCAT	1	0	1
Bacteria	NA	Pseudomonas entomophila L48 chromosome-complete sequence.	5869612	+	5888780	CATGAAACGATCGGTGACCTG	0	1	1
Bacteria	NA	Pseudomonas entomophila L48 chromosome-complete sequence.	5669690	-	5888780	CATGAAACGTGCCTACCTGCT	1	0	1
Bacteria	NA	Pseudomonas entomophila L48 chromosome-complete sequence.	1429503	-	5888780	CATGAAACTTGTTTCATCGCT	1	0	1
Bacteria	NA	Pseudomonas entomophila L48 chromosome-complete sequence.	2161283	+	5888780	CATGAAAGCCGCGGGCTGGGT	0	1	1
Bacteria	NA	Pseudomonas entomophila L48 chromosome-complete sequence.	703017	-	5888780	CATGAAAGCGCACGGAGCGGT	1	0	1
Bacteria	NA	Pseudomonas entomophila L48 chromosome-complete sequence.	4313742	-	5888780	CATGAAAGGCGCCATCGAGAA	1	0	1
Bacteria	NA	Pseudomonas entomophila L48 chromosome-complete sequence.	2202397	-	5888780	CATGAAAGGGTCGACTATTGA	1	0	1
Bacteria	NA	Pseudomonas entomophila L48 chromosome-complete sequence.	5755936	+	5888780	CATGAAAGGTCCCGGACACCA	0	1	1
Bacteria	NA	Pseudomonas entomophila L48 chromosome-complete sequence.	5676758	+	5888780	CATGAAATCCGCCCCGACATC	0	1	1
Bacteria	NA	Pseudomonas entomophila L48 chromosome-complete sequence.	1572331	-	5888780	CATGAAATGCTGCTTCGGTTT	1	0	1
Bacteria	NA	Pseudomonas entomophila L48 chromosome-complete sequence.	2514105	+	5888780	CATGAAATGGCCGGGGCGGGC	0	1	1
Bacteria	NA	Pseudomonas entomophila L48 chromosome-complete sequence.	2784228	-	5888780	CATGAAATGGGCTTTGCGCGC	1	0	1
Bacteria	NA	Pseudomonas entomophila L48 chromosome-complete sequence.	1164892	+	5888780	CATGAAATGGGTCATCACTGG	0	1	1
Bacteria	NA	Pseudomonas entomophila L48 chromosome-complete sequence.	3187461	-	5888780	CATGAAATGGTAGACCAGCAG	1	0	1
Bacteria	NA	Pseudomonas entomophila L48 chromosome-complete sequence.	1406936	+	5888780	CATGAAATTGCTGGTGGTCGA	0	1	1
Bacteria	NA	Pseudomonas entomophila L48 chromosome-complete sequence.	2250607	+	5888780	CATGAACAACGCCACCCGCTG	0	1	1
Bacteria	NA	Pseudomonas entomophila L48 chromosome-complete sequence.	678692	-	5888780	CATGAACACCCAGATCGCCAC	1	0	1
Bacteria	NA	Pseudomonas entomophila L48 chromosome-complete sequence.	3279635	-	5888780	CATGAACACCGAATCCAAGGC	1	0	1
Bacteria	NA	Pseudomonas entomophila L48 chromosome-complete sequence.	4167436	+	5888780	CATGAACAGCAGGCGACCGCG	0	1	1
Bacteria	NA	Pseudomonas entomophila L48 chromosome-complete sequence.	4253559	-	5888780	CATGAACAGCAGGGTGAAGGC	1	0	1
Bacteria	NA	Pseudomonas entomophila L48 chromosome-complete sequence.	5715381	-	5888780	CATGAACAGCGACCAAGTGGG	1	0	1
Bacteria	NA	Pseudomonas entomophila L48 chromosome-complete sequence.	189444	+	5888780	CATGAACAGCGGGATCCAGGC	0	1	1
Bacteria	NA	Pseudomonas entomophila L48 chromosome-complete sequence.	5535400	-	5888780	CATGAACAGGTTGCCCAGGCC	1	0	1
Bacteria	NA	Pseudomonas entomophila L48 chromosome-complete sequence.	4867820	-	5888780	CATGAACATACTGGTAATTTT	1	0	1
Bacteria	NA	Pseudomonas entomophila L48 chromosome-complete sequence.	4269782	-	5888780	CATGAACCACCTGATCGTCAA	1	0	1
Bacteria	NA	Pseudomonas entomophila L48 chromosome-complete sequence.	3637773	-	5888780	CATGAACCACTGATCGACTGC	1	0	1
Bacteria	NA	Pseudomonas entomophila L48 chromosome-complete sequence.	3942314	-	5888780	CATGAACCCCTTCTGCGAAAT	1	0	1
Bacteria	NA	Pseudomonas entomophila L48 chromosome-complete sequence.	1049187	+	5888780	CATGAACCGGGTGATCAACGG	0	1	1
Bacteria	NA	Pseudomonas entomophila L48 chromosome-complete sequence.	2066374	-	5888780	CATGAACCTCACCAGCGCCTG	1	0	1
Bacteria	NA	Pseudomonas entomophila L48 chromosome-complete sequence.	1655227	-	5888780	CATGAACGACTACCTGGCCAA	1	0	1
Bacteria	NA	Pseudomonas entomophila L48 chromosome-complete sequence.	3907053	+	5888780	CATGAACGATTACCTGAGCAA	0	1	1
Bacteria	NA	Pseudomonas entomophila L48 chromosome-complete sequence.	863431	+	5888780	CATGAACGGCGTGCCGAACGG	0	1	1
Bacteria	NA	Pseudomonas entomophila L48 chromosome-complete sequence.	4760309	-	5888780	CATGAACGGGTGGGCCAGGCG	1	0	1
Bacteria	NA	Pseudomonas entomophila L48 chromosome-complete sequence.	4813560	+	5888780	CATGAACGTCAATCAGCGTGT	0	1	1
Bacteria	NA	Pseudomonas entomophila L48 chromosome-complete sequence.	2693430	-	5888780	CATGAACGTGCACGTGCCGAC	1	0	1
Bacteria	NA	Pseudomonas entomophila L48 chromosome-complete sequence.	5123678	+	5888780	CATGAACGTGGCGGTACCGCC	0	1	1
Bacteria	NA	Pseudomonas entomophila L48 chromosome-complete sequence.	1200703	-	5888780	CATGAACTCGGCCTCGCACAG	1	0	1
Bacteria	NA	Pseudomonas entomophila L48 chromosome-complete sequence.	4927206	-	5888780	CATGAACTTCGAGCCGCTTTC	1	0	1
Bacteria	NA	Pseudomonas entomophila L48 chromosome-complete sequence.	2183176	-	5888780	CATGAAGAACACCGAAATCGT	1	0	1
Bacteria	NA	Pseudomonas entomophila L48 chromosome-complete sequence.	5734077	+	5888780	CATGAAGAACTGCTCGACGCG	0	1	1
Bacteria	NA	Pseudomonas entomophila L48 chromosome-complete sequence.	4815327	+	5888780	CATGAAGAAGCTTCTGCTGCC	0	1	1
Bacteria	NA	Pseudomonas entomophila L48 chromosome-complete sequence.	550793	-	5888780	CATGAAGATCGGCGTAGCGCC	1	0	1
Bacteria	NA	Pseudomonas entomophila L48 chromosome-complete sequence.	5164051	+	5888780	CATGAAGATGATGAACCACAT	0	1	1
Bacteria	NA	Pseudomonas entomophila L48 chromosome-complete sequence.	3776969	+	5888780	CATGAAGATGCAGAACCAGAC	0	1	1
Bacteria	NA	Pseudomonas entomophila L48 chromosome-complete sequence.	2138215	+	5888780	CATGAAGATGCTCAGCCCGAG	0	1	1
Bacteria	NA	Pseudomonas entomophila L48 chromosome-complete sequence.	1824954	+	5888780	CATGAAGCAGTACCCACAGAC	0	1	1
Bacteria	NA	Pseudomonas entomophila L48 chromosome-complete sequence.	1501075	-	5888780	CATGAAGCATTTCCTCCCCAG	1	0	1
Bacteria	NA	Pseudomonas entomophila L48 chromosome-complete sequence.	4438403	+	5888780	CATGAAGCCGCCAGCCGCACC	0	1	1
Bacteria	NA	Pseudomonas entomophila L48 chromosome-complete sequence.	1882020	-	5888780	CATGAAGCCGCGCACCGCGCT	1	0	1
Bacteria	NA	Pseudomonas entomophila L48 chromosome-complete sequence.	2455155	+	5888780	CATGAAGCCGGAGATCTTCTC	0	1	1
Bacteria	NA	Pseudomonas entomophila L48 chromosome-complete sequence.	4582180	-	5888780	CATGAAGCGCAAGACGTGGCG	1	0	1
Bacteria	NA	Pseudomonas entomophila L48 chromosome-complete sequence.	1666991	+	5888780	CATGAAGCGCCGCTTGATGAT	0	1	1
Bacteria	NA	Pseudomonas entomophila L48 chromosome-complete sequence.	462582	+	5888780	CATGAAGCGCCTGATTGCCCA	0	1	1
Bacteria	NA	Pseudomonas entomophila L48 chromosome-complete sequence.	884987	+	5888780	CATGAAGCGGAAGCCGAAGAT	0	1	1
Bacteria	NA	Pseudomonas entomophila L48 chromosome-complete sequence.	2810550	+	5888780	CATGAAGCGGACCTGCACGGC	0	1	1
Bacteria	NA	Pseudomonas entomophila L48 chromosome-complete sequence.	3114784	-	5888780	CATGAAGCGGCGGGTAGCACC	1	0	1
Bacteria	NA	Pseudomonas entomophila L48 chromosome-complete sequence.	1987062	-	5888780	CATGAAGCTCGCCGCCAGCTG	1	0	1
Bacteria	NA	Pseudomonas entomophila L48 chromosome-complete sequence.	77082	+	5888780	CATGAAGCTGATGGAGCCTGA	0	1	1
Bacteria	NA	Pseudomonas entomophila L48 chromosome-complete sequence.	4078222	-	5888780	CATGAAGCTGGTCCGGGATGA	1	0	1
Bacteria	NA	Pseudomonas entomophila L48 chromosome-complete sequence.	4173360	-	5888780	CATGAAGGAAGGCACCACCGT	1	0	1
Bacteria	NA	Pseudomonas entomophila L48 chromosome-complete sequence.	3222770	-	5888780	CATGAAGGCAGCAACTATCCG	1	0	1
Bacteria	NA	Pseudomonas entomophila L48 chromosome-complete sequence.	5550649	-	5888780	CATGAAGGCCGAGCCGCTGGC	1	0	1
Bacteria	NA	Pseudomonas entomophila L48 chromosome-complete sequence.	1759793	-	5888780	CATGAAGGCCTCGATCTTCGC	1	0	1
Bacteria	NA	Pseudomonas entomophila L48 chromosome-complete sequence.	5076736	+	5888780	CATGAAGGGCGCAATACCGGT	0	1	1
Bacteria	NA	Pseudomonas entomophila L48 chromosome-complete sequence.	717843	-	5888780	CATGAAGGGCTGAACTGGTTT	1	0	1
Bacteria	NA	Pseudomonas entomophila L48 chromosome-complete sequence.	2771764	+	5888780	CATGAAGGGTTTCATCGCTTC	0	1	1
Bacteria	NA	Pseudomonas entomophila L48 chromosome-complete sequence.	3896250	+	5888780	CATGAAGGTCACAAGGCCAAG	0	1	1
Bacteria	NA	Pseudomonas entomophila L48 chromosome-complete sequence.	2005262	-	5888780	CATGAAGTAGCGCAACAGGCG	1	0	1
Bacteria	NA	Pseudomonas entomophila L48 chromosome-complete sequence.	3501200	-	5888780	CATGAAGTCATCGACGGTCAT	1	0	1
Bacteria	NA	Pseudomonas entomophila L48 chromosome-complete sequence.	1298069	-	5888780	CATGAATAATCACCAGCGCGC	1	0	1
Bacteria	NA	Pseudomonas entomophila L48 chromosome-complete sequence.	958703	+	5888780	CATGAATAATTCCTTGCAGCG	0	1	1
Bacteria	NA	Pseudomonas entomophila L48 chromosome-complete sequence.	4891733	+	5888780	CATGAATACAATGCGAACAAT	0	1	1
Bacteria	NA	Pseudomonas entomophila L48 chromosome-complete sequence.	3076711	+	5888780	CATGAATCTTTCAAGGAGAGA	0	1	1
Bacteria	NA	Pseudomonas entomophila L48 chromosome-complete sequence.	4281959	-	5888780	CATGAATGCTTACAAGTCTGT	1	0	1
Bacteria	NA	Pseudomonas entomophila L48 chromosome-complete sequence.	5842520	-	5888780	CATGAATGCTTGCGCAACTTC	1	0	1
Bacteria	NA	Pseudomonas entomophila L48 chromosome-complete sequence.	2570318	-	5888780	CATGAATGGCTGCATCGGGGT	1	0	1
Bacteria	NA	Pseudomonas entomophila L48 chromosome-complete sequence.	3995536	+	5888780	CATGAATGGTTCGACCTGGAG	0	1	1
Bacteria	NA	Pseudomonas entomophila L48 chromosome-complete sequence.	4650029	+	5888780	CATGAATGTAAGTATATTCGG	0	1	1
Bacteria	NA	Pseudomonas entomophila L48 chromosome-complete sequence.	5543624	+	5888780	CATGAATTGAGCTTTTATGTA	0	1	1
Bacteria	NA	Pseudomonas entomophila L48 chromosome-complete sequence.	4903813	+	5888780	CATGAATTTTTCAGCGGCTTT	0	1	1
Bacteria	NA	Pseudomonas entomophila L48 chromosome-complete sequence.	1469007	-	5888780	CATGACAAAGCGCACCGGACG	1	0	1
Bacteria	NA	Pseudomonas entomophila L48 chromosome-complete sequence.	2863329	-	5888780	CATGACAACAGCCACAAGCGC	1	0	1
Bacteria	NA	Pseudomonas entomophila L48 chromosome-complete sequence.	3638920	+	5888780	CATGACACCCCCTGGGCATCT	0	1	1
Bacteria	NA	Pseudomonas entomophila L48 chromosome-complete sequence.	4926249	+	5888780	CATGACACCGGCCGCCTCGAG	0	1	1
Bacteria	NA	Pseudomonas entomophila L48 chromosome-complete sequence.	5014317	-	5888780	CATGACACGTACCCGAAATCC	1	0	1
Bacteria	NA	Pseudomonas entomophila L48 chromosome-complete sequence.	274591	+	5888780	CATGACAGTGGTGGCCTGAAG	0	1	1
Bacteria	NA	Pseudomonas entomophila L48 chromosome-complete sequence.	4960791	+	5888780	CATGACATCGACGCCCTGCTG	0	1	1
Bacteria	NA	Pseudomonas entomophila L48 chromosome-complete sequence.	4663370	+	5888780	CATGACATCTGAACCTTTCCA	0	1	1
Bacteria	NA	Pseudomonas entomophila L48 chromosome-complete sequence.	4847919	+	5888780	CATGACATCTGTGCTGCCGCC	0	1	1
Bacteria	NA	Pseudomonas entomophila L48 chromosome-complete sequence.	550095	+	5888780	CATGACCAAGCTCGACCTCAC	0	1	1
Bacteria	NA	Pseudomonas entomophila L48 chromosome-complete sequence.	5086880	-	5888780	CATGACCACATCAGTCGTTTC	1	0	1
Bacteria	NA	Pseudomonas entomophila L48 chromosome-complete sequence.	3074010	-	5888780	CATGACCACCGGCCTCTTCGA	1	0	1
Bacteria	NA	Pseudomonas entomophila L48 chromosome-complete sequence.	1393266	+	5888780	CATGACCACTGAAAGCCTGGC	0	1	1
Bacteria	NA	Pseudomonas entomophila L48 chromosome-complete sequence.	597189	-	5888780	CATGACCAGAGCCTGGCGCCG	1	0	1
Bacteria	NA	Pseudomonas entomophila L48 chromosome-complete sequence.	4399588	-	5888780	CATGACCAGCGGGTCGGCGAC	1	0	1
Bacteria	NA	Pseudomonas entomophila L48 chromosome-complete sequence.	5238089	-	5888780	CATGACCAGGATTGCCCCGCC	1	0	1
Bacteria	NA	Pseudomonas entomophila L48 chromosome-complete sequence.	1073766	-	5888780	CATGACCAGGCCGTAGCCGAC	1	0	1
Bacteria	NA	Pseudomonas entomophila L48 chromosome-complete sequence.	398883	+	5888780	CATGACCAGGGGCTGCTCAAG	0	1	1
Bacteria	NA	Pseudomonas entomophila L48 chromosome-complete sequence.	1134686	+	5888780	CATGACCATCCGCCTGCAGAC	0	1	1
Bacteria	NA	Pseudomonas entomophila L48 chromosome-complete sequence.	2627067	+	5888780	CATGACCATCGAATTCACGGA	0	1	1
Bacteria	NA	Pseudomonas entomophila L48 chromosome-complete sequence.	4639191	-	5888780	CATGACCCAACAACAACCGGT	1	0	1
Bacteria	NA	Pseudomonas entomophila L48 chromosome-complete sequence.	3187230	+	5888780	CATGACCCACCCCAAGCACGC	0	1	1
Bacteria	NA	Pseudomonas entomophila L48 chromosome-complete sequence.	40432	-	5888780	CATGACCCAGACCCAATACCG	1	0	1
Bacteria	NA	Pseudomonas entomophila L48 chromosome-complete sequence.	2189190	-	5888780	CATGACCCAGACCCGCCTGCA	1	0	1
Bacteria	NA	Pseudomonas entomophila L48 chromosome-complete sequence.	987868	-	5888780	CATGACCCAGATGACCAGCAG	1	0	1
Bacteria	NA	Pseudomonas entomophila L48 chromosome-complete sequence.	3719135	-	5888780	CATGACCCAGCCGTGCAGCGT	1	0	1
Bacteria	NA	Pseudomonas entomophila L48 chromosome-complete sequence.	5124115	-	5888780	CATGACCCAGCTGCGTGACCT	1	0	1
Bacteria	NA	Pseudomonas entomophila L48 chromosome-complete sequence.	1368754	-	5888780	CATGACCCAGGCCGTCAGCAC	1	0	1
Bacteria	NA	Pseudomonas entomophila L48 chromosome-complete sequence.	78577	+	5888780	CATGACCCAGGTCAGCGACGC	0	1	1
Bacteria	NA	Pseudomonas entomophila L48 chromosome-complete sequence.	5157187	+	5888780	CATGACCCAGTCAGCCGAGCC	0	1	1
Bacteria	NA	Pseudomonas entomophila L48 chromosome-complete sequence.	6019	+	5888780	CATGACCCAGTCGGCCCTGGA	0	1	1
Bacteria	NA	Pseudomonas entomophila L48 chromosome-complete sequence.	3562728	+	5888780	CATGACCCATTCGCTCAGGGG	0	1	1
Bacteria	NA	Pseudomonas entomophila L48 chromosome-complete sequence.	2534657	-	5888780	CATGACCCCGACCAGTCTCTG	1	0	1
Bacteria	NA	Pseudomonas entomophila L48 chromosome-complete sequence.	1618640	-	5888780	CATGACCCCGCTTCGCCCTCG	1	0	1
Bacteria	NA	Pseudomonas entomophila L48 chromosome-complete sequence.	5789924	-	5888780	CATGACCCGCGAGCTGATCAA	1	0	1
Bacteria	NA	Pseudomonas entomophila L48 chromosome-complete sequence.	4244400	-	5888780	CATGACCCTGACCGTCGATGG	1	0	1
Bacteria	NA	Pseudomonas entomophila L48 chromosome-complete sequence.	2778515	-	5888780	CATGACCCTGGCGTTCTTCGG	1	0	1
Bacteria	NA	Pseudomonas entomophila L48 chromosome-complete sequence.	324373	-	5888780	CATGACCGAAAAGCTGTCCTT	1	0	1
Bacteria	NA	Pseudomonas entomophila L48 chromosome-complete sequence.	2970693	-	5888780	CATGACCGAAGTCACCCTGAT	1	0	1
Bacteria	NA	Pseudomonas entomophila L48 chromosome-complete sequence.	4763085	+	5888780	CATGACCGAGTACCTGGCCAT	0	1	1
Bacteria	NA	Pseudomonas entomophila L48 chromosome-complete sequence.	4499030	+	5888780	CATGACCGCCAGGATCAGCCA	0	1	1
Bacteria	NA	Pseudomonas entomophila L48 chromosome-complete sequence.	2575749	+	5888780	CATGACCGCCCAGGCCTTGCA	0	1	1
Bacteria	NA	Pseudomonas entomophila L48 chromosome-complete sequence.	4161360	+	5888780	CATGACCGCGATGCTATCGCC	0	1	1
Bacteria	NA	Pseudomonas entomophila L48 chromosome-complete sequence.	2269524	-	5888780	CATGACCGCGCACCTGGTCGG	1	0	1
Bacteria	NA	Pseudomonas entomophila L48 chromosome-complete sequence.	958795	-	5888780	CATGACCGCTCTCCTGGAGCG	1	0	1
Bacteria	NA	Pseudomonas entomophila L48 chromosome-complete sequence.	5757895	+	5888780	CATGACCGCTTTTGCTCGTGT	0	1	1
Bacteria	NA	Pseudomonas entomophila L48 chromosome-complete sequence.	950404	-	5888780	CATGACCGGCATAGCGGATGG	1	0	1
Bacteria	NA	Pseudomonas entomophila L48 chromosome-complete sequence.	1685757	-	5888780	CATGACCGGCCGGCACGGCTT	1	0	1
Bacteria	NA	Pseudomonas entomophila L48 chromosome-complete sequence.	1339319	+	5888780	CATGACCGGCTGTGCCAGCCA	0	1	1
Bacteria	NA	Pseudomonas entomophila L48 chromosome-complete sequence.	338424	-	5888780	CATGACCGGCTTCGAGGCCAG	1	0	1
Bacteria	NA	Pseudomonas entomophila L48 chromosome-complete sequence.	5549197	+	5888780	CATGACCGTCTTGATACCGAG	0	1	1
Bacteria	NA	Pseudomonas entomophila L48 chromosome-complete sequence.	644739	-	5888780	CATGACCGTGATGCTGATCGG	1	0	1
Bacteria	NA	Pseudomonas entomophila L48 chromosome-complete sequence.	1011888	+	5888780	CATGACCGTTCGTCGGATGGA	0	1	1
Bacteria	NA	Pseudomonas entomophila L48 chromosome-complete sequence.	4302446	-	5888780	CATGACCTACGAGGACCATCA	1	0	1
Bacteria	NA	Pseudomonas entomophila L48 chromosome-complete sequence.	377147	-	5888780	CATGACCTCAAGCAACTGATC	1	0	1
Bacteria	NA	Pseudomonas entomophila L48 chromosome-complete sequence.	1825785	-	5888780	CATGACCTCTACGCAGTGGGT	1	0	1
Bacteria	NA	Pseudomonas entomophila L48 chromosome-complete sequence.	147986	-	5888780	CATGACCTGACTGTCACCCTG	1	0	1
Bacteria	NA	Pseudomonas entomophila L48 chromosome-complete sequence.	2642710	+	5888780	CATGACCTGCAGCGCCGACGA	0	1	1
Bacteria	NA	Pseudomonas entomophila L48 chromosome-complete sequence.	5071279	-	5888780	CATGACCTGCGCCGGGCCACC	1	0	1
Bacteria	NA	Pseudomonas entomophila L48 chromosome-complete sequence.	707171	+	5888780	CATGACCTGCTGGCCTGGCTC	0	1	1
Bacteria	NA	Pseudomonas entomophila L48 chromosome-complete sequence.	1895048	-	5888780	CATGACCTGGAACAGGCCCTG	1	0	1
Bacteria	NA	Pseudomonas entomophila L48 chromosome-complete sequence.	206661	+	5888780	CATGACCTGTTCACCTCGAGG	0	1	1
Bacteria	NA	Pseudomonas entomophila L48 chromosome-complete sequence.	5544991	+	5888780	CATGACCTTCAACGGCTCGGT	0	1	1
Bacteria	NA	Pseudomonas entomophila L48 chromosome-complete sequence.	4543858	-	5888780	CATGACGAAAACGCGCGCAGG	1	0	1
Bacteria	NA	Pseudomonas entomophila L48 chromosome-complete sequence.	5683259	-	5888780	CATGACGAAACCATAGGCGCC	1	0	1
Bacteria	NA	Pseudomonas entomophila L48 chromosome-complete sequence.	4540496	+	5888780	CATGACGACGGCGTACTGAAT	0	1	1
Bacteria	NA	Pseudomonas entomophila L48 chromosome-complete sequence.	2714105	-	5888780	CATGACGACTGCTGGCGGGTA	1	0	1
Bacteria	NA	Pseudomonas entomophila L48 chromosome-complete sequence.	3519496	+	5888780	CATGACGAGCAGATCGACTGC	0	1	1
Bacteria	NA	Pseudomonas entomophila L48 chromosome-complete sequence.	2328270	+	5888780	CATGACGAGCCGGACGCCTAT	0	1	1
Bacteria	NA	Pseudomonas entomophila L48 chromosome-complete sequence.	1266120	-	5888780	CATGACGCAGTGACCACCGAG	1	0	1
Bacteria	NA	Pseudomonas entomophila L48 chromosome-complete sequence.	799991	-	5888780	CATGACGCCTCCAGCGTGTGG	1	0	1
Bacteria	NA	Pseudomonas entomophila L48 chromosome-complete sequence.	2684991	-	5888780	CATGACGCGGCCGTGGCGAAG	1	0	1
Bacteria	NA	Pseudomonas entomophila L48 chromosome-complete sequence.	4678842	+	5888780	CATGACGCGTTGTCGGCACCG	0	1	1
Bacteria	NA	Pseudomonas entomophila L48 chromosome-complete sequence.	4778893	-	5888780	CATGACGCTGTTCTCCAGCGA	1	0	1
Bacteria	NA	Pseudomonas entomophila L48 chromosome-complete sequence.	2366002	-	5888780	CATGACGGCGAGCACAGCCAC	1	0	1
Bacteria	NA	Pseudomonas entomophila L48 chromosome-complete sequence.	5733318	-	5888780	CATGACGGCTATCAGCTTCAT	1	0	1
Bacteria	NA	Pseudomonas entomophila L48 chromosome-complete sequence.	3406877	+	5888780	CATGACGGTCACGCTGCCCGG	0	1	1
Bacteria	NA	Pseudomonas entomophila L48 chromosome-complete sequence.	968463	+	5888780	CATGACGGTCAGCTTCCAGGC	0	1	1
Bacteria	NA	Pseudomonas entomophila L48 chromosome-complete sequence.	4937147	+	5888780	CATGACGGTGACGGTGTCGGC	0	1	1
Bacteria	NA	Pseudomonas entomophila L48 chromosome-complete sequence.	3680513	-	5888780	CATGACGGTTGCGCATCAGGC	1	0	1
Bacteria	NA	Pseudomonas entomophila L48 chromosome-complete sequence.	2375067	-	5888780	CATGACGTCACATTGCGCGAC	1	0	1
Bacteria	NA	Pseudomonas entomophila L48 chromosome-complete sequence.	1141993	-	5888780	CATGACGTGCCTCCTGGGCTC	1	0	1
Bacteria	NA	Pseudomonas entomophila L48 chromosome-complete sequence.	5385629	-	5888780	CATGACGTTGAGGCGTTGTCC	1	0	1
Bacteria	NA	Pseudomonas entomophila L48 chromosome-complete sequence.	3965374	+	5888780	CATGACTCAGCCTACACGACG	0	1	1
Bacteria	NA	Pseudomonas entomophila L48 chromosome-complete sequence.	1962511	+	5888780	CATGACTCCGGACCAAGTGGT	0	1	1
Bacteria	NA	Pseudomonas entomophila L48 chromosome-complete sequence.	2504832	+	5888780	CATGACTGCCATCCGTGCCCA	0	1	1
Bacteria	NA	Pseudomonas entomophila L48 chromosome-complete sequence.	5311080	+	5888780	CATGACTGGCCTTTCAATGCC	0	1	1
Bacteria	NA	Pseudomonas entomophila L48 chromosome-complete sequence.	271545	-	5888780	CATGACTGGGACGTGCGCGCG	1	0	1
Bacteria	NA	Pseudomonas entomophila L48 chromosome-complete sequence.	1269564	+	5888780	CATGACTGGGAGATTTTCGTC	0	1	1
Bacteria	NA	Pseudomonas entomophila L48 chromosome-complete sequence.	4250615	+	5888780	CATGACTGGGCATCGAGCAAA	0	1	1
Bacteria	NA	Pseudomonas entomophila L48 chromosome-complete sequence.	1937567	+	5888780	CATGACTGTGCCGTTGCTTGG	0	1	1
Bacteria	NA	Pseudomonas entomophila L48 chromosome-complete sequence.	502389	-	5888780	CATGACTTAAATCCTGTATTG	1	0	1
Bacteria	NA	Pseudomonas entomophila L48 chromosome-complete sequence.	2410499	-	5888780	CATGACTTCATTGTCGTCCTC	1	0	1
Bacteria	NA	Pseudomonas entomophila L48 chromosome-complete sequence.	1510552	-	5888780	CATGACTTCGAGCAGCAGTTC	1	0	1
Bacteria	NA	Pseudomonas entomophila L48 chromosome-complete sequence.	5694255	-	5888780	CATGAGAACGGCATCGCCGGC	1	0	1
Bacteria	NA	Pseudomonas entomophila L48 chromosome-complete sequence.	2277430	-	5888780	CATGAGAAGGACGTGACCTTC	1	0	1
Bacteria	NA	Pseudomonas entomophila L48 chromosome-complete sequence.	251080	-	5888780	CATGAGACCACGCCGCTGGCC	1	0	1
Bacteria	NA	Pseudomonas entomophila L48 chromosome-complete sequence.	5865448	+	5888780	CATGAGATACCTTGGCCTGAC	0	1	1
Bacteria	NA	Pseudomonas entomophila L48 chromosome-complete sequence.	3905226	+	5888780	CATGAGCAAACGCCTGAGCTG	0	1	1
Bacteria	NA	Pseudomonas entomophila L48 chromosome-complete sequence.	1759196	+	5888780	CATGAGCAACGTGCGCAGCAA	0	1	1
Bacteria	NA	Pseudomonas entomophila L48 chromosome-complete sequence.	1852930	+	5888780	CATGAGCAAGGCCGGATTCGA	0	1	1
Bacteria	NA	Pseudomonas entomophila L48 chromosome-complete sequence.	977558	+	5888780	CATGAGCAATCCCAACAAAGA	0	1	1
Bacteria	NA	Pseudomonas entomophila L48 chromosome-complete sequence.	1644837	+	5888780	CATGAGCACATTGATGGCTTT	0	1	1
Bacteria	NA	Pseudomonas entomophila L48 chromosome-complete sequence.	4986834	-	5888780	CATGAGCACCCCGGCCTACCT	1	0	1
Bacteria	NA	Pseudomonas entomophila L48 chromosome-complete sequence.	189701	-	5888780	CATGAGCACTGGATGAGCGAG	1	0	1
Bacteria	NA	Pseudomonas entomophila L48 chromosome-complete sequence.	694308	+	5888780	CATGAGCATTGTTCAGCACCT	0	1	1
Bacteria	NA	Pseudomonas entomophila L48 chromosome-complete sequence.	2314311	+	5888780	CATGAGCATTTCCTATGGTTG	0	1	1
Bacteria	NA	Pseudomonas entomophila L48 chromosome-complete sequence.	1938485	+	5888780	CATGAGCCAGCAAATGGCCGC	0	1	1
Bacteria	NA	Pseudomonas entomophila L48 chromosome-complete sequence.	1408459	+	5888780	CATGAGCCAGCAGATCGACTA	0	1	1
Bacteria	NA	Pseudomonas entomophila L48 chromosome-complete sequence.	1496660	+	5888780	CATGAGCCAGGTCAGGATCAG	0	1	1
Bacteria	NA	Pseudomonas entomophila L48 chromosome-complete sequence.	2146205	-	5888780	CATGAGCCCCCGCGCCCCGAA	1	0	1
Bacteria	NA	Pseudomonas entomophila L48 chromosome-complete sequence.	5111864	+	5888780	CATGAGCCGAAAAACCGCCAG	0	1	1
Bacteria	NA	Pseudomonas entomophila L48 chromosome-complete sequence.	5324701	-	5888780	CATGAGCCGCGGGCCGTGGCA	1	0	1
Bacteria	NA	Pseudomonas entomophila L48 chromosome-complete sequence.	3101146	-	5888780	CATGAGCCTGCTCGACTTATT	1	0	1
Bacteria	NA	Pseudomonas entomophila L48 chromosome-complete sequence.	3318438	-	5888780	CATGAGCCTGCTGTGCACCCA	1	0	1
Bacteria	NA	Pseudomonas entomophila L48 chromosome-complete sequence.	4007609	+	5888780	CATGAGCCTTGGCCTTGCGCT	0	1	1
Bacteria	NA	Pseudomonas entomophila L48 chromosome-complete sequence.	3330010	-	5888780	CATGAGCGAACCCCAGCGCCA	1	0	1
Bacteria	NA	Pseudomonas entomophila L48 chromosome-complete sequence.	1709633	+	5888780	CATGAGCGACAAGAAGAGCAA	0	1	1
Bacteria	NA	Pseudomonas entomophila L48 chromosome-complete sequence.	4466942	+	5888780	CATGAGCGAGAACGCCGGCCA	0	1	1
Bacteria	NA	Pseudomonas entomophila L48 chromosome-complete sequence.	5373634	+	5888780	CATGAGCGAGCGCGCCGAAAA	0	1	1
Bacteria	NA	Pseudomonas entomophila L48 chromosome-complete sequence.	4471724	-	5888780	CATGAGCGAGCTGTTGCTCGA	1	0	1
Bacteria	NA	Pseudomonas entomophila L48 chromosome-complete sequence.	4101013	-	5888780	CATGAGCGAGGTAGTCGAGCG	1	0	1
Bacteria	NA	Pseudomonas entomophila L48 chromosome-complete sequence.	5557192	-	5888780	CATGAGCGCCCAGCTCGCCGG	1	0	1
Bacteria	NA	Pseudomonas entomophila L48 chromosome-complete sequence.	3523777	+	5888780	CATGAGCGCCCCTTCGCTGCG	0	1	1
Bacteria	NA	Pseudomonas entomophila L48 chromosome-complete sequence.	2516553	+	5888780	CATGAGCGCGAGTCGGCCCAG	0	1	1
Bacteria	NA	Pseudomonas entomophila L48 chromosome-complete sequence.	4575417	-	5888780	CATGAGCGCTTCCCTTGACCG	1	0	1
Bacteria	NA	Pseudomonas entomophila L48 chromosome-complete sequence.	2188718	-	5888780	CATGAGCGGCAAGCAGCTGGA	1	0	1
Bacteria	NA	Pseudomonas entomophila L48 chromosome-complete sequence.	2995488	-	5888780	CATGAGCGGCAAGGTGCGCCC	1	0	1
Bacteria	NA	Pseudomonas entomophila L48 chromosome-complete sequence.	2510759	+	5888780	CATGAGCGGGCACGACCTGCT	0	1	1
Bacteria	NA	Pseudomonas entomophila L48 chromosome-complete sequence.	4860856	+	5888780	CATGAGCGGGTCGTGGTTGCG	0	1	1
Bacteria	NA	Pseudomonas entomophila L48 chromosome-complete sequence.	4496399	-	5888780	CATGAGCGTACTGACCCTCGA	1	0	1
Bacteria	NA	Pseudomonas entomophila L48 chromosome-complete sequence.	1771432	-	5888780	CATGAGCGTGTTCCTGCGTGG	1	0	1
Bacteria	NA	Pseudomonas entomophila L48 chromosome-complete sequence.	5867913	-	5888780	CATGAGCTGCCGATTTCCCGG	1	0	1
Bacteria	NA	Pseudomonas entomophila L48 chromosome-complete sequence.	2352920	+	5888780	CATGAGCTGGACATCGACCCT	0	1	1
Bacteria	NA	Pseudomonas entomophila L48 chromosome-complete sequence.	496169	+	5888780	CATGAGCTGGCTCGTCATCGT	0	1	1
Bacteria	NA	Pseudomonas entomophila L48 chromosome-complete sequence.	1848543	+	5888780	CATGAGCTGTCCGAACGCTTC	0	1	1
Bacteria	NA	Pseudomonas entomophila L48 chromosome-complete sequence.	4616811	-	5888780	CATGAGCTGTGGCGCCCGTTC	1	0	1
Bacteria	NA	Pseudomonas entomophila L48 chromosome-complete sequence.	127831	+	5888780	CATGAGCTGTTGTCGATCGTA	0	1	1
Bacteria	NA	Pseudomonas entomophila L48 chromosome-complete sequence.	4382039	-	5888780	CATGAGCTTCGACTACGGCCA	1	0	1
Bacteria	NA	Pseudomonas entomophila L48 chromosome-complete sequence.	865105	-	5888780	CATGAGCTTCGGCAAGTACAG	1	0	1
Bacteria	NA	Pseudomonas entomophila L48 chromosome-complete sequence.	1770932	-	5888780	CATGAGGACAATCAGGGTGCC	1	0	1
Bacteria	NA	Pseudomonas entomophila L48 chromosome-complete sequence.	1989908	-	5888780	CATGAGGACGCTTGGCCAGTC	1	0	1
Bacteria	NA	Pseudomonas entomophila L48 chromosome-complete sequence.	4650142	-	5888780	CATGAGGATCCTCGGGTCGCA	1	0	1
Bacteria	NA	Pseudomonas entomophila L48 chromosome-complete sequence.	368040	+	5888780	CATGAGGATCGCGTAGTCGAC	0	1	1
Bacteria	NA	Pseudomonas entomophila L48 chromosome-complete sequence.	2188805	+	5888780	CATGAGGATGCTGCTCCAGGC	0	1	1
Bacteria	NA	Pseudomonas entomophila L48 chromosome-complete sequence.	4846574	+	5888780	CATGAGGATGGACAGGAAGCC	0	1	1
Bacteria	NA	Pseudomonas entomophila L48 chromosome-complete sequence.	1402373	-	5888780	CATGAGGATGGGGCCGGCGTA	1	0	1
Bacteria	NA	Pseudomonas entomophila L48 chromosome-complete sequence.	2368346	+	5888780	CATGAGGCATATCGTATTCTC	0	1	1
Bacteria	NA	Pseudomonas entomophila L48 chromosome-complete sequence.	4664302	-	5888780	CATGAGGCGCTTGAACGGCAC	1	0	1
Bacteria	NA	Pseudomonas entomophila L48 chromosome-complete sequence.	3521157	-	5888780	CATGAGGCGGTCTTGCATATC	1	0	1
Bacteria	NA	Pseudomonas entomophila L48 chromosome-complete sequence.	3557495	+	5888780	CATGAGGCGTACGGTATCCAT	0	1	1
Bacteria	NA	Pseudomonas entomophila L48 chromosome-complete sequence.	3731220	+	5888780	CATGAGGCGTGGGTGCGCCAG	0	1	1
Bacteria	NA	Pseudomonas entomophila L48 chromosome-complete sequence.	2633930	+	5888780	CATGAGGCTATTAAAAATAAA	0	1	1
Bacteria	NA	Pseudomonas entomophila L48 chromosome-complete sequence.	4077945	+	5888780	CATGAGGCTCGACCAGCGGCT	0	1	1
Bacteria	NA	Pseudomonas entomophila L48 chromosome-complete sequence.	5562281	+	5888780	CATGAGGGAAGCCGTGCACCT	0	1	1
Bacteria	NA	Pseudomonas entomophila L48 chromosome-complete sequence.	949315	-	5888780	CATGAGGGCCTGGACCAGGCC	1	0	1
Bacteria	NA	Pseudomonas entomophila L48 chromosome-complete sequence.	4490105	+	5888780	CATGAGGGCGATAACCGGGCC	0	1	1
Bacteria	NA	Pseudomonas entomophila L48 chromosome-complete sequence.	2647255	+	5888780	CATGAGGGCTACTTCCATATT	0	1	1
Bacteria	NA	Pseudomonas entomophila L48 chromosome-complete sequence.	2189070	+	5888780	CATGAGGTATTCCAGCAGCTT	0	1	1
Bacteria	NA	Pseudomonas entomophila L48 chromosome-complete sequence.	1407419	-	5888780	CATGAGGTATTCGAGGATGCG	1	0	1
Bacteria	NA	Pseudomonas entomophila L48 chromosome-complete sequence.	5864362	-	5888780	CATGAGGTGCTAGATGCATTT	1	0	1
Bacteria	NA	Pseudomonas entomophila L48 chromosome-complete sequence.	3725126	+	5888780	CATGAGGTGTGCTTAAAGACT	0	1	1
Bacteria	NA	Pseudomonas entomophila L48 chromosome-complete sequence.	2885034	+	5888780	CATGAGTAAAACTAAATTTGT	0	1	1
Bacteria	NA	Pseudomonas entomophila L48 chromosome-complete sequence.	906387	+	5888780	CATGAGTATGCTTCGCTTTCG	0	1	1
Bacteria	NA	Pseudomonas entomophila L48 chromosome-complete sequence.	928643	-	5888780	CATGAGTGCCACCCTGGCCGT	1	0	1
Bacteria	NA	Pseudomonas entomophila L48 chromosome-complete sequence.	1257121	+	5888780	CATGAGTGGAGCGGCACAGGA	0	1	1
Bacteria	NA	Pseudomonas entomophila L48 chromosome-complete sequence.	3563106	-	5888780	CATGAGTGGGCTCATCACCAT	1	0	1
Bacteria	NA	Pseudomonas entomophila L48 chromosome-complete sequence.	5311213	-	5888780	CATGAGTGGGTTAGATTGAGT	1	0	1
Bacteria	NA	Pseudomonas entomophila L48 chromosome-complete sequence.	475684	+	5888780	CATGAGTGTCCCGACGGTGCT	0	1	1
Bacteria	NA	Pseudomonas entomophila L48 chromosome-complete sequence.	2446852	+	5888780	CATGAGTTCGACCCTGGCGGT	0	1	1
Bacteria	NA	Pseudomonas entomophila L48 chromosome-complete sequence.	4301251	-	5888780	CATGAGTTGGTCGGGCCCCAG	1	0	1
Bacteria	NA	Pseudomonas entomophila L48 chromosome-complete sequence.	3620161	-	5888780	CATGAGTTTTTCGCGGTTGCG	1	0	1
Bacteria	NA	Pseudomonas entomophila L48 chromosome-complete sequence.	4360166	+	5888780	CATGAGTTTTTCGTTGATTGC	0	1	1
Bacteria	NA	Pseudomonas entomophila L48 chromosome-complete sequence.	969250	+	5888780	CATGATATCGACTTGAACATC	0	1	1
Bacteria	NA	Pseudomonas entomophila L48 chromosome-complete sequence.	2785635	-	5888780	CATGATCAACTCCAGGCTCGC	1	0	1
Bacteria	NA	Pseudomonas entomophila L48 chromosome-complete sequence.	5078565	+	5888780	CATGATCAAGCACCTGCCACG	0	1	1
Bacteria	NA	Pseudomonas entomophila L48 chromosome-complete sequence.	92980	-	5888780	CATGATCAAGCGCGCCGCCCT	1	0	1
Bacteria	NA	Pseudomonas entomophila L48 chromosome-complete sequence.	4114591	+	5888780	CATGATCACCAGGGCGTGAGT	0	1	1
Bacteria	NA	Pseudomonas entomophila L48 chromosome-complete sequence.	3222359	+	5888780	CATGATCACCCGGCACCACGC	0	1	1
Bacteria	NA	Pseudomonas entomophila L48 chromosome-complete sequence.	2634519	-	5888780	CATGATCACCCGGTGGATGTA	1	0	1
Bacteria	NA	Pseudomonas entomophila L48 chromosome-complete sequence.	345517	-	5888780	CATGATCACCTTGCCATCGGG	1	0	1
Bacteria	NA	Pseudomonas entomophila L48 chromosome-complete sequence.	3780948	-	5888780	CATGATCACTCCTTCGCTGGC	1	0	1
Bacteria	NA	Pseudomonas entomophila L48 chromosome-complete sequence.	482013	-	5888780	CATGATCACTGGAGCTTCCAG	1	0	1
Bacteria	NA	Pseudomonas entomophila L48 chromosome-complete sequence.	3596967	+	5888780	CATGATCAGCAGCCAGCAATC	0	1	1
Bacteria	NA	Pseudomonas entomophila L48 chromosome-complete sequence.	2697291	+	5888780	CATGATCAGCGCGTTGGTAGG	0	1	1
Bacteria	NA	Pseudomonas entomophila L48 chromosome-complete sequence.	5232698	+	5888780	CATGATCATCACCAGCGGGCC	0	1	1
Bacteria	NA	Pseudomonas entomophila L48 chromosome-complete sequence.	908298	+	5888780	CATGATCATCCCGACCGCCGT	0	1	1
Bacteria	NA	Pseudomonas entomophila L48 chromosome-complete sequence.	4280621	-	5888780	CATGATCATCGTCTCCGGCTT	1	0	1
Bacteria	NA	Pseudomonas entomophila L48 chromosome-complete sequence.	4422125	+	5888780	CATGATCCACGCCGCCGGTGG	0	1	1
Bacteria	NA	Pseudomonas entomophila L48 chromosome-complete sequence.	206079	+	5888780	CATGATCCACTCACCGGTTTG	0	1	1
Bacteria	NA	Pseudomonas entomophila L48 chromosome-complete sequence.	2193329	+	5888780	CATGATCCCCGGAGAAGTCCA	0	1	1
Bacteria	NA	Pseudomonas entomophila L48 chromosome-complete sequence.	2469940	-	5888780	CATGATCCGCAACACCTCCCT	1	0	1
Bacteria	NA	Pseudomonas entomophila L48 chromosome-complete sequence.	1162365	+	5888780	CATGATCCGCCGTACTTCCTT	0	1	1
Bacteria	NA	Pseudomonas entomophila L48 chromosome-complete sequence.	4854328	-	5888780	CATGATCCGCTCCTCTTACAG	1	0	1
Bacteria	NA	Pseudomonas entomophila L48 chromosome-complete sequence.	3100251	-	5888780	CATGATCCGGGGCAGTTGGAG	1	0	1
Bacteria	NA	Pseudomonas entomophila L48 chromosome-complete sequence.	2689172	+	5888780	CATGATCGACCTGGTGGATAT	0	1	1
Bacteria	NA	Pseudomonas entomophila L48 chromosome-complete sequence.	1800664	+	5888780	CATGATCGACGGGTCGATCGC	0	1	1
Bacteria	NA	Pseudomonas entomophila L48 chromosome-complete sequence.	3644752	+	5888780	CATGATCGACTCCTCCAAGTG	0	1	1
Bacteria	NA	Pseudomonas entomophila L48 chromosome-complete sequence.	4572042	-	5888780	CATGATCGACTTCACGATCGC	1	0	1
Bacteria	NA	Pseudomonas entomophila L48 chromosome-complete sequence.	3727724	-	5888780	CATGATCGAGGCCAGCAGCGG	1	0	1
Bacteria	NA	Pseudomonas entomophila L48 chromosome-complete sequence.	345121	+	5888780	CATGATCGAGGCTCGCATTGT	0	1	1
Bacteria	NA	Pseudomonas entomophila L48 chromosome-complete sequence.	2606026	+	5888780	CATGATCGAGGTCGTATCCGA	0	1	1
Bacteria	NA	Pseudomonas entomophila L48 chromosome-complete sequence.	4867500	+	5888780	CATGATCGATATTTTCATCAA	0	1	1
Bacteria	NA	Pseudomonas entomophila L48 chromosome-complete sequence.	4206429	+	5888780	CATGATCGATGCCGGCTACCG	0	1	1
Bacteria	NA	Pseudomonas entomophila L48 chromosome-complete sequence.	5130419	+	5888780	CATGATCGCCACATCCAGATC	0	1	1
Bacteria	NA	Pseudomonas entomophila L48 chromosome-complete sequence.	3318237	+	5888780	CATGATCGCCCACTCGGCGTG	0	1	1
Bacteria	NA	Pseudomonas entomophila L48 chromosome-complete sequence.	1656523	-	5888780	CATGATCGCCCTGACCCTGGA	1	0	1
Bacteria	NA	Pseudomonas entomophila L48 chromosome-complete sequence.	3500271	+	5888780	CATGATCGCCGCCAGCGAAAA	0	1	1
Bacteria	NA	Pseudomonas entomophila L48 chromosome-complete sequence.	2122098	+	5888780	CATGATCGCGCCGCGCAGCTT	0	1	1
Bacteria	NA	Pseudomonas entomophila L48 chromosome-complete sequence.	4146014	+	5888780	CATGATCGCGGTGGTCGGGTT	0	1	1
Bacteria	NA	Pseudomonas entomophila L48 chromosome-complete sequence.	2399484	+	5888780	CATGATCGCTGCAATTCTCTC	0	1	1
Bacteria	NA	Pseudomonas entomophila L48 chromosome-complete sequence.	4998000	+	5888780	CATGATCGGCAGGAAGTTGGC	0	1	1
Bacteria	NA	Pseudomonas entomophila L48 chromosome-complete sequence.	5057348	+	5888780	CATGATCGGCGACAGGGTCAG	0	1	1
Bacteria	NA	Pseudomonas entomophila L48 chromosome-complete sequence.	2582556	+	5888780	CATGATCGGCGCGCGCCAGGG	0	1	1
Bacteria	NA	Pseudomonas entomophila L48 chromosome-complete sequence.	2042796	+	5888780	CATGATCGGCTTCGGCGTGCT	0	1	1
Bacteria	NA	Pseudomonas entomophila L48 chromosome-complete sequence.	1695805	+	5888780	CATGATCGTCGATCGTCAAGG	0	1	1
Bacteria	NA	Pseudomonas entomophila L48 chromosome-complete sequence.	5342592	+	5888780	CATGATCGTGGTCGACTTGGC	0	1	1
Bacteria	NA	Pseudomonas entomophila L48 chromosome-complete sequence.	1707998	+	5888780	CATGATGAAGATCGCCCCGCA	0	1	1
Bacteria	NA	Pseudomonas entomophila L48 chromosome-complete sequence.	3033848	+	5888780	CATGATGAAGGACAGGAAGGC	0	1	1
Bacteria	NA	Pseudomonas entomophila L48 chromosome-complete sequence.	2131150	-	5888780	CATGATGAAGGCCCTGGGCGC	1	0	1
Bacteria	NA	Pseudomonas entomophila L48 chromosome-complete sequence.	4180047	-	5888780	CATGATGAAGTCGTTGCGGTG	1	0	1
Bacteria	NA	Pseudomonas entomophila L48 chromosome-complete sequence.	2786354	-	5888780	CATGATGATCAAGGCCAGCGC	1	0	1
Bacteria	NA	Pseudomonas entomophila L48 chromosome-complete sequence.	4047818	-	5888780	CATGATGATCTTGCGGTAATG	1	0	1
Bacteria	NA	Pseudomonas entomophila L48 chromosome-complete sequence.	2682740	+	5888780	CATGATGCCGGGCGCGGACCT	0	1	1
Bacteria	NA	Pseudomonas entomophila L48 chromosome-complete sequence.	717724	+	5888780	CATGATGCGCGCATTTCGGGA	0	1	1
Bacteria	NA	Pseudomonas entomophila L48 chromosome-complete sequence.	5866604	-	5888780	CATGATGCGTTACGCCTGCAG	1	0	1
Bacteria	NA	Pseudomonas entomophila L48 chromosome-complete sequence.	4268189	+	5888780	CATGATGCTGGCTCTGAGTAC	0	1	1
Bacteria	NA	Pseudomonas entomophila L48 chromosome-complete sequence.	4570291	+	5888780	CATGATGCTTACCGCCCACGG	0	1	1
Bacteria	NA	Pseudomonas entomophila L48 chromosome-complete sequence.	5336275	-	5888780	CATGATGGAAGGCATCTCCCA	1	0	1
Bacteria	NA	Pseudomonas entomophila L48 chromosome-complete sequence.	2691682	-	5888780	CATGATGGCCCAACTGGCGGA	1	0	1
Bacteria	NA	Pseudomonas entomophila L48 chromosome-complete sequence.	5013579	-	5888780	CATGATGGCCGTGCTGCTGGA	1	0	1
Bacteria	NA	Pseudomonas entomophila L48 chromosome-complete sequence.	2830624	-	5888780	CATGATGTATTCCGCCGCGCA	1	0	1
Bacteria	NA	Pseudomonas entomophila L48 chromosome-complete sequence.	1583571	-	5888780	CATGATGTCCACGAGTTGCGA	1	0	1
Bacteria	NA	Pseudomonas entomophila L48 chromosome-complete sequence.	5111995	-	5888780	CATGATGTCGCGTACCTGCAG	1	0	1
Bacteria	NA	Pseudomonas entomophila L48 chromosome-complete sequence.	291170	+	5888780	CATGATGTCTGCTCCGAGAAT	0	1	1
Bacteria	NA	Pseudomonas entomophila L48 chromosome-complete sequence.	4423136	+	5888780	CATGATTCAAGGTGCGGCAAC	0	1	1
Bacteria	NA	Pseudomonas entomophila L48 chromosome-complete sequence.	4172828	+	5888780	CATGATTCGGATTCCTCAGGG	0	1	1
Bacteria	NA	Pseudomonas entomophila L48 chromosome-complete sequence.	1114964	+	5888780	CATGATTCTGTGACAAAGTGT	0	1	1
Bacteria	NA	Pseudomonas entomophila L48 chromosome-complete sequence.	1085617	+	5888780	CATGATTGAAAATGTGCGATA	0	1	1
Bacteria	NA	Pseudomonas entomophila L48 chromosome-complete sequence.	2173810	-	5888780	CATGATTGAGCTGTTCACCCG	1	0	1
Bacteria	NA	Pseudomonas entomophila L48 chromosome-complete sequence.	1680820	+	5888780	CATGATTGCTGGCGACAGCAA	0	1	1
Bacteria	NA	Pseudomonas entomophila L48 chromosome-complete sequence.	5265644	+	5888780	CATGCAAAAGGCCCTGCATAT	0	1	1
Bacteria	NA	Pseudomonas entomophila L48 chromosome-complete sequence.	3419547	+	5888780	CATGCAAACCCACCTGAGCGA	0	1	1
Bacteria	NA	Pseudomonas entomophila L48 chromosome-complete sequence.	2534070	+	5888780	CATGCAAACCTCCTGGATTCC	0	1	1
Bacteria	NA	Pseudomonas entomophila L48 chromosome-complete sequence.	1194856	-	5888780	CATGCAAAGGCCGGTAGTCCA	1	0	1
Bacteria	NA	Pseudomonas entomophila L48 chromosome-complete sequence.	3514960	+	5888780	CATGCAACAGAGCAGATCGCA	0	1	1
Bacteria	NA	Pseudomonas entomophila L48 chromosome-complete sequence.	359046	-	5888780	CATGCAACGCCTTGGGGATCT	1	0	1
Bacteria	NA	Pseudomonas entomophila L48 chromosome-complete sequence.	4342685	+	5888780	CATGCAACTGCTGATGCCCTT	0	1	1
Bacteria	NA	Pseudomonas entomophila L48 chromosome-complete sequence.	5867386	+	5888780	CATGCAAGATCTGCCGCCACC	0	1	1
Bacteria	NA	Pseudomonas entomophila L48 chromosome-complete sequence.	3976030	+	5888780	CATGCAAGATGCCCTCGCTTT	0	1	1
Bacteria	NA	Pseudomonas entomophila L48 chromosome-complete sequence.	1633250	+	5888780	CATGCAAGCGCACGTCCACAT	0	1	1
Bacteria	NA	Pseudomonas entomophila L48 chromosome-complete sequence.	4186555	-	5888780	CATGCAAGCGTGGCAGCAGCC	1	0	1
Bacteria	NA	Pseudomonas entomophila L48 chromosome-complete sequence.	3320388	+	5888780	CATGCACACCCTGCTCGACCC	0	1	1
Bacteria	NA	Pseudomonas entomophila L48 chromosome-complete sequence.	3152138	-	5888780	CATGCACACCGCCTCACGCAG	1	0	1
Bacteria	NA	Pseudomonas entomophila L48 chromosome-complete sequence.	1086272	-	5888780	CATGCACAGTATGAGAAAACG	1	0	1
Bacteria	NA	Pseudomonas entomophila L48 chromosome-complete sequence.	4399162	+	5888780	CATGCACCAGGCATACAGCAA	0	1	1
Bacteria	NA	Pseudomonas entomophila L48 chromosome-complete sequence.	5708470	-	5888780	CATGCACCAGGGCGTCGTGGG	1	0	1
Bacteria	NA	Pseudomonas entomophila L48 chromosome-complete sequence.	1239220	-	5888780	CATGCACCGCGGCGCCTGCTT	1	0	1
Bacteria	NA	Pseudomonas entomophila L48 chromosome-complete sequence.	4682788	-	5888780	CATGCACCGTTCGGTGACCCG	1	0	1
Bacteria	NA	Pseudomonas entomophila L48 chromosome-complete sequence.	3708802	-	5888780	CATGCACCTGGTAGCGGCGGT	1	0	1
Bacteria	NA	Pseudomonas entomophila L48 chromosome-complete sequence.	4473784	+	5888780	CATGCACGGCGATGCCCTCCT	0	1	1
Bacteria	NA	Pseudomonas entomophila L48 chromosome-complete sequence.	250663	+	5888780	CATGCACGGCGCCGCAGTGTT	0	1	1
Bacteria	NA	Pseudomonas entomophila L48 chromosome-complete sequence.	4445478	-	5888780	CATGCACGTGGTGTTCGGCAA	1	0	1
Bacteria	NA	Pseudomonas entomophila L48 chromosome-complete sequence.	156954	-	5888780	CATGCACGTTCTTGTTGGCCA	1	0	1
Bacteria	NA	Pseudomonas entomophila L48 chromosome-complete sequence.	621991	+	5888780	CATGCACTGCCTGATGCCCAT	0	1	1
Bacteria	NA	Pseudomonas entomophila L48 chromosome-complete sequence.	3909790	+	5888780	CATGCACTTGCTGGGCCAGCC	0	1	1
Bacteria	NA	Pseudomonas entomophila L48 chromosome-complete sequence.	4289800	+	5888780	CATGCAGAAAATGATTACCCC	0	1	1
Bacteria	NA	Pseudomonas entomophila L48 chromosome-complete sequence.	4959387	+	5888780	CATGCAGAAGAGCCAGCAGGT	0	1	1
Bacteria	NA	Pseudomonas entomophila L48 chromosome-complete sequence.	4307266	+	5888780	CATGCAGAAGCGCCTGGAGCC	0	1	1
Bacteria	NA	Pseudomonas entomophila L48 chromosome-complete sequence.	4363699	-	5888780	CATGCAGAAGCTCGCGTCGGT	1	0	1
Bacteria	NA	Pseudomonas entomophila L48 chromosome-complete sequence.	5086253	+	5888780	CATGCAGACCTTCCGCCGGGT	0	1	1
Bacteria	NA	Pseudomonas entomophila L48 chromosome-complete sequence.	173340	-	5888780	CATGCAGACGTTGGGGGCGAT	1	0	1
Bacteria	NA	Pseudomonas entomophila L48 chromosome-complete sequence.	542951	-	5888780	CATGCAGATGTCGCCCAGCTT	1	0	1
Bacteria	NA	Pseudomonas entomophila L48 chromosome-complete sequence.	4937867	-	5888780	CATGCAGCAATCTCAATGACC	1	0	1
Bacteria	NA	Pseudomonas entomophila L48 chromosome-complete sequence.	4534839	-	5888780	CATGCAGCACATCCCAGCCCA	1	0	1
Bacteria	NA	Pseudomonas entomophila L48 chromosome-complete sequence.	4031953	+	5888780	CATGCAGCACCCGCACCAGGC	0	1	1
Bacteria	NA	Pseudomonas entomophila L48 chromosome-complete sequence.	3910133	-	5888780	CATGCAGCAGAGCCTGCGTAG	1	0	1
Bacteria	NA	Pseudomonas entomophila L48 chromosome-complete sequence.	5824885	+	5888780	CATGCAGCAGCGCCAGGCTGC	0	1	1
Bacteria	NA	Pseudomonas entomophila L48 chromosome-complete sequence.	3220712	+	5888780	CATGCAGCAGGAACAGCGGCG	0	1	1
Bacteria	NA	Pseudomonas entomophila L48 chromosome-complete sequence.	4649626	+	5888780	CATGCAGCCAAACGGGTCGAG	0	1	1
Bacteria	NA	Pseudomonas entomophila L48 chromosome-complete sequence.	2260454	-	5888780	CATGCAGCCCCAGCAGTTGCG	1	0	1
Bacteria	NA	Pseudomonas entomophila L48 chromosome-complete sequence.	3489691	-	5888780	CATGCAGCCGGCCCATTGGCA	1	0	1
Bacteria	NA	Pseudomonas entomophila L48 chromosome-complete sequence.	987102	+	5888780	CATGCAGCGAGGCGCGGATAG	0	1	1
Bacteria	NA	Pseudomonas entomophila L48 chromosome-complete sequence.	2749768	+	5888780	CATGCAGCGCCTCGCCGTTCC	0	1	1
Bacteria	NA	Pseudomonas entomophila L48 chromosome-complete sequence.	3490603	-	5888780	CATGCAGCGCTTCTACCGCAT	1	0	1
Bacteria	NA	Pseudomonas entomophila L48 chromosome-complete sequence.	1721083	+	5888780	CATGCAGCGGATGCTCGAAGA	0	1	1
Bacteria	NA	Pseudomonas entomophila L48 chromosome-complete sequence.	4138241	+	5888780	CATGCAGCGGTACACCTCGTT	0	1	1
Bacteria	NA	Pseudomonas entomophila L48 chromosome-complete sequence.	540208	-	5888780	CATGCAGGAGACGCTGGAGAC	1	0	1
Bacteria	NA	Pseudomonas entomophila L48 chromosome-complete sequence.	4023920	-	5888780	CATGCAGGCCCGGCCATTGAT	1	0	1
Bacteria	NA	Pseudomonas entomophila L48 chromosome-complete sequence.	3678165	+	5888780	CATGCAGGCCCTGGCCGACGC	0	1	1
Bacteria	NA	Pseudomonas entomophila L48 chromosome-complete sequence.	4360448	-	5888780	CATGCAGGCCGACACCGTGAT	1	0	1
Bacteria	NA	Pseudomonas entomophila L48 chromosome-complete sequence.	456253	-	5888780	CATGCAGGCCGAGGCCGACGA	1	0	1
Bacteria	NA	Pseudomonas entomophila L48 chromosome-complete sequence.	5637695	-	5888780	CATGCAGGCGTGCCGTGCGGG	1	0	1
Bacteria	NA	Pseudomonas entomophila L48 chromosome-complete sequence.	2683770	+	5888780	CATGCAGGGAGCGCTTGAACA	0	1	1
Bacteria	NA	Pseudomonas entomophila L48 chromosome-complete sequence.	946339	-	5888780	CATGCAGGGCCTGGGGCAAGG	1	0	1
Bacteria	NA	Pseudomonas entomophila L48 chromosome-complete sequence.	3979776	-	5888780	CATGCAGGGTGGCCAGGCCGG	1	0	1
Bacteria	NA	Pseudomonas entomophila L48 chromosome-complete sequence.	3870028	-	5888780	CATGCAGGGTTATGTGAAATA	1	0	1
Bacteria	NA	Pseudomonas entomophila L48 chromosome-complete sequence.	1459646	+	5888780	CATGCAGGTGCAGCGTGGTCA	0	1	1
Bacteria	NA	Pseudomonas entomophila L48 chromosome-complete sequence.	5264374	-	5888780	CATGCAGGTGCAGGCTCACCG	1	0	1
Bacteria	NA	Pseudomonas entomophila L48 chromosome-complete sequence.	125045	+	5888780	CATGCAGGTGTCCTCAGGGCA	0	1	1
Bacteria	NA	Pseudomonas entomophila L48 chromosome-complete sequence.	2058839	+	5888780	CATGCAGTACCTGTTGCAGTG	0	1	1
Bacteria	NA	Pseudomonas entomophila L48 chromosome-complete sequence.	1553846	-	5888780	CATGCAGTCGTAGCTCTTGCA	1	0	1
Bacteria	NA	Pseudomonas entomophila L48 chromosome-complete sequence.	1801920	-	5888780	CATGCAGTGGCAGGGCGACGA	1	0	1
Bacteria	NA	Pseudomonas entomophila L48 chromosome-complete sequence.	3986790	-	5888780	CATGCAGTTCAACACCAACCC	1	0	1
Bacteria	NA	Pseudomonas entomophila L48 chromosome-complete sequence.	2885696	-	5888780	CATGCAGTTCGCCAAACGCTT	1	0	1
Bacteria	NA	Pseudomonas entomophila L48 chromosome-complete sequence.	78944	-	5888780	CATGCAGTTCGTCCGCATCCT	1	0	1
Bacteria	NA	Pseudomonas entomophila L48 chromosome-complete sequence.	1426488	-	5888780	CATGCATCGAATGGGTGCGGA	1	0	1
Bacteria	NA	Pseudomonas entomophila L48 chromosome-complete sequence.	2480984	+	5888780	CATGCATCTCGCCTTGGAACC	0	1	1
Bacteria	NA	Pseudomonas entomophila L48 chromosome-complete sequence.	865980	-	5888780	CATGCATCTTGATCTTTCCGA	1	0	1
Bacteria	NA	Pseudomonas entomophila L48 chromosome-complete sequence.	2951124	+	5888780	CATGCCAAACCTGACGCTTGA	0	1	1
Bacteria	NA	Pseudomonas entomophila L48 chromosome-complete sequence.	5209777	+	5888780	CATGCCAACCAGGAAAGCGAA	0	1	1
Bacteria	NA	Pseudomonas entomophila L48 chromosome-complete sequence.	1861501	+	5888780	CATGCCAAGATGAGGCATTGG	0	1	1
Bacteria	NA	Pseudomonas entomophila L48 chromosome-complete sequence.	648162	-	5888780	CATGCCAAGCGATCACTCCGC	1	0	1
Bacteria	NA	Pseudomonas entomophila L48 chromosome-complete sequence.	4086122	+	5888780	CATGCCAATAATCCGTCGTCC	0	1	1
Bacteria	NA	Pseudomonas entomophila L48 chromosome-complete sequence.	3269337	+	5888780	CATGCCACACACCGACGGGCC	0	1	1
Bacteria	NA	Pseudomonas entomophila L48 chromosome-complete sequence.	4257998	+	5888780	CATGCCACCAGCGCCCTCGAG	0	1	1
Bacteria	NA	Pseudomonas entomophila L48 chromosome-complete sequence.	2196797	-	5888780	CATGCCACCGAGCTGGCTGAG	1	0	1
Bacteria	NA	Pseudomonas entomophila L48 chromosome-complete sequence.	5248750	-	5888780	CATGCCACCGGCCGACGCCGC	1	0	1
Bacteria	NA	Pseudomonas entomophila L48 chromosome-complete sequence.	426954	-	5888780	CATGCCACGCAACATCTTCAC	1	0	1
Bacteria	NA	Pseudomonas entomophila L48 chromosome-complete sequence.	3275591	-	5888780	CATGCCACTCGACACCGACGC	1	0	1
Bacteria	NA	Pseudomonas entomophila L48 chromosome-complete sequence.	4268380	-	5888780	CATGCCACTTTCTGTTCGAAG	1	0	1
Bacteria	NA	Pseudomonas entomophila L48 chromosome-complete sequence.	1696231	-	5888780	CATGCCAGCCAACACGCTGGC	1	0	1
Bacteria	NA	Pseudomonas entomophila L48 chromosome-complete sequence.	4253365	+	5888780	CATGCCAGCCGCCTGCTGGCC	0	1	1
Bacteria	NA	Pseudomonas entomophila L48 chromosome-complete sequence.	3636302	-	5888780	CATGCCAGGCACGGCGAAGCC	1	0	1
Bacteria	NA	Pseudomonas entomophila L48 chromosome-complete sequence.	707708	-	5888780	CATGCCAGGCCAAGGGCAGGC	1	0	1
Bacteria	NA	Pseudomonas entomophila L48 chromosome-complete sequence.	1092563	-	5888780	CATGCCAGGTCACGTAACCTG	1	0	1
Bacteria	NA	Pseudomonas entomophila L48 chromosome-complete sequence.	3555826	+	5888780	CATGCCAGTCGCTTGAAGAGG	0	1	1
Bacteria	NA	Pseudomonas entomophila L48 chromosome-complete sequence.	5865998	-	5888780	CATGCCAGTGCCGAGCAGGCG	1	0	1
Bacteria	NA	Pseudomonas entomophila L48 chromosome-complete sequence.	644592	+	5888780	CATGCCATAGCTCAGGCCTTC	0	1	1
Bacteria	NA	Pseudomonas entomophila L48 chromosome-complete sequence.	3783378	+	5888780	CATGCCATCAGCCCCTGGTGG	0	1	1
Bacteria	NA	Pseudomonas entomophila L48 chromosome-complete sequence.	534158	-	5888780	CATGCCATCAGCGAGCTGGAA	1	0	1
Bacteria	NA	Pseudomonas entomophila L48 chromosome-complete sequence.	5273266	+	5888780	CATGCCATCGACCGCGTGCTC	0	1	1
Bacteria	NA	Pseudomonas entomophila L48 chromosome-complete sequence.	941281	-	5888780	CATGCCATCGAGGGTGGCGAC	1	0	1
Bacteria	NA	Pseudomonas entomophila L48 chromosome-complete sequence.	3073638	+	5888780	CATGCCATCTGGCTTGGACAA	0	1	1
Bacteria	NA	Pseudomonas entomophila L48 chromosome-complete sequence.	496823	+	5888780	CATGCCATTGATGCGCAGCCA	0	1	1
Bacteria	NA	Pseudomonas entomophila L48 chromosome-complete sequence.	3826443	+	5888780	CATGCCCAACTCGGTCTGGCC	0	1	1
Bacteria	NA	Pseudomonas entomophila L48 chromosome-complete sequence.	1131965	-	5888780	CATGCCCAAGGCCTGTTCGGC	1	0	1
Bacteria	NA	Pseudomonas entomophila L48 chromosome-complete sequence.	950065	+	5888780	CATGCCCACAGCCAATGGCTG	0	1	1
Bacteria	NA	Pseudomonas entomophila L48 chromosome-complete sequence.	5013396	+	5888780	CATGCCCACCAGCAAGGCGAT	0	1	1
Bacteria	NA	Pseudomonas entomophila L48 chromosome-complete sequence.	588359	+	5888780	CATGCCCACCAGCGCGGTGAC	0	1	1
Bacteria	NA	Pseudomonas entomophila L48 chromosome-complete sequence.	3515122	-	5888780	CATGCCCACCCACAGCGCGGT	1	0	1
Bacteria	NA	Pseudomonas entomophila L48 chromosome-complete sequence.	2570318	+	5888780	CATGCCCACGAACACTACGCC	0	1	1
Bacteria	NA	Pseudomonas entomophila L48 chromosome-complete sequence.	4534496	+	5888780	CATGCCCACGCCCAGCAAACC	0	1	1
Bacteria	NA	Pseudomonas entomophila L48 chromosome-complete sequence.	99510	+	5888780	CATGCCCACGGCGGTGATCAC	0	1	1
Bacteria	NA	Pseudomonas entomophila L48 chromosome-complete sequence.	4706605	+	5888780	CATGCCCAGCACCAGCACATC	0	1	1
Bacteria	NA	Pseudomonas entomophila L48 chromosome-complete sequence.	3591790	+	5888780	CATGCCCAGCCAGCGCCCATT	0	1	1
Bacteria	NA	Pseudomonas entomophila L48 chromosome-complete sequence.	1882775	+	5888780	CATGCCCAGCGACTGCGCCCA	0	1	1
Bacteria	NA	Pseudomonas entomophila L48 chromosome-complete sequence.	5479432	+	5888780	CATGCCCAGCGCCTTGAACAC	0	1	1
Bacteria	NA	Pseudomonas entomophila L48 chromosome-complete sequence.	2934856	-	5888780	CATGCCCAGCGGGTGGCCCAG	1	0	1
Bacteria	NA	Pseudomonas entomophila L48 chromosome-complete sequence.	5148608	-	5888780	CATGCCCAGCTACCCATCACC	1	0	1
Bacteria	NA	Pseudomonas entomophila L48 chromosome-complete sequence.	1848833	-	5888780	CATGCCCAGCTCGGCTTCCTC	1	0	1
Bacteria	NA	Pseudomonas entomophila L48 chromosome-complete sequence.	4752755	-	5888780	CATGCCCAGGGTCTGGCCGCC	1	0	1
Bacteria	NA	Pseudomonas entomophila L48 chromosome-complete sequence.	2006368	-	5888780	CATGCCCAGGGTGGCCAGCAA	1	0	1
Bacteria	NA	Pseudomonas entomophila L48 chromosome-complete sequence.	2405559	-	5888780	CATGCCCATCATCGATGCCAC	1	0	1
Bacteria	NA	Pseudomonas entomophila L48 chromosome-complete sequence.	4462073	+	5888780	CATGCCCATCTTCGCCACTTC	0	1	1
Bacteria	NA	Pseudomonas entomophila L48 chromosome-complete sequence.	2917926	-	5888780	CATGCCCCAGCGACCCTCAGG	1	0	1
Bacteria	NA	Pseudomonas entomophila L48 chromosome-complete sequence.	1135624	-	5888780	CATGCCCCCCCCTGCCATTAC	1	0	1
Bacteria	NA	Pseudomonas entomophila L48 chromosome-complete sequence.	1535658	-	5888780	CATGCCCCCCCGAACCCGACC	1	0	1
Bacteria	NA	Pseudomonas entomophila L48 chromosome-complete sequence.	5546957	-	5888780	CATGCCCCGCAGCCTGCAGGC	1	0	1
Bacteria	NA	Pseudomonas entomophila L48 chromosome-complete sequence.	2398736	-	5888780	CATGCCCCGCGCCGGGTGCTG	1	0	1
Bacteria	NA	Pseudomonas entomophila L48 chromosome-complete sequence.	4455828	-	5888780	CATGCCCCGGGCAACCGATTT	1	0	1
Bacteria	NA	Pseudomonas entomophila L48 chromosome-complete sequence.	547946	+	5888780	CATGCCCCTGGCCCTGCAGGC	0	1	1
Bacteria	NA	Pseudomonas entomophila L48 chromosome-complete sequence.	3427126	-	5888780	CATGCCCCTGGGCAGCTTCGC	1	0	1
Bacteria	NA	Pseudomonas entomophila L48 chromosome-complete sequence.	2995218	+	5888780	CATGCCCGACAGGGGCTGGCC	0	1	1
Bacteria	NA	Pseudomonas entomophila L48 chromosome-complete sequence.	4306112	+	5888780	CATGCCCGAGCGCAGGAACTT	0	1	1
Bacteria	NA	Pseudomonas entomophila L48 chromosome-complete sequence.	1645399	-	5888780	CATGCCCGATGGAAGGCTTTG	1	0	1
Bacteria	NA	Pseudomonas entomophila L48 chromosome-complete sequence.	2343184	-	5888780	CATGCCCGCAGGGATCAAGGC	1	0	1
Bacteria	NA	Pseudomonas entomophila L48 chromosome-complete sequence.	399312	-	5888780	CATGCCCGCCCACGGCAAGCA	1	0	1
Bacteria	NA	Pseudomonas entomophila L48 chromosome-complete sequence.	4294614	-	5888780	CATGCCCGCCTGGCCAAGCCG	1	0	1
Bacteria	NA	Pseudomonas entomophila L48 chromosome-complete sequence.	1773819	-	5888780	CATGCCCGCGCTCGGCGGCCA	1	0	1
Bacteria	NA	Pseudomonas entomophila L48 chromosome-complete sequence.	4572355	+	5888780	CATGCCCGGCATTGACGATCA	0	1	1
Bacteria	NA	Pseudomonas entomophila L48 chromosome-complete sequence.	3371881	-	5888780	CATGCCCGGCTGGCCATTGAG	1	0	1
Bacteria	NA	Pseudomonas entomophila L48 chromosome-complete sequence.	3161654	-	5888780	CATGCCCGGGCCAAGCCGGTA	1	0	1
Bacteria	NA	Pseudomonas entomophila L48 chromosome-complete sequence.	456373	+	5888780	CATGCCCGGGCGGGTTGGCTC	0	1	1
Bacteria	NA	Pseudomonas entomophila L48 chromosome-complete sequence.	4764336	-	5888780	CATGCCCGGTGTGCTGTTGGG	1	0	1
Bacteria	NA	Pseudomonas entomophila L48 chromosome-complete sequence.	4278392	+	5888780	CATGCCCGGTTTGACCACGAT	0	1	1
Bacteria	NA	Pseudomonas entomophila L48 chromosome-complete sequence.	1012608	-	5888780	CATGCCCGTGAGGTTCAGCAG	1	0	1
Bacteria	NA	Pseudomonas entomophila L48 chromosome-complete sequence.	3416439	-	5888780	CATGCCCGTGGCCATCGTTGA	1	0	1
Bacteria	NA	Pseudomonas entomophila L48 chromosome-complete sequence.	2969344	+	5888780	CATGCCCTCGACGTAGGCCTT	0	1	1
Bacteria	NA	Pseudomonas entomophila L48 chromosome-complete sequence.	2193643	-	5888780	CATGCCCTGCCCTCCAGCGCG	1	0	1
Bacteria	NA	Pseudomonas entomophila L48 chromosome-complete sequence.	2978047	+	5888780	CATGCCCTGCTGCTCGGCCAG	0	1	1
Bacteria	NA	Pseudomonas entomophila L48 chromosome-complete sequence.	5864944	-	5888780	CATGCCCTGGATCGATTCAAG	1	0	1
Bacteria	NA	Pseudomonas entomophila L48 chromosome-complete sequence.	275640	-	5888780	CATGCCCTGGCCGAGATGCTC	1	0	1
Bacteria	NA	Pseudomonas entomophila L48 chromosome-complete sequence.	4124651	+	5888780	CATGCCCTGGCGAGCACCGCG	0	1	1
Bacteria	NA	Pseudomonas entomophila L48 chromosome-complete sequence.	5783759	-	5888780	CATGCCCTGGTCGCTCGGGTC	1	0	1
Bacteria	NA	Pseudomonas entomophila L48 chromosome-complete sequence.	3193662	-	5888780	CATGCCCTGGTGAATATCAGC	1	0	1
Bacteria	NA	Pseudomonas entomophila L48 chromosome-complete sequence.	963828	-	5888780	CATGCCCTGTACAACGATGGC	1	0	1
Bacteria	NA	Pseudomonas entomophila L48 chromosome-complete sequence.	4084124	+	5888780	CATGCCCTTCACTCAGCGCAG	0	1	1
Bacteria	NA	Pseudomonas entomophila L48 chromosome-complete sequence.	3092520	-	5888780	CATGCCCTTGATGATGTGTTC	1	0	1
Bacteria	NA	Pseudomonas entomophila L48 chromosome-complete sequence.	5733222	+	5888780	CATGCCGAACACCGTATTGAT	0	1	1
Bacteria	NA	Pseudomonas entomophila L48 chromosome-complete sequence.	3628337	-	5888780	CATGCCGAACACGCCAGGGCA	1	0	1
Bacteria	NA	Pseudomonas entomophila L48 chromosome-complete sequence.	5335507	+	5888780	CATGCCGAACTCACGCACACC	0	1	1
Bacteria	NA	Pseudomonas entomophila L48 chromosome-complete sequence.	4553741	+	5888780	CATGCCGAAGAAGATAAAGGT	0	1	1
Bacteria	NA	Pseudomonas entomophila L48 chromosome-complete sequence.	2811419	-	5888780	CATGCCGAAGAAGCCGGCGAT	1	0	1
Bacteria	NA	Pseudomonas entomophila L48 chromosome-complete sequence.	1482111	+	5888780	CATGCCGACACCCGTCGAGCC	0	1	1
Bacteria	NA	Pseudomonas entomophila L48 chromosome-complete sequence.	560434	-	5888780	CATGCCGACCCGGGGCAGCTG	1	0	1
Bacteria	NA	Pseudomonas entomophila L48 chromosome-complete sequence.	42576	-	5888780	CATGCCGACCGGATCAGGTCT	1	0	1
Bacteria	NA	Pseudomonas entomophila L48 chromosome-complete sequence.	4121709	-	5888780	CATGCCGACCTGCCACCGTTC	1	0	1
Bacteria	NA	Pseudomonas entomophila L48 chromosome-complete sequence.	3634656	+	5888780	CATGCCGACCTGCTCTATCGC	0	1	1
Bacteria	NA	Pseudomonas entomophila L48 chromosome-complete sequence.	898213	-	5888780	CATGCCGACGCGGGGCAGCTG	1	0	1
Bacteria	NA	Pseudomonas entomophila L48 chromosome-complete sequence.	26011	-	5888780	CATGCCGAGCGCAGTGAAGGC	1	0	1
Bacteria	NA	Pseudomonas entomophila L48 chromosome-complete sequence.	3161118	+	5888780	CATGCCGAGGAATACCAGGCG	0	1	1
Bacteria	NA	Pseudomonas entomophila L48 chromosome-complete sequence.	5048140	-	5888780	CATGCCGATAGAACTGGACAT	1	0	1
Bacteria	NA	Pseudomonas entomophila L48 chromosome-complete sequence.	313370	+	5888780	CATGCCGATAGTGGTGGCCTG	0	1	1
Bacteria	NA	Pseudomonas entomophila L48 chromosome-complete sequence.	3927142	+	5888780	CATGCCGATCACGACTTCCTT	0	1	1
Bacteria	NA	Pseudomonas entomophila L48 chromosome-complete sequence.	2750824	-	5888780	CATGCCGATCACTCGGGATAT	1	0	1
Bacteria	NA	Pseudomonas entomophila L48 chromosome-complete sequence.	5070814	+	5888780	CATGCCGATCCCCATCGGCAA	0	1	1
Bacteria	NA	Pseudomonas entomophila L48 chromosome-complete sequence.	1179784	-	5888780	CATGCCGATCGATCTCGACGA	1	0	1
Bacteria	NA	Pseudomonas entomophila L48 chromosome-complete sequence.	4543762	+	5888780	CATGCCGATGCCCATCTGGAT	0	1	1
Bacteria	NA	Pseudomonas entomophila L48 chromosome-complete sequence.	327308	-	5888780	CATGCCGCAAGAGCTGTGGCG	1	0	1
Bacteria	NA	Pseudomonas entomophila L48 chromosome-complete sequence.	5012187	-	5888780	CATGCCGCAGCCGGACAATGT	1	0	1
Bacteria	NA	Pseudomonas entomophila L48 chromosome-complete sequence.	4363220	+	5888780	CATGCCGCCCAACGTGAGCAC	0	1	1
Bacteria	NA	Pseudomonas entomophila L48 chromosome-complete sequence.	3199942	+	5888780	CATGCCGCCCAGGGAGCTGGT	0	1	1
Bacteria	NA	Pseudomonas entomophila L48 chromosome-complete sequence.	647961	+	5888780	CATGCCGCCCCAGCCGCCCTG	0	1	1
Bacteria	NA	Pseudomonas entomophila L48 chromosome-complete sequence.	5439289	-	5888780	CATGCCGCCCTTCGCGGCGCA	1	0	1
Bacteria	NA	Pseudomonas entomophila L48 chromosome-complete sequence.	4716295	-	5888780	CATGCCGCCGACACCAAAGGC	1	0	1
Bacteria	NA	Pseudomonas entomophila L48 chromosome-complete sequence.	4206180	-	5888780	CATGCCGCCGTCCACCAGCAG	1	0	1
Bacteria	NA	Pseudomonas entomophila L48 chromosome-complete sequence.	5164692	-	5888780	CATGCCGCGACCACCACCGCC	1	0	1
Bacteria	NA	Pseudomonas entomophila L48 chromosome-complete sequence.	2930219	+	5888780	CATGCCGCGCAACCTCGTTGT	0	1	1
Bacteria	NA	Pseudomonas entomophila L48 chromosome-complete sequence.	457527	+	5888780	CATGCCGCGCAACCTGATGCA	0	1	1
Bacteria	NA	Pseudomonas entomophila L48 chromosome-complete sequence.	4392500	-	5888780	CATGCCGCGCAGCAAGATCGA	1	0	1
Bacteria	NA	Pseudomonas entomophila L48 chromosome-complete sequence.	27877	+	5888780	CATGCCGCGCCCCAGACCAGC	0	1	1
Bacteria	NA	Pseudomonas entomophila L48 chromosome-complete sequence.	533675	+	5888780	CATGCCGCGCCTCACGGCGCA	0	1	1
Bacteria	NA	Pseudomonas entomophila L48 chromosome-complete sequence.	686070	+	5888780	CATGCCGCGCGATACCACGGG	0	1	1
Bacteria	NA	Pseudomonas entomophila L48 chromosome-complete sequence.	5393163	-	5888780	CATGCCGCGGCTGGCTTCGCG	1	0	1
Bacteria	NA	Pseudomonas entomophila L48 chromosome-complete sequence.	2074087	+	5888780	CATGCCGCGGCTGTCGGCGAT	0	1	1
Bacteria	NA	Pseudomonas entomophila L48 chromosome-complete sequence.	5095688	+	5888780	CATGCCGCTACCCGGGTCGAA	0	1	1
Bacteria	NA	Pseudomonas entomophila L48 chromosome-complete sequence.	5546833	+	5888780	CATGCCGCTATCGCCGGTGAC	0	1	1
Bacteria	NA	Pseudomonas entomophila L48 chromosome-complete sequence.	4430376	+	5888780	CATGCCGCTCAGCAACTGGCC	0	1	1
Bacteria	NA	Pseudomonas entomophila L48 chromosome-complete sequence.	2044197	-	5888780	CATGCCGCTCCACCTGCATCT	1	0	1
Bacteria	NA	Pseudomonas entomophila L48 chromosome-complete sequence.	1618181	+	5888780	CATGCCGCTCTGCAGCCCGGA	0	1	1
Bacteria	NA	Pseudomonas entomophila L48 chromosome-complete sequence.	290684	-	5888780	CATGCCGCTGATCTTCGCCTC	1	0	1
Bacteria	NA	Pseudomonas entomophila L48 chromosome-complete sequence.	1388213	+	5888780	CATGCCGCTGCCGGCGTGGGT	0	1	1
Bacteria	NA	Pseudomonas entomophila L48 chromosome-complete sequence.	2907522	-	5888780	CATGCCGCTTTCGGCGACACG	1	0	1
Bacteria	NA	Pseudomonas entomophila L48 chromosome-complete sequence.	1024137	-	5888780	CATGCCGGAGAACGACTGGTT	1	0	1
Bacteria	NA	Pseudomonas entomophila L48 chromosome-complete sequence.	1984458	-	5888780	CATGCCGGCAACCTGATCACC	1	0	1
Bacteria	NA	Pseudomonas entomophila L48 chromosome-complete sequence.	313649	-	5888780	CATGCCGGCACGCCTGGAGCG	1	0	1
Bacteria	NA	Pseudomonas entomophila L48 chromosome-complete sequence.	323884	+	5888780	CATGCCGGCAGCGCGAACCGC	0	1	1
Bacteria	NA	Pseudomonas entomophila L48 chromosome-complete sequence.	2691548	+	5888780	CATGCCGGCAGGGCGCTTTCA	0	1	1
Bacteria	NA	Pseudomonas entomophila L48 chromosome-complete sequence.	3622519	+	5888780	CATGCCGGCATCTCCAAGTAC	0	1	1
Bacteria	NA	Pseudomonas entomophila L48 chromosome-complete sequence.	4526433	+	5888780	CATGCCGGCATTCACCGAACG	0	1	1
Bacteria	NA	Pseudomonas entomophila L48 chromosome-complete sequence.	2310533	-	5888780	CATGCCGGCCGAAGCCAAGGC	1	0	1
Bacteria	NA	Pseudomonas entomophila L48 chromosome-complete sequence.	2196334	+	5888780	CATGCCGGCCTGCAGAAAGCC	0	1	1
Bacteria	NA	Pseudomonas entomophila L48 chromosome-complete sequence.	2760841	+	5888780	CATGCCGGCGGCGACCACCGA	0	1	1
Bacteria	NA	Pseudomonas entomophila L48 chromosome-complete sequence.	1497678	+	5888780	CATGCCGGGCCTGCTGGAGCT	0	1	1
Bacteria	NA	Pseudomonas entomophila L48 chromosome-complete sequence.	979201	+	5888780	CATGCCGGGGTGGTCGCGGTG	0	1	1
Bacteria	NA	Pseudomonas entomophila L48 chromosome-complete sequence.	1330921	+	5888780	CATGCCGGGTGTGGCGCTGAG	0	1	1
Bacteria	NA	Pseudomonas entomophila L48 chromosome-complete sequence.	548575	-	5888780	CATGCCGGTCAGCCCTCGCAA	1	0	1
Bacteria	NA	Pseudomonas entomophila L48 chromosome-complete sequence.	3609291	-	5888780	CATGCCGGTGATGCCGCCGGT	1	0	1
Bacteria	NA	Pseudomonas entomophila L48 chromosome-complete sequence.	3083391	-	5888780	CATGCCGGTGTTCGCCGGCAA	1	0	1
Bacteria	NA	Pseudomonas entomophila L48 chromosome-complete sequence.	1354284	+	5888780	CATGCCGGTTGAGCTGGGCCA	0	1	1
Bacteria	NA	Pseudomonas entomophila L48 chromosome-complete sequence.	5127125	+	5888780	CATGCCGTAAAGGTCATAGAG	0	1	1
Bacteria	NA	Pseudomonas entomophila L48 chromosome-complete sequence.	3439683	-	5888780	CATGCCGTACCTCGACGGCAC	1	0	1
Bacteria	NA	Pseudomonas entomophila L48 chromosome-complete sequence.	5359609	+	5888780	CATGCCGTCACCCGGTCCCTG	0	1	1
Bacteria	NA	Pseudomonas entomophila L48 chromosome-complete sequence.	622164	-	5888780	CATGCCGTCATTCATATGCCT	1	0	1
Bacteria	NA	Pseudomonas entomophila L48 chromosome-complete sequence.	4892990	-	5888780	CATGCCGTCCACCCAGGCCGC	1	0	1
Bacteria	NA	Pseudomonas entomophila L48 chromosome-complete sequence.	3340444	+	5888780	CATGCCGTCGCCACCCTCGCC	0	1	1
Bacteria	NA	Pseudomonas entomophila L48 chromosome-complete sequence.	4113289	-	5888780	CATGCCGTCGGTACTGGCGCT	1	0	1
Bacteria	NA	Pseudomonas entomophila L48 chromosome-complete sequence.	5233255	-	5888780	CATGCCGTGCAGGCACTGCTG	1	0	1
Bacteria	NA	Pseudomonas entomophila L48 chromosome-complete sequence.	2066200	+	5888780	CATGCCGTGCAGGCTGGCGCT	0	1	1
Bacteria	NA	Pseudomonas entomophila L48 chromosome-complete sequence.	3510918	+	5888780	CATGCCGTGGGGGCAGCCGAA	0	1	1
Bacteria	NA	Pseudomonas entomophila L48 chromosome-complete sequence.	3229784	-	5888780	CATGCCGTTGCCGACGGCTGG	1	0	1
Bacteria	NA	Pseudomonas entomophila L48 chromosome-complete sequence.	3649460	-	5888780	CATGCCTCAACCAAGCTACAC	1	0	1
Bacteria	NA	Pseudomonas entomophila L48 chromosome-complete sequence.	2869605	+	5888780	CATGCCTCGCCTGGAGTTATT	0	1	1
Bacteria	NA	Pseudomonas entomophila L48 chromosome-complete sequence.	571815	-	5888780	CATGCCTCGCGTCTTGAAGTC	1	0	1
Bacteria	NA	Pseudomonas entomophila L48 chromosome-complete sequence.	329616	+	5888780	CATGCCTGCGGCGCTGGAGCA	0	1	1
Bacteria	NA	Pseudomonas entomophila L48 chromosome-complete sequence.	730677	-	5888780	CATGCCTGGCCGTAGCGATGC	1	0	1
Bacteria	NA	Pseudomonas entomophila L48 chromosome-complete sequence.	3637139	+	5888780	CATGCCTGGCTCAAGCAGCGC	0	1	1
Bacteria	NA	Pseudomonas entomophila L48 chromosome-complete sequence.	4301978	+	5888780	CATGCCTGGCTGGCCACGCCA	0	1	1
Bacteria	NA	Pseudomonas entomophila L48 chromosome-complete sequence.	634824	-	5888780	CATGCCTGGGAACACAGAGTA	1	0	1
Bacteria	NA	Pseudomonas entomophila L48 chromosome-complete sequence.	1121712	-	5888780	CATGCCTGGGGCAGCGTCTGG	1	0	1
Bacteria	NA	Pseudomonas entomophila L48 chromosome-complete sequence.	5496741	+	5888780	CATGCCTTCCACAACGTCTGC	0	1	1
Bacteria	NA	Pseudomonas entomophila L48 chromosome-complete sequence.	2403207	+	5888780	CATGCCTTCCGGGAACTCTTT	0	1	1
Bacteria	NA	Pseudomonas entomophila L48 chromosome-complete sequence.	3233205	+	5888780	CATGCCTTGTTGCAGGGGCGC	0	1	1
Bacteria	NA	Pseudomonas entomophila L48 chromosome-complete sequence.	826048	+	5888780	CATGCGAAAGCCGCTGGCGTT	0	1	1
Bacteria	NA	Pseudomonas entomophila L48 chromosome-complete sequence.	2240531	+	5888780	CATGCGAGGCCTCCTGGAAGA	0	1	1
Bacteria	NA	Pseudomonas entomophila L48 chromosome-complete sequence.	28293	-	5888780	CATGCGATCAATCCAATCCTG	1	0	1
Bacteria	NA	Pseudomonas entomophila L48 chromosome-complete sequence.	2918620	-	5888780	CATGCGATCAGCGACAAGCCC	1	0	1
Bacteria	NA	Pseudomonas entomophila L48 chromosome-complete sequence.	5541201	-	5888780	CATGCGATGCAGGTCGCTGAG	1	0	1
Bacteria	NA	Pseudomonas entomophila L48 chromosome-complete sequence.	2476639	+	5888780	CATGCGATGCGTACCTTCGCC	0	1	1
Bacteria	NA	Pseudomonas entomophila L48 chromosome-complete sequence.	762409	-	5888780	CATGCGCAACTCGGCCATCTG	1	0	1
Bacteria	NA	Pseudomonas entomophila L48 chromosome-complete sequence.	4808656	-	5888780	CATGCGCAAGCTGGTCAAGGG	1	0	1
Bacteria	NA	Pseudomonas entomophila L48 chromosome-complete sequence.	2476797	-	5888780	CATGCGCAATCGACGGGTGGT	1	0	1
Bacteria	NA	Pseudomonas entomophila L48 chromosome-complete sequence.	662442	-	5888780	CATGCGCAATTCGTCCTGGCC	1	0	1
Bacteria	NA	Pseudomonas entomophila L48 chromosome-complete sequence.	227528	+	5888780	CATGCGCACAGTCTTCTTGCG	0	1	1
Bacteria	NA	Pseudomonas entomophila L48 chromosome-complete sequence.	156302	+	5888780	CATGCGCACATCCATCAGCCG	0	1	1
Bacteria	NA	Pseudomonas entomophila L48 chromosome-complete sequence.	1057097	-	5888780	CATGCGCACCAGCAGGTCGGT	1	0	1
Bacteria	NA	Pseudomonas entomophila L48 chromosome-complete sequence.	3029643	+	5888780	CATGCGCACCAGTTCACCATA	0	1	1
Bacteria	NA	Pseudomonas entomophila L48 chromosome-complete sequence.	4499539	-	5888780	CATGCGCACCGCGCTGGCCGA	1	0	1
Bacteria	NA	Pseudomonas entomophila L48 chromosome-complete sequence.	5359876	-	5888780	CATGCGCAGCACGCGGCCGAT	1	0	1
Bacteria	NA	Pseudomonas entomophila L48 chromosome-complete sequence.	4092008	+	5888780	CATGCGCAGCAGGCGGCCTTC	0	1	1
Bacteria	NA	Pseudomonas entomophila L48 chromosome-complete sequence.	776840	-	5888780	CATGCGCAGCATCGACTTGCG	1	0	1
Bacteria	NA	Pseudomonas entomophila L48 chromosome-complete sequence.	5384477	+	5888780	CATGCGCAGCCTGATCAACGC	0	1	1
Bacteria	NA	Pseudomonas entomophila L48 chromosome-complete sequence.	1721338	-	5888780	CATGCGCAGCGAGGAAGCGGC	1	0	1
Bacteria	NA	Pseudomonas entomophila L48 chromosome-complete sequence.	4256220	+	5888780	CATGCGCAGCGGCGCCATCGC	0	1	1
Bacteria	NA	Pseudomonas entomophila L48 chromosome-complete sequence.	4046897	-	5888780	CATGCGCAGGCGTGGCAGGTG	1	0	1
Bacteria	NA	Pseudomonas entomophila L48 chromosome-complete sequence.	1756772	-	5888780	CATGCGCAGGTGCTTCTCGGC	1	0	1
Bacteria	NA	Pseudomonas entomophila L48 chromosome-complete sequence.	3114318	+	5888780	CATGCGCAGTGACGACGGCTG	0	1	1
Bacteria	NA	Pseudomonas entomophila L48 chromosome-complete sequence.	5263687	+	5888780	CATGCGCAGTTCGCGGCCCTG	0	1	1
Bacteria	NA	Pseudomonas entomophila L48 chromosome-complete sequence.	4309735	+	5888780	CATGCGCATCATCGCCCCTGA	0	1	1
Bacteria	NA	Pseudomonas entomophila L48 chromosome-complete sequence.	2040675	+	5888780	CATGCGCATCCGCAGCGCCAG	0	1	1
Bacteria	NA	Pseudomonas entomophila L48 chromosome-complete sequence.	1570543	-	5888780	CATGCGCATCGACTCAGAATT	1	0	1
Bacteria	NA	Pseudomonas entomophila L48 chromosome-complete sequence.	4906768	-	5888780	CATGCGCATTTCACCTGGGAC	1	0	1
Bacteria	NA	Pseudomonas entomophila L48 chromosome-complete sequence.	5303963	-	5888780	CATGCGCCAGACCGTCGCGGC	1	0	1
Bacteria	NA	Pseudomonas entomophila L48 chromosome-complete sequence.	4473896	-	5888780	CATGCGCCAGCAGATTGCCGC	1	0	1
Bacteria	NA	Pseudomonas entomophila L48 chromosome-complete sequence.	4077679	+	5888780	CATGCGCCAGGCTTGACGCGG	0	1	1
Bacteria	NA	Pseudomonas entomophila L48 chromosome-complete sequence.	2007339	+	5888780	CATGCGCCAGGGTTTCGGTGA	0	1	1
Bacteria	NA	Pseudomonas entomophila L48 chromosome-complete sequence.	2189070	-	5888780	CATGCGCCATTCCGGCCAGGT	1	0	1
Bacteria	NA	Pseudomonas entomophila L48 chromosome-complete sequence.	4471418	+	5888780	CATGCGCCCACCCGGCGCCAG	0	1	1
Bacteria	NA	Pseudomonas entomophila L48 chromosome-complete sequence.	3620062	+	5888780	CATGCGCCCCGAGCGCATCAT	0	1	1
Bacteria	NA	Pseudomonas entomophila L48 chromosome-complete sequence.	629180	-	5888780	CATGCGCCCGATGGTCGCCGG	1	0	1
Bacteria	NA	Pseudomonas entomophila L48 chromosome-complete sequence.	1977622	+	5888780	CATGCGCCCGGTGTGGCCGGA	0	1	1
Bacteria	NA	Pseudomonas entomophila L48 chromosome-complete sequence.	1218463	+	5888780	CATGCGCCGCAACCTCGACCT	0	1	1
Bacteria	NA	Pseudomonas entomophila L48 chromosome-complete sequence.	1146836	+	5888780	CATGCGCCGCATCAGCTGGCT	0	1	1
Bacteria	NA	Pseudomonas entomophila L48 chromosome-complete sequence.	886752	-	5888780	CATGCGCCGCCAGGCCGAGTC	1	0	1
Bacteria	NA	Pseudomonas entomophila L48 chromosome-complete sequence.	4550332	-	5888780	CATGCGCCGCTGCTGCTTGTG	1	0	1
Bacteria	NA	Pseudomonas entomophila L48 chromosome-complete sequence.	4527518	-	5888780	CATGCGCCGGACCCTTATGCC	1	0	1
Bacteria	NA	Pseudomonas entomophila L48 chromosome-complete sequence.	3527667	+	5888780	CATGCGCCGGGTGGTGCGCTC	0	1	1
Bacteria	NA	Pseudomonas entomophila L48 chromosome-complete sequence.	5682470	+	5888780	CATGCGCCGTGCCCTGGAAGT	0	1	1
Bacteria	NA	Pseudomonas entomophila L48 chromosome-complete sequence.	2467603	-	5888780	CATGCGCCGTTTGCTGTTCCT	1	0	1
Bacteria	NA	Pseudomonas entomophila L48 chromosome-complete sequence.	99756	-	5888780	CATGCGCCTGACCGACGACCT	1	0	1
Bacteria	NA	Pseudomonas entomophila L48 chromosome-complete sequence.	4342469	+	5888780	CATGCGCCTGCGCAATCTCGA	0	1	1
Bacteria	NA	Pseudomonas entomophila L48 chromosome-complete sequence.	678243	+	5888780	CATGCGCCTGCTGTCATCGCT	0	1	1
Bacteria	NA	Pseudomonas entomophila L48 chromosome-complete sequence.	3329506	+	5888780	CATGCGCCTGGAAGTGCGCGC	0	1	1
Bacteria	NA	Pseudomonas entomophila L48 chromosome-complete sequence.	4153914	+	5888780	CATGCGCCTGGACAGCCCAGA	0	1	1
Bacteria	NA	Pseudomonas entomophila L48 chromosome-complete sequence.	5015498	+	5888780	CATGCGCCTGGTCGAGGCGCT	0	1	1
Bacteria	NA	Pseudomonas entomophila L48 chromosome-complete sequence.	963663	+	5888780	CATGCGCGACCTGCGGTTGAA	0	1	1
Bacteria	NA	Pseudomonas entomophila L48 chromosome-complete sequence.	3826815	-	5888780	CATGCGCGACGCCATCGACCT	1	0	1
Bacteria	NA	Pseudomonas entomophila L48 chromosome-complete sequence.	4698430	+	5888780	CATGCGCGACGTGCTCAAGGA	0	1	1
Bacteria	NA	Pseudomonas entomophila L48 chromosome-complete sequence.	5282136	-	5888780	CATGCGCGAGATCAGCCTGCA	1	0	1
Bacteria	NA	Pseudomonas entomophila L48 chromosome-complete sequence.	2697567	-	5888780	CATGCGCGAGATCGGCGCACA	1	0	1
Bacteria	NA	Pseudomonas entomophila L48 chromosome-complete sequence.	5052942	+	5888780	CATGCGCGAGCGCCGGCCAGC	0	1	1
Bacteria	NA	Pseudomonas entomophila L48 chromosome-complete sequence.	5756237	-	5888780	CATGCGCGAGTACAGTGCCAC	1	0	1
Bacteria	NA	Pseudomonas entomophila L48 chromosome-complete sequence.	3631146	+	5888780	CATGCGCGCCAGCCAGCGCCG	0	1	1
Bacteria	NA	Pseudomonas entomophila L48 chromosome-complete sequence.	688647	-	5888780	CATGCGCGCCAGCGCCGAACT	1	0	1
Bacteria	NA	Pseudomonas entomophila L48 chromosome-complete sequence.	3037838	+	5888780	CATGCGCGCCCAGGGCCCCTG	0	1	1
Bacteria	NA	Pseudomonas entomophila L48 chromosome-complete sequence.	3939608	-	5888780	CATGCGCGCCGAGCAGGCCGA	1	0	1
Bacteria	NA	Pseudomonas entomophila L48 chromosome-complete sequence.	2774394	+	5888780	CATGCGCGCCGCGCTGGACGA	0	1	1
Bacteria	NA	Pseudomonas entomophila L48 chromosome-complete sequence.	3869810	+	5888780	CATGCGCGCCTTGGAAATCGA	0	1	1
Bacteria	NA	Pseudomonas entomophila L48 chromosome-complete sequence.	3843149	-	5888780	CATGCGCGCGCGAGTAGGCCA	1	0	1
Bacteria	NA	Pseudomonas entomophila L48 chromosome-complete sequence.	543643	-	5888780	CATGCGCGCGCGCAGCTGGCC	1	0	1
Bacteria	NA	Pseudomonas entomophila L48 chromosome-complete sequence.	5621606	+	5888780	CATGCGCGGACTCCTCGGCGG	0	1	1
Bacteria	NA	Pseudomonas entomophila L48 chromosome-complete sequence.	2240870	-	5888780	CATGCGCGGGTGGCCAGCAGC	1	0	1
Bacteria	NA	Pseudomonas entomophila L48 chromosome-complete sequence.	4467452	-	5888780	CATGCGCGTGCTGTTGTCCAG	1	0	1
Bacteria	NA	Pseudomonas entomophila L48 chromosome-complete sequence.	1823494	+	5888780	CATGCGCTATGACCCCCGGGA	0	1	1
Bacteria	NA	Pseudomonas entomophila L48 chromosome-complete sequence.	556697	-	5888780	CATGCGCTCCTTGTCGATCAG	1	0	1
Bacteria	NA	Pseudomonas entomophila L48 chromosome-complete sequence.	4381706	+	5888780	CATGCGCTCGAAAGCCTCGAC	0	1	1
Bacteria	NA	Pseudomonas entomophila L48 chromosome-complete sequence.	5494430	-	5888780	CATGCGCTCGATGGCACCCAC	1	0	1
Bacteria	NA	Pseudomonas entomophila L48 chromosome-complete sequence.	5525082	-	5888780	CATGCGCTCGCTGGGTTCCGG	1	0	1
Bacteria	NA	Pseudomonas entomophila L48 chromosome-complete sequence.	3906627	-	5888780	CATGCGCTCGGCCAGGGTGCG	1	0	1
Bacteria	NA	Pseudomonas entomophila L48 chromosome-complete sequence.	668262	-	5888780	CATGCGCTCGGCGGCCTCGGT	1	0	1
Bacteria	NA	Pseudomonas entomophila L48 chromosome-complete sequence.	979501	-	5888780	CATGCGCTCGTCGAGCAACAT	1	0	1
Bacteria	NA	Pseudomonas entomophila L48 chromosome-complete sequence.	4466408	-	5888780	CATGCGCTCGTGGCGCAGGCT	1	0	1
Bacteria	NA	Pseudomonas entomophila L48 chromosome-complete sequence.	2006156	+	5888780	CATGCGCTGAAAACGCCGCTG	0	1	1
Bacteria	NA	Pseudomonas entomophila L48 chromosome-complete sequence.	1809472	+	5888780	CATGCGCTGCAAATCATCGGC	0	1	1
Bacteria	NA	Pseudomonas entomophila L48 chromosome-complete sequence.	171892	-	5888780	CATGCGCTGCAGGATGAACGC	1	0	1
Bacteria	NA	Pseudomonas entomophila L48 chromosome-complete sequence.	229369	-	5888780	CATGCGCTGCTGGCCGACCGA	1	0	1
Bacteria	NA	Pseudomonas entomophila L48 chromosome-complete sequence.	4098672	+	5888780	CATGCGCTGGGCACTGACCAC	0	1	1
Bacteria	NA	Pseudomonas entomophila L48 chromosome-complete sequence.	4631358	-	5888780	CATGCGCTGGGTGGTCAGCGG	1	0	1
Bacteria	NA	Pseudomonas entomophila L48 chromosome-complete sequence.	1468842	+	5888780	CATGCGCTTCCTGATCTGGCT	0	1	1
Bacteria	NA	Pseudomonas entomophila L48 chromosome-complete sequence.	4077877	-	5888780	CATGCGCTTCGAGCTGACCGG	1	0	1
Bacteria	NA	Pseudomonas entomophila L48 chromosome-complete sequence.	4518037	+	5888780	CATGCGCTTCTGGGTGGCGAT	0	1	1
Bacteria	NA	Pseudomonas entomophila L48 chromosome-complete sequence.	440335	-	5888780	CATGCGCTTGACGTGGTCGCG	1	0	1
Bacteria	NA	Pseudomonas entomophila L48 chromosome-complete sequence.	4192801	-	5888780	CATGCGGAAAACCCGCAGGCG	1	0	1
Bacteria	NA	Pseudomonas entomophila L48 chromosome-complete sequence.	5303705	+	5888780	CATGCGGAAGCTGCCTTCGGT	0	1	1
Bacteria	NA	Pseudomonas entomophila L48 chromosome-complete sequence.	1049781	-	5888780	CATGCGGATGTTGTTCTCCCA	1	0	1
Bacteria	NA	Pseudomonas entomophila L48 chromosome-complete sequence.	2371017	+	5888780	CATGCGGCCCGGTGCCCGCGG	0	1	1
Bacteria	NA	Pseudomonas entomophila L48 chromosome-complete sequence.	4503816	+	5888780	CATGCGGCGCCGTAGAGAGCC	0	1	1
Bacteria	NA	Pseudomonas entomophila L48 chromosome-complete sequence.	3612046	+	5888780	CATGCGGCGGATCCTCGGCAT	0	1	1
Bacteria	NA	Pseudomonas entomophila L48 chromosome-complete sequence.	3556307	+	5888780	CATGCGGCGTGTAATGAAGTT	0	1	1
Bacteria	NA	Pseudomonas entomophila L48 chromosome-complete sequence.	4504170	-	5888780	CATGCGGCTGGTATCACCGTG	1	0	1
Bacteria	NA	Pseudomonas entomophila L48 chromosome-complete sequence.	4528215	+	5888780	CATGCGGGGCGCGGGTGGGTC	0	1	1
Bacteria	NA	Pseudomonas entomophila L48 chromosome-complete sequence.	2182702	+	5888780	CATGCGGGTGATCAGACGCGC	0	1	1
Bacteria	NA	Pseudomonas entomophila L48 chromosome-complete sequence.	4036017	-	5888780	CATGCGGGTGTCGACATTGGC	1	0	1
Bacteria	NA	Pseudomonas entomophila L48 chromosome-complete sequence.	3275591	+	5888780	CATGCGGTACTGCGTGAACAG	0	1	1
Bacteria	NA	Pseudomonas entomophila L48 chromosome-complete sequence.	2643290	-	5888780	CATGCGGTCCTCGGTGCACCA	1	0	1
Bacteria	NA	Pseudomonas entomophila L48 chromosome-complete sequence.	2510080	-	5888780	CATGCGGTCGACCTGGGTGAT	1	0	1
Bacteria	NA	Pseudomonas entomophila L48 chromosome-complete sequence.	5314954	-	5888780	CATGCGGTCGATCGGCGCCCG	1	0	1
Bacteria	NA	Pseudomonas entomophila L48 chromosome-complete sequence.	1514054	+	5888780	CATGCGGTCGGAGTCACGGAC	0	1	1
Bacteria	NA	Pseudomonas entomophila L48 chromosome-complete sequence.	1166870	-	5888780	CATGCGGTGATCCACAAGGAT	1	0	1
Bacteria	NA	Pseudomonas entomophila L48 chromosome-complete sequence.	3593500	+	5888780	CATGCGGTGCTCGACCATCAC	0	1	1
Bacteria	NA	Pseudomonas entomophila L48 chromosome-complete sequence.	1571609	+	5888780	CATGCGGTGCTCGATTGTGGT	0	1	1
Bacteria	NA	Pseudomonas entomophila L48 chromosome-complete sequence.	1419893	+	5888780	CATGCGGTTGATGCCTGCCGC	0	1	1
Bacteria	NA	Pseudomonas entomophila L48 chromosome-complete sequence.	5714406	+	5888780	CATGCGGTTGTGGGCCGCGTC	0	1	1
Bacteria	NA	Pseudomonas entomophila L48 chromosome-complete sequence.	291761	-	5888780	CATGCGTACCAGCTCTTCCGA	1	0	1
Bacteria	NA	Pseudomonas entomophila L48 chromosome-complete sequence.	3614622	+	5888780	CATGCGTATCTCCTTGTTCTC	0	1	1
Bacteria	NA	Pseudomonas entomophila L48 chromosome-complete sequence.	1162722	-	5888780	CATGCGTATCTGGATCGACCC	1	0	1
Bacteria	NA	Pseudomonas entomophila L48 chromosome-complete sequence.	2041064	-	5888780	CATGCGTCCATCCTGGGGGCT	1	0	1
Bacteria	NA	Pseudomonas entomophila L48 chromosome-complete sequence.	5301284	-	5888780	CATGCGTCGCTGTCTGGCGCA	1	0	1
Bacteria	NA	Pseudomonas entomophila L48 chromosome-complete sequence.	527296	+	5888780	CATGCGTCTTTCAACAACACC	0	1	1
Bacteria	NA	Pseudomonas entomophila L48 chromosome-complete sequence.	5456068	-	5888780	CATGCGTGACCGGCTCAAGGA	1	0	1
Bacteria	NA	Pseudomonas entomophila L48 chromosome-complete sequence.	1294345	+	5888780	CATGCGTGTTTTGTCGAAGGC	0	1	1
Bacteria	NA	Pseudomonas entomophila L48 chromosome-complete sequence.	628534	+	5888780	CATGCGTTCATCGAGGCAGAG	0	1	1
Bacteria	NA	Pseudomonas entomophila L48 chromosome-complete sequence.	2510951	-	5888780	CATGCGTTCCGTGGCCAGGGC	1	0	1
Bacteria	NA	Pseudomonas entomophila L48 chromosome-complete sequence.	455981	+	5888780	CATGCGTTGCTGCCCGGCTCA	0	1	1
Bacteria	NA	Pseudomonas entomophila L48 chromosome-complete sequence.	3670705	-	5888780	CATGCGTTGGTTCGAATCCAG	1	0	1
Bacteria	NA	Pseudomonas entomophila L48 chromosome-complete sequence.	4964660	+	5888780	CATGCTACACCTCTAGCTCTC	0	1	1
Bacteria	NA	Pseudomonas entomophila L48 chromosome-complete sequence.	440173	+	5888780	CATGCTAGTACTGGGATTGGA	0	1	1
Bacteria	NA	Pseudomonas entomophila L48 chromosome-complete sequence.	1785923	-	5888780	CATGCTATCGGGATTGTCCGA	1	0	1
Bacteria	NA	Pseudomonas entomophila L48 chromosome-complete sequence.	4965804	-	5888780	CATGCTATGATTGAACGTGCC	1	0	1
Bacteria	NA	Pseudomonas entomophila L48 chromosome-complete sequence.	487069	+	5888780	CATGCTATGGGACAGCCCTGC	0	1	1
Bacteria	NA	Pseudomonas entomophila L48 chromosome-complete sequence.	850854	-	5888780	CATGCTCAAACGCCTCGCATC	1	0	1
Bacteria	NA	Pseudomonas entomophila L48 chromosome-complete sequence.	3511362	-	5888780	CATGCTCAACGTGGAGGCTGC	1	0	1
Bacteria	NA	Pseudomonas entomophila L48 chromosome-complete sequence.	5342907	-	5888780	CATGCTCACATCCTCTTTCTT	1	0	1
Bacteria	NA	Pseudomonas entomophila L48 chromosome-complete sequence.	1402373	+	5888780	CATGCTCACCGCCCGCAGCGA	0	1	1
Bacteria	NA	Pseudomonas entomophila L48 chromosome-complete sequence.	5314039	+	5888780	CATGCTCACCGTGCGGGTAGC	0	1	1
Bacteria	NA	Pseudomonas entomophila L48 chromosome-complete sequence.	4038739	+	5888780	CATGCTCAGCCAGGACGCACG	0	1	1
Bacteria	NA	Pseudomonas entomophila L48 chromosome-complete sequence.	4117099	-	5888780	CATGCTCAGCCTGGCCGCCAA	1	0	1
Bacteria	NA	Pseudomonas entomophila L48 chromosome-complete sequence.	2505825	+	5888780	CATGCTCAGCGCCCTGCGCCG	0	1	1
Bacteria	NA	Pseudomonas entomophila L48 chromosome-complete sequence.	3622775	-	5888780	CATGCTCAGGTACCAGAAACC	1	0	1
Bacteria	NA	Pseudomonas entomophila L48 chromosome-complete sequence.	712163	+	5888780	CATGCTCAGTGGCCTGGTGGG	0	1	1
Bacteria	NA	Pseudomonas entomophila L48 chromosome-complete sequence.	4784092	+	5888780	CATGCTCAGTTTCAGCCGCCG	0	1	1
Bacteria	NA	Pseudomonas entomophila L48 chromosome-complete sequence.	1460334	-	5888780	CATGCTCCAGCACCCGCTCAA	1	0	1
Bacteria	NA	Pseudomonas entomophila L48 chromosome-complete sequence.	2917172	-	5888780	CATGCTCCCAGATTGCTCTCT	1	0	1
Bacteria	NA	Pseudomonas entomophila L48 chromosome-complete sequence.	1802609	+	5888780	CATGCTCCCCAGCCCAGCAGT	0	1	1
Bacteria	NA	Pseudomonas entomophila L48 chromosome-complete sequence.	2706680	-	5888780	CATGCTCCCGGTCGAACGAAC	1	0	1
Bacteria	NA	Pseudomonas entomophila L48 chromosome-complete sequence.	1416389	-	5888780	CATGCTCCGGCCGCCAGTGCC	1	0	1
Bacteria	NA	Pseudomonas entomophila L48 chromosome-complete sequence.	3469765	-	5888780	CATGCTCCTGGCGCAACTGCC	1	0	1
Bacteria	NA	Pseudomonas entomophila L48 chromosome-complete sequence.	4100592	+	5888780	CATGCTCGACATCATTCCGAC	0	1	1
Bacteria	NA	Pseudomonas entomophila L48 chromosome-complete sequence.	3987382	+	5888780	CATGCTCGACCGGGTGCCCGA	0	1	1
Bacteria	NA	Pseudomonas entomophila L48 chromosome-complete sequence.	252789	+	5888780	CATGCTCGACTCGGAACACGC	0	1	1
Bacteria	NA	Pseudomonas entomophila L48 chromosome-complete sequence.	4853842	+	5888780	CATGCTCGACTTGCTCAAGGG	0	1	1
Bacteria	NA	Pseudomonas entomophila L48 chromosome-complete sequence.	1326938	+	5888780	CATGCTCGAGATGGTCCTGGC	0	1	1
Bacteria	NA	Pseudomonas entomophila L48 chromosome-complete sequence.	350399	-	5888780	CATGCTCGAGGAGTCGGAACC	1	0	1
Bacteria	NA	Pseudomonas entomophila L48 chromosome-complete sequence.	4098732	-	5888780	CATGCTCGAGGCGCGCGTCAG	1	0	1
Bacteria	NA	Pseudomonas entomophila L48 chromosome-complete sequence.	5541034	+	5888780	CATGCTCGATAAGCTCGGCTT	0	1	1
Bacteria	NA	Pseudomonas entomophila L48 chromosome-complete sequence.	1048283	+	5888780	CATGCTCGATGCGCTCTACGC	0	1	1
Bacteria	NA	Pseudomonas entomophila L48 chromosome-complete sequence.	48905	-	5888780	CATGCTCGATGCGGGTCAGCA	1	0	1
Bacteria	NA	Pseudomonas entomophila L48 chromosome-complete sequence.	1849935	-	5888780	CATGCTCGATGGCACGCTGTT	1	0	1
Bacteria	NA	Pseudomonas entomophila L48 chromosome-complete sequence.	1258342	-	5888780	CATGCTCGCCGCGGATCAACA	1	0	1
Bacteria	NA	Pseudomonas entomophila L48 chromosome-complete sequence.	712659	-	5888780	CATGCTCGCGCAACTGCGCGC	1	0	1
Bacteria	NA	Pseudomonas entomophila L48 chromosome-complete sequence.	1978229	-	5888780	CATGCTCGGCACGGATCGAGG	1	0	1
Bacteria	NA	Pseudomonas entomophila L48 chromosome-complete sequence.	3807739	+	5888780	CATGCTCGGCCTGGTCATCTC	0	1	1
Bacteria	NA	Pseudomonas entomophila L48 chromosome-complete sequence.	5393034	+	5888780	CATGCTCGGGCAGATCGAGCT	0	1	1
Bacteria	NA	Pseudomonas entomophila L48 chromosome-complete sequence.	3407606	-	5888780	CATGCTCGGGGCGCGGCAGGT	1	0	1
Bacteria	NA	Pseudomonas entomophila L48 chromosome-complete sequence.	5808369	-	5888780	CATGCTCGGTATCCCGTAGGG	1	0	1
Bacteria	NA	Pseudomonas entomophila L48 chromosome-complete sequence.	2801726	+	5888780	CATGCTCGGTGCGCTGCCCTT	0	1	1
Bacteria	NA	Pseudomonas entomophila L48 chromosome-complete sequence.	3990504	-	5888780	CATGCTCGTAGACGGTGTCGA	1	0	1
Bacteria	NA	Pseudomonas entomophila L48 chromosome-complete sequence.	1692548	+	5888780	CATGCTCGTAGATTCCCATTG	0	1	1
Bacteria	NA	Pseudomonas entomophila L48 chromosome-complete sequence.	1634104	-	5888780	CATGCTCGTGCTGTGGGAACA	1	0	1
Bacteria	NA	Pseudomonas entomophila L48 chromosome-complete sequence.	4046714	+	5888780	CATGCTCTACCACTACCTGCC	0	1	1
Bacteria	NA	Pseudomonas entomophila L48 chromosome-complete sequence.	3615162	-	5888780	CATGCTCTACCGTGGGGTGGC	1	0	1
Bacteria	NA	Pseudomonas entomophila L48 chromosome-complete sequence.	4509710	-	5888780	CATGCTCTCGAGGCCGAGGAG	1	0	1
Bacteria	NA	Pseudomonas entomophila L48 chromosome-complete sequence.	5248570	+	5888780	CATGCTCTCGCCGCTTACCCG	0	1	1
Bacteria	NA	Pseudomonas entomophila L48 chromosome-complete sequence.	4783300	+	5888780	CATGCTCTCGCGCATCGAGGC	0	1	1
Bacteria	NA	Pseudomonas entomophila L48 chromosome-complete sequence.	3985836	+	5888780	CATGCTCTTGAAGAAGGCCTT	0	1	1
Bacteria	NA	Pseudomonas entomophila L48 chromosome-complete sequence.	1258780	-	5888780	CATGCTGAATGCTGTTGTTGC	1	0	1
Bacteria	NA	Pseudomonas entomophila L48 chromosome-complete sequence.	1201442	+	5888780	CATGCTGACCATCTGGCCAAT	0	1	1
Bacteria	NA	Pseudomonas entomophila L48 chromosome-complete sequence.	1656766	+	5888780	CATGCTGACGAACTGCTGGTT	0	1	1
Bacteria	NA	Pseudomonas entomophila L48 chromosome-complete sequence.	1120501	-	5888780	CATGCTGACGATGGCCACCAC	1	0	1
Bacteria	NA	Pseudomonas entomophila L48 chromosome-complete sequence.	1250888	-	5888780	CATGCTGAGCAAACCCTGCGC	1	0	1
Bacteria	NA	Pseudomonas entomophila L48 chromosome-complete sequence.	4032359	-	5888780	CATGCTGATAGTTGCCGACGA	1	0	1
Bacteria	NA	Pseudomonas entomophila L48 chromosome-complete sequence.	2105900	+	5888780	CATGCTGATCGTCGCCCCGGT	0	1	1
Bacteria	NA	Pseudomonas entomophila L48 chromosome-complete sequence.	1561602	+	5888780	CATGCTGATCTCCGACCAGGG	0	1	1
Bacteria	NA	Pseudomonas entomophila L48 chromosome-complete sequence.	2145653	+	5888780	CATGCTGATGCCGCGGGTGTG	0	1	1
Bacteria	NA	Pseudomonas entomophila L48 chromosome-complete sequence.	2783853	+	5888780	CATGCTGATGGCGGATTCGTG	0	1	1
Bacteria	NA	Pseudomonas entomophila L48 chromosome-complete sequence.	3906078	+	5888780	CATGCTGCAACTGCTCGAGAC	0	1	1
Bacteria	NA	Pseudomonas entomophila L48 chromosome-complete sequence.	5082522	+	5888780	CATGCTGCACACCGGCCACGT	0	1	1
Bacteria	NA	Pseudomonas entomophila L48 chromosome-complete sequence.	2509888	+	5888780	CATGCTGCACCACCAGCAGGA	0	1	1
Bacteria	NA	Pseudomonas entomophila L48 chromosome-complete sequence.	4638663	+	5888780	CATGCTGCACTCCGCCTGATT	0	1	1
Bacteria	NA	Pseudomonas entomophila L48 chromosome-complete sequence.	5652035	-	5888780	CATGCTGCAGAACATCGCGGC	1	0	1
Bacteria	NA	Pseudomonas entomophila L48 chromosome-complete sequence.	3462562	+	5888780	CATGCTGCAGATCCAGGCTAC	0	1	1
Bacteria	NA	Pseudomonas entomophila L48 chromosome-complete sequence.	398273	+	5888780	CATGCTGCAGCGCTACCGCAC	0	1	1
Bacteria	NA	Pseudomonas entomophila L48 chromosome-complete sequence.	1723363	-	5888780	CATGCTGCAGTGGCAGGCGCT	1	0	1
Bacteria	NA	Pseudomonas entomophila L48 chromosome-complete sequence.	4577197	-	5888780	CATGCTGCATATGGAGATCAT	1	0	1
Bacteria	NA	Pseudomonas entomophila L48 chromosome-complete sequence.	5053005	-	5888780	CATGCTGCCCAACGGCTCGCC	1	0	1
Bacteria	NA	Pseudomonas entomophila L48 chromosome-complete sequence.	1518012	-	5888780	CATGCTGCCGATCCTGGGGCC	1	0	1
Bacteria	NA	Pseudomonas entomophila L48 chromosome-complete sequence.	462981	-	5888780	CATGCTGCCGCCCAGCATCAG	1	0	1
Bacteria	NA	Pseudomonas entomophila L48 chromosome-complete sequence.	3609807	-	5888780	CATGCTGCCGGAAACCGCGGC	1	0	1
Bacteria	NA	Pseudomonas entomophila L48 chromosome-complete sequence.	5321242	-	5888780	CATGCTGCCGGTGAGGGCAAT	1	0	1
Bacteria	NA	Pseudomonas entomophila L48 chromosome-complete sequence.	4195398	+	5888780	CATGCTGCCTGATGGCAGCGG	0	1	1
Bacteria	NA	Pseudomonas entomophila L48 chromosome-complete sequence.	16546	-	5888780	CATGCTGCGACCGATCGCCAT	1	0	1
Bacteria	NA	Pseudomonas entomophila L48 chromosome-complete sequence.	1327643	+	5888780	CATGCTGCGTGCCGCCGTCAA	0	1	1
Bacteria	NA	Pseudomonas entomophila L48 chromosome-complete sequence.	5863672	+	5888780	CATGCTGCTCGATGATCCGCT	0	1	1
Bacteria	NA	Pseudomonas entomophila L48 chromosome-complete sequence.	2007748	-	5888780	CATGCTGCTCGGTGGCCAGGA	1	0	1
Bacteria	NA	Pseudomonas entomophila L48 chromosome-complete sequence.	1200317	+	5888780	CATGCTGCTGCAGGCCCCCCA	0	1	1
Bacteria	NA	Pseudomonas entomophila L48 chromosome-complete sequence.	1409077	-	5888780	CATGCTGCTGCTCTGAATGCA	1	0	1
Bacteria	NA	Pseudomonas entomophila L48 chromosome-complete sequence.	5273448	-	5888780	CATGCTGCTGGCCAAGAAGCG	1	0	1
Bacteria	NA	Pseudomonas entomophila L48 chromosome-complete sequence.	4549756	+	5888780	CATGCTGCTGGTGCTGGCCGA	0	1	1
Bacteria	NA	Pseudomonas entomophila L48 chromosome-complete sequence.	4906195	+	5888780	CATGCTGCTTGGCCCATTCCG	0	1	1
Bacteria	NA	Pseudomonas entomophila L48 chromosome-complete sequence.	4220118	+	5888780	CATGCTGGAGAACAACCCCTA	0	1	1
Bacteria	NA	Pseudomonas entomophila L48 chromosome-complete sequence.	4320532	+	5888780	CATGCTGGAGACGGCCAAGGC	0	1	1
Bacteria	NA	Pseudomonas entomophila L48 chromosome-complete sequence.	2371119	-	5888780	CATGCTGGATTGGCCGGGGTG	1	0	1
Bacteria	NA	Pseudomonas entomophila L48 chromosome-complete sequence.	1755986	+	5888780	CATGCTGGCCATCCAGGCGTT	0	1	1
Bacteria	NA	Pseudomonas entomophila L48 chromosome-complete sequence.	3725717	-	5888780	CATGCTGGCCGACATCGACGG	1	0	1
Bacteria	NA	Pseudomonas entomophila L48 chromosome-complete sequence.	3672855	+	5888780	CATGCTGGCGAAGATCGCCCG	0	1	1
Bacteria	NA	Pseudomonas entomophila L48 chromosome-complete sequence.	1987856	-	5888780	CATGCTGGCGATGGGTCGCTA	1	0	1
Bacteria	NA	Pseudomonas entomophila L48 chromosome-complete sequence.	4251100	-	5888780	CATGCTGGCGCAACAGCGGCG	1	0	1
Bacteria	NA	Pseudomonas entomophila L48 chromosome-complete sequence.	5015954	-	5888780	CATGCTGGCGCTTTCCTGGGT	1	0	1
Bacteria	NA	Pseudomonas entomophila L48 chromosome-complete sequence.	3406522	+	5888780	CATGCTGGCTGGGGTCGATGA	0	1	1
Bacteria	NA	Pseudomonas entomophila L48 chromosome-complete sequence.	2355038	+	5888780	CATGCTGGGCCAACACCTCGG	0	1	1
Bacteria	NA	Pseudomonas entomophila L48 chromosome-complete sequence.	5825423	-	5888780	CATGCTGGGGACTCGACGCGA	1	0	1
Bacteria	NA	Pseudomonas entomophila L48 chromosome-complete sequence.	3635033	-	5888780	CATGCTGGGGATCGCCTCCAG	1	0	1
Bacteria	NA	Pseudomonas entomophila L48 chromosome-complete sequence.	1757204	+	5888780	CATGCTGGGGGTTGCGGCCGT	0	1	1
Bacteria	NA	Pseudomonas entomophila L48 chromosome-complete sequence.	2917926	+	5888780	CATGCTGGTAGCCTCATCATT	0	1	1
Bacteria	NA	Pseudomonas entomophila L48 chromosome-complete sequence.	288442	-	5888780	CATGCTGGTAGTCGCCGCCCA	1	0	1
Bacteria	NA	Pseudomonas entomophila L48 chromosome-complete sequence.	2074258	-	5888780	CATGCTGGTCAACTTCACCGA	1	0	1
Bacteria	NA	Pseudomonas entomophila L48 chromosome-complete sequence.	1804520	-	5888780	CATGCTGGTCGAAGGCGCCCC	1	0	1
Bacteria	NA	Pseudomonas entomophila L48 chromosome-complete sequence.	5106091	-	5888780	CATGCTGGTCTACGAGGACCA	1	0	1
Bacteria	NA	Pseudomonas entomophila L48 chromosome-complete sequence.	3100518	+	5888780	CATGCTGGTGAAGACGTCGGT	0	1	1
Bacteria	NA	Pseudomonas entomophila L48 chromosome-complete sequence.	173010	+	5888780	CATGCTGGTGATGGCGGGCTA	0	1	1
Bacteria	NA	Pseudomonas entomophila L48 chromosome-complete sequence.	4753845	-	5888780	CATGCTGGTGCTGATGCTGGT	1	0	1
Bacteria	NA	Pseudomonas entomophila L48 chromosome-complete sequence.	3739180	+	5888780	CATGCTGGTGGGCCGTGATGA	0	1	1
Bacteria	NA	Pseudomonas entomophila L48 chromosome-complete sequence.	5758369	-	5888780	CATGCTGTCCAGGCGCTCGTT	1	0	1
Bacteria	NA	Pseudomonas entomophila L48 chromosome-complete sequence.	5011055	+	5888780	CATGCTGTCGACCGCGAACGG	0	1	1
Bacteria	NA	Pseudomonas entomophila L48 chromosome-complete sequence.	4926644	+	5888780	CATGCTGTTCCGGCAGCAAGT	0	1	1
Bacteria	NA	Pseudomonas entomophila L48 chromosome-complete sequence.	4571631	+	5888780	CATGCTGTTCCTCGCCCAGGT	0	1	1
Bacteria	NA	Pseudomonas entomophila L48 chromosome-complete sequence.	92566	-	5888780	CATGCTGTTCGGCCTGTGGCT	1	0	1
Bacteria	NA	Pseudomonas entomophila L48 chromosome-complete sequence.	5545084	-	5888780	CATGCTGTTGCCGGCCGGGTT	1	0	1
Bacteria	NA	Pseudomonas entomophila L48 chromosome-complete sequence.	297776	+	5888780	CATGCTGTTGGTGGGCGTGAT	0	1	1
Bacteria	NA	Pseudomonas entomophila L48 chromosome-complete sequence.	3657825	+	5888780	CATGCTTCCTCCTACAAGAAC	0	1	1
Bacteria	NA	Pseudomonas entomophila L48 chromosome-complete sequence.	760604	+	5888780	CATGCTTCGCGGTTTCCGTCT	0	1	1
Bacteria	NA	Pseudomonas entomophila L48 chromosome-complete sequence.	351417	+	5888780	CATGCTTCGCTGGCTGTCGGC	0	1	1
Bacteria	NA	Pseudomonas entomophila L48 chromosome-complete sequence.	949132	+	5888780	CATGCTTGAAGAAGCGGTGCG	0	1	1
Bacteria	NA	Pseudomonas entomophila L48 chromosome-complete sequence.	2170886	-	5888780	CATGCTTGCACAGCCACAGGG	1	0	1
Bacteria	NA	Pseudomonas entomophila L48 chromosome-complete sequence.	2076975	-	5888780	CATGCTTGCCACGCATCCCGG	1	0	1
Bacteria	NA	Pseudomonas entomophila L48 chromosome-complete sequence.	2318648	+	5888780	CATGCTTGCCCTTGGGGCCTT	0	1	1
Bacteria	NA	Pseudomonas entomophila L48 chromosome-complete sequence.	4952696	+	5888780	CATGCTTGCCGGACACAGGCC	0	1	1
Bacteria	NA	Pseudomonas entomophila L48 chromosome-complete sequence.	474969	-	5888780	CATGCTTGGCCACGGTGCAAC	1	0	1
Bacteria	NA	Pseudomonas entomophila L48 chromosome-complete sequence.	850586	+	5888780	CATGCTTGTCGCCGAGGCTCG	0	1	1
Bacteria	NA	Pseudomonas entomophila L48 chromosome-complete sequence.	2078754	-	5888780	CATGCTTGTGCCTGATCCGCA	1	0	1
Bacteria	NA	Pseudomonas entomophila L48 chromosome-complete sequence.	456883	-	5888780	CATGCTTTATTATCCAGCATC	1	0	1
Bacteria	NA	Pseudomonas entomophila L48 chromosome-complete sequence.	171761	-	5888780	CATGCTTTCCAGCGTTTCCAG	1	0	1
Bacteria	NA	Pseudomonas entomophila L48 chromosome-complete sequence.	3357736	-	5888780	CATGCTTTCGGCGGGTGTCGG	1	0	1
Bacteria	NA	Pseudomonas entomophila L48 chromosome-complete sequence.	4818777	+	5888780	CATGCTTTCTCCTGATCGATG	0	1	1
Bacteria	NA	Pseudomonas entomophila L48 chromosome-complete sequence.	1760042	-	5888780	CATGCTTTCTCTCTCCAGTAT	1	0	1
Bacteria	NA	Pseudomonas entomophila L48 chromosome-complete sequence.	2200698	-	5888780	CATGCTTTGTGGGAGCGACTG	1	0	1
Bacteria	NA	Pseudomonas entomophila L48 chromosome-complete sequence.	3780752	+	5888780	CATGCTTTTCGAGACGGTTGC	0	1	1
Bacteria	NA	Pseudomonas entomophila L48 chromosome-complete sequence.	2050775	+	5888780	CATGGAAAACCTGGACGCGCT	0	1	1
Bacteria	NA	Pseudomonas entomophila L48 chromosome-complete sequence.	5489424	+	5888780	CATGGAAAAGGCCAACCACGG	0	1	1
Bacteria	NA	Pseudomonas entomophila L48 chromosome-complete sequence.	3131269	-	5888780	CATGGAAAGCCTCGACCAGGC	1	0	1
Bacteria	NA	Pseudomonas entomophila L48 chromosome-complete sequence.	2534357	+	5888780	CATGGAAAGGCGTTTTGTCGT	0	1	1
Bacteria	NA	Pseudomonas entomophila L48 chromosome-complete sequence.	3132714	+	5888780	CATGGAAATCGTTGCGTTGCA	0	1	1
Bacteria	NA	Pseudomonas entomophila L48 chromosome-complete sequence.	2627821	-	5888780	CATGGAACACGCCCAGTGCGC	1	0	1
Bacteria	NA	Pseudomonas entomophila L48 chromosome-complete sequence.	1131797	+	5888780	CATGGAACGTCTGACCCGCGT	0	1	1
Bacteria	NA	Pseudomonas entomophila L48 chromosome-complete sequence.	2634119	-	5888780	CATGGAAGAAAACCCAAGAAA	1	0	1
Bacteria	NA	Pseudomonas entomophila L48 chromosome-complete sequence.	271129	+	5888780	CATGGAAGCAACCGGGTCAGG	0	1	1
Bacteria	NA	Pseudomonas entomophila L48 chromosome-complete sequence.	571716	+	5888780	CATGGAAGGAGAGTTGGCCAG	0	1	1
Bacteria	NA	Pseudomonas entomophila L48 chromosome-complete sequence.	535061	-	5888780	CATGGAATAACCTCGTGTGAA	1	0	1
Bacteria	NA	Pseudomonas entomophila L48 chromosome-complete sequence.	4783501	-	5888780	CATGGAATCGATGATGCTGTT	1	0	1
Bacteria	NA	Pseudomonas entomophila L48 chromosome-complete sequence.	1326790	-	5888780	CATGGAATCGCCCGCAGGCTT	1	0	1
Bacteria	NA	Pseudomonas entomophila L48 chromosome-complete sequence.	539932	+	5888780	CATGGAATCGGCCTGGCGCGG	0	1	1
Bacteria	NA	Pseudomonas entomophila L48 chromosome-complete sequence.	3527832	-	5888780	CATGGACAAAATGACGGCCCT	1	0	1
Bacteria	NA	Pseudomonas entomophila L48 chromosome-complete sequence.	353738	+	5888780	CATGGACAACACCTTCGTCGA	0	1	1
Bacteria	NA	Pseudomonas entomophila L48 chromosome-complete sequence.	4578581	+	5888780	CATGGACACCGACCGGTTCTT	0	1	1
Bacteria	NA	Pseudomonas entomophila L48 chromosome-complete sequence.	1793152	-	5888780	CATGGACACGCAGCTGGAGCA	1	0	1
Bacteria	NA	Pseudomonas entomophila L48 chromosome-complete sequence.	2978390	-	5888780	CATGGACACGGACGACGCGTC	1	0	1
Bacteria	NA	Pseudomonas entomophila L48 chromosome-complete sequence.	3600883	+	5888780	CATGGACAGAACCGATCGAAA	0	1	1
Bacteria	NA	Pseudomonas entomophila L48 chromosome-complete sequence.	2623387	-	5888780	CATGGACATCCGTTTCTGGGC	1	0	1
Bacteria	NA	Pseudomonas entomophila L48 chromosome-complete sequence.	2540461	+	5888780	CATGGACATCGTCGACATCGG	0	1	1
Bacteria	NA	Pseudomonas entomophila L48 chromosome-complete sequence.	1602571	+	5888780	CATGGACCAACTGCGCCGTGA	0	1	1
Bacteria	NA	Pseudomonas entomophila L48 chromosome-complete sequence.	4979350	-	5888780	CATGGACCACCCGGCCATCGA	1	0	1
Bacteria	NA	Pseudomonas entomophila L48 chromosome-complete sequence.	4997479	+	5888780	CATGGACCACGGCGCCACAAC	0	1	1
Bacteria	NA	Pseudomonas entomophila L48 chromosome-complete sequence.	1402133	+	5888780	CATGGACCAGCCAGCAAACCG	0	1	1
Bacteria	NA	Pseudomonas entomophila L48 chromosome-complete sequence.	1785362	+	5888780	CATGGACCAGTGGTTCAGCGT	0	1	1
Bacteria	NA	Pseudomonas entomophila L48 chromosome-complete sequence.	2992902	+	5888780	CATGGACCCGCCGTGCGCTGA	0	1	1
Bacteria	NA	Pseudomonas entomophila L48 chromosome-complete sequence.	4830538	-	5888780	CATGGACCGCCATTGCGCCAA	1	0	1
Bacteria	NA	Pseudomonas entomophila L48 chromosome-complete sequence.	4708688	+	5888780	CATGGACCGCGTGCGAAACCT	0	1	1
Bacteria	NA	Pseudomonas entomophila L48 chromosome-complete sequence.	1258413	+	5888780	CATGGACCTCGATTTGCTCGA	0	1	1
Bacteria	NA	Pseudomonas entomophila L48 chromosome-complete sequence.	3734914	+	5888780	CATGGACCTGCGCCACAGCCT	0	1	1
Bacteria	NA	Pseudomonas entomophila L48 chromosome-complete sequence.	2267109	-	5888780	CATGGACCTTCAGGGGCCGGT	1	0	1
Bacteria	NA	Pseudomonas entomophila L48 chromosome-complete sequence.	5465878	+	5888780	CATGGACGAAGTCATCGACGG	0	1	1
Bacteria	NA	Pseudomonas entomophila L48 chromosome-complete sequence.	860296	+	5888780	CATGGACGACGAGAAGGATGA	0	1	1
Bacteria	NA	Pseudomonas entomophila L48 chromosome-complete sequence.	3134309	+	5888780	CATGGACGAGAGCGTGGTCAG	0	1	1
Bacteria	NA	Pseudomonas entomophila L48 chromosome-complete sequence.	1918664	+	5888780	CATGGACGAGATCGCTCGTCT	0	1	1
Bacteria	NA	Pseudomonas entomophila L48 chromosome-complete sequence.	2896660	+	5888780	CATGGACGGCATCGAACTGCT	0	1	1
Bacteria	NA	Pseudomonas entomophila L48 chromosome-complete sequence.	4354276	-	5888780	CATGGACGGCGTCGCCGAAGA	1	0	1
Bacteria	NA	Pseudomonas entomophila L48 chromosome-complete sequence.	3038710	-	5888780	CATGGACGGCGTGGTCGCCGG	1	0	1
Bacteria	NA	Pseudomonas entomophila L48 chromosome-complete sequence.	2814602	+	5888780	CATGGACGTTCGCTTCATTTA	0	1	1
Bacteria	NA	Pseudomonas entomophila L48 chromosome-complete sequence.	2353102	-	5888780	CATGGACTATGCCCGTATCCT	1	0	1
Bacteria	NA	Pseudomonas entomophila L48 chromosome-complete sequence.	125634	-	5888780	CATGGACTTCCTGCAGCAGAC	1	0	1
Bacteria	NA	Pseudomonas entomophila L48 chromosome-complete sequence.	1510202	+	5888780	CATGGACTTGCCCAAGGAGGA	0	1	1
Bacteria	NA	Pseudomonas entomophila L48 chromosome-complete sequence.	3594481	-	5888780	CATGGACTTTGGCCGCGAGCT	1	0	1
Bacteria	NA	Pseudomonas entomophila L48 chromosome-complete sequence.	4986636	+	5888780	CATGGAGAAGGTGATGTTCTC	0	1	1
Bacteria	NA	Pseudomonas entomophila L48 chromosome-complete sequence.	5479432	-	5888780	CATGGAGACCGGGATGATTGG	1	0	1
Bacteria	NA	Pseudomonas entomophila L48 chromosome-complete sequence.	4092225	-	5888780	CATGGAGACGCGAATCGAGAA	1	0	1
Bacteria	NA	Pseudomonas entomophila L48 chromosome-complete sequence.	5101043	-	5888780	CATGGAGAGCGGCACCATCGC	1	0	1
Bacteria	NA	Pseudomonas entomophila L48 chromosome-complete sequence.	4904001	-	5888780	CATGGAGAGGCCAGCGCTCTA	1	0	1
Bacteria	NA	Pseudomonas entomophila L48 chromosome-complete sequence.	1801935	+	5888780	CATGGAGCCGGACACGTCCAC	0	1	1
Bacteria	NA	Pseudomonas entomophila L48 chromosome-complete sequence.	296525	+	5888780	CATGGAGCGCTCCTGGCGGCT	0	1	1
Bacteria	NA	Pseudomonas entomophila L48 chromosome-complete sequence.	2786143	+	5888780	CATGGAGCGGTTCCTTCGGTC	0	1	1
Bacteria	NA	Pseudomonas entomophila L48 chromosome-complete sequence.	4190965	-	5888780	CATGGAGCGTGAGTGGATCCG	1	0	1
Bacteria	NA	Pseudomonas entomophila L48 chromosome-complete sequence.	3370867	+	5888780	CATGGAGCGTGGCCCGGACGA	0	1	1
Bacteria	NA	Pseudomonas entomophila L48 chromosome-complete sequence.	358712	+	5888780	CATGGAGCTGCGTCACCTGCG	0	1	1
Bacteria	NA	Pseudomonas entomophila L48 chromosome-complete sequence.	5829453	-	5888780	CATGGAGGCCAGCAGGCCACC	1	0	1
Bacteria	NA	Pseudomonas entomophila L48 chromosome-complete sequence.	1986736	+	5888780	CATGGAGGGGTTCGCCGGCAA	0	1	1
Bacteria	NA	Pseudomonas entomophila L48 chromosome-complete sequence.	2481183	-	5888780	CATGGAGGTAATAACCTCTAC	1	0	1
Bacteria	NA	Pseudomonas entomophila L48 chromosome-complete sequence.	3792238	-	5888780	CATGGAGGTGGCCAACTGGCC	1	0	1
Bacteria	NA	Pseudomonas entomophila L48 chromosome-complete sequence.	419261	-	5888780	CATGGAGGTGGCCCGTGCCGA	1	0	1
Bacteria	NA	Pseudomonas entomophila L48 chromosome-complete sequence.	941985	+	5888780	CATGGAGTAGCGTCGATGACA	0	1	1
Bacteria	NA	Pseudomonas entomophila L48 chromosome-complete sequence.	2014777	-	5888780	CATGGAGTGGTCTCCTTTGAT	1	0	1
Bacteria	NA	Pseudomonas entomophila L48 chromosome-complete sequence.	3134141	-	5888780	CATGGATCAGGCCCTCATTGG	1	0	1
Bacteria	NA	Pseudomonas entomophila L48 chromosome-complete sequence.	263720	-	5888780	CATGGATCAGGCCCTGCTGGC	1	0	1
Bacteria	NA	Pseudomonas entomophila L48 chromosome-complete sequence.	1948244	+	5888780	CATGGATCAGGGCGATGCCCT	0	1	1
Bacteria	NA	Pseudomonas entomophila L48 chromosome-complete sequence.	1973249	-	5888780	CATGGATCTCGTCATAACCGA	1	0	1
Bacteria	NA	Pseudomonas entomophila L48 chromosome-complete sequence.	496437	-	5888780	CATGGATGACACGCCACTTTA	1	0	1
Bacteria	NA	Pseudomonas entomophila L48 chromosome-complete sequence.	909035	-	5888780	CATGGATGATAGCCCCACCAC	1	0	1
Bacteria	NA	Pseudomonas entomophila L48 chromosome-complete sequence.	1144153	-	5888780	CATGGATGCACTGGTGGCGCT	1	0	1
Bacteria	NA	Pseudomonas entomophila L48 chromosome-complete sequence.	3604411	-	5888780	CATGGATGCATACGTCTACCC	1	0	1
Bacteria	NA	Pseudomonas entomophila L48 chromosome-complete sequence.	5211046	-	5888780	CATGGATGCCGACGTCAGTTT	1	0	1
Bacteria	NA	Pseudomonas entomophila L48 chromosome-complete sequence.	2520880	-	5888780	CATGGATGCCGGCATCAGCGC	1	0	1
Bacteria	NA	Pseudomonas entomophila L48 chromosome-complete sequence.	2455479	-	5888780	CATGGATGGCACCACTTCGTC	1	0	1
Bacteria	NA	Pseudomonas entomophila L48 chromosome-complete sequence.	2830473	+	5888780	CATGGATGGCCAGGCTGCCCC	0	1	1
Bacteria	NA	Pseudomonas entomophila L48 chromosome-complete sequence.	1722990	+	5888780	CATGGATGGCCGTCGAGCGCT	0	1	1
Bacteria	NA	Pseudomonas entomophila L48 chromosome-complete sequence.	5734424	-	5888780	CATGGATGTCGCAGGAGGCCC	1	0	1
Bacteria	NA	Pseudomonas entomophila L48 chromosome-complete sequence.	3731619	-	5888780	CATGGATGTTGTCCAGCAGCG	1	0	1
Bacteria	NA	Pseudomonas entomophila L48 chromosome-complete sequence.	4001868	+	5888780	CATGGATTCCAACGCAAGGCC	0	1	1
Bacteria	NA	Pseudomonas entomophila L48 chromosome-complete sequence.	1852406	-	5888780	CATGGATTCGGGATTCGGCGT	1	0	1
Bacteria	NA	Pseudomonas entomophila L48 chromosome-complete sequence.	5855733	-	5888780	CATGGATTCGGTGTTGTCCAG	1	0	1
Bacteria	NA	Pseudomonas entomophila L48 chromosome-complete sequence.	4154118	-	5888780	CATGGATTGTTCCGCACACAA	1	0	1
Bacteria	NA	Pseudomonas entomophila L48 chromosome-complete sequence.	4190511	+	5888780	CATGGATTTCCGCCCGAAGGT	0	1	1
Bacteria	NA	Pseudomonas entomophila L48 chromosome-complete sequence.	4462397	-	5888780	CATGGCAACCAGCATTGCCAG	1	0	1
Bacteria	NA	Pseudomonas entomophila L48 chromosome-complete sequence.	4162448	-	5888780	CATGGCAACGAGACAGCGCCG	1	0	1
Bacteria	NA	Pseudomonas entomophila L48 chromosome-complete sequence.	1415357	+	5888780	CATGGCAAGGCGTTTGGCAGC	0	1	1
Bacteria	NA	Pseudomonas entomophila L48 chromosome-complete sequence.	183866	-	5888780	CATGGCAATATCAGGTGGCCA	1	0	1
Bacteria	NA	Pseudomonas entomophila L48 chromosome-complete sequence.	971591	-	5888780	CATGGCAATCTGCTCCACGGC	1	0	1
Bacteria	NA	Pseudomonas entomophila L48 chromosome-complete sequence.	3489779	+	5888780	CATGGCACCACGTAGGCCACC	0	1	1
Bacteria	NA	Pseudomonas entomophila L48 chromosome-complete sequence.	1959739	-	5888780	CATGGCACCTGCACCAGCCAG	1	0	1
Bacteria	NA	Pseudomonas entomophila L48 chromosome-complete sequence.	3744763	-	5888780	CATGGCACGGGTGCTGCGCAA	1	0	1
Bacteria	NA	Pseudomonas entomophila L48 chromosome-complete sequence.	5311080	-	5888780	CATGGCACTGGGTGCCAGCAA	1	0	1
Bacteria	NA	Pseudomonas entomophila L48 chromosome-complete sequence.	1770136	+	5888780	CATGGCAGACCGGCGAATGAC	0	1	1
Bacteria	NA	Pseudomonas entomophila L48 chromosome-complete sequence.	327021	+	5888780	CATGGCAGATCAGCACGGCGT	0	1	1
Bacteria	NA	Pseudomonas entomophila L48 chromosome-complete sequence.	3555982	-	5888780	CATGGCAGCCTGCTGCGCAAT	1	0	1
Bacteria	NA	Pseudomonas entomophila L48 chromosome-complete sequence.	2838442	-	5888780	CATGGCAGCGTGGTGCCACTT	1	0	1
Bacteria	NA	Pseudomonas entomophila L48 chromosome-complete sequence.	2711117	-	5888780	CATGGCAGTCATCCTGGTTCT	1	0	1
Bacteria	NA	Pseudomonas entomophila L48 chromosome-complete sequence.	1708259	-	5888780	CATGGCATCACGCAACTTGAG	1	0	1
Bacteria	NA	Pseudomonas entomophila L48 chromosome-complete sequence.	2882881	-	5888780	CATGGCATCGACCCTGCCCTA	1	0	1
Bacteria	NA	Pseudomonas entomophila L48 chromosome-complete sequence.	2806795	+	5888780	CATGGCATCTGGACATATTGG	0	1	1
Bacteria	NA	Pseudomonas entomophila L48 chromosome-complete sequence.	1553484	+	5888780	CATGGCATTCACCTGCACGAG	0	1	1
Bacteria	NA	Pseudomonas entomophila L48 chromosome-complete sequence.	3131071	+	5888780	CATGGCATTGCGCACCAGGTT	0	1	1
Bacteria	NA	Pseudomonas entomophila L48 chromosome-complete sequence.	5385975	-	5888780	CATGGCCAAAGTGAGTCTCAA	1	0	1
Bacteria	NA	Pseudomonas entomophila L48 chromosome-complete sequence.	3896979	-	5888780	CATGGCCAACAATGACCGCCT	1	0	1
Bacteria	NA	Pseudomonas entomophila L48 chromosome-complete sequence.	5494136	+	5888780	CATGGCCAAGATGCAGGACAA	0	1	1
Bacteria	NA	Pseudomonas entomophila L48 chromosome-complete sequence.	5625028	-	5888780	CATGGCCAAGGTGACGTTGGC	1	0	1
Bacteria	NA	Pseudomonas entomophila L48 chromosome-complete sequence.	2170429	+	5888780	CATGGCCAATAGTATTCAACT	0	1	1
Bacteria	NA	Pseudomonas entomophila L48 chromosome-complete sequence.	1009923	+	5888780	CATGGCCAATCCCGGTTCGCC	0	1	1
Bacteria	NA	Pseudomonas entomophila L48 chromosome-complete sequence.	2250883	-	5888780	CATGGCCACCCCCCAAGCCAG	1	0	1
Bacteria	NA	Pseudomonas entomophila L48 chromosome-complete sequence.	4952883	-	5888780	CATGGCCACGCCGATCACCTG	1	0	1
Bacteria	NA	Pseudomonas entomophila L48 chromosome-complete sequence.	3679329	-	5888780	CATGGCCAGCAGCACATTGGG	1	0	1
Bacteria	NA	Pseudomonas entomophila L48 chromosome-complete sequence.	4466942	-	5888780	CATGGCCAGCAGCTCGTCGAG	1	0	1
Bacteria	NA	Pseudomonas entomophila L48 chromosome-complete sequence.	5693894	+	5888780	CATGGCCAGCCTGCACAACCT	0	1	1
Bacteria	NA	Pseudomonas entomophila L48 chromosome-complete sequence.	2328736	-	5888780	CATGGCCAGCGGAACTTGCCC	1	0	1
Bacteria	NA	Pseudomonas entomophila L48 chromosome-complete sequence.	5542008	-	5888780	CATGGCCAGCTAGTTGTACGT	1	0	1
Bacteria	NA	Pseudomonas entomophila L48 chromosome-complete sequence.	4493753	-	5888780	CATGGCCAGCTCCGTCGGTCT	1	0	1
Bacteria	NA	Pseudomonas entomophila L48 chromosome-complete sequence.	2771989	-	5888780	CATGGCCAGCTTGCCCTTGTG	1	0	1
Bacteria	NA	Pseudomonas entomophila L48 chromosome-complete sequence.	2610843	+	5888780	CATGGCCAGGAATGCCATCTG	0	1	1
Bacteria	NA	Pseudomonas entomophila L48 chromosome-complete sequence.	2266323	+	5888780	CATGGCCAGGGCGAAGTGGAA	0	1	1
Bacteria	NA	Pseudomonas entomophila L48 chromosome-complete sequence.	2930684	-	5888780	CATGGCCAGGGGCTTGCCCAC	1	0	1
Bacteria	NA	Pseudomonas entomophila L48 chromosome-complete sequence.	3755127	+	5888780	CATGGCCAGGTCGGTGAACAC	0	1	1
Bacteria	NA	Pseudomonas entomophila L48 chromosome-complete sequence.	487287	-	5888780	CATGGCCAGGTGCTGCAGTTC	1	0	1
Bacteria	NA	Pseudomonas entomophila L48 chromosome-complete sequence.	3478128	+	5888780	CATGGCCAGGTTGAGGTCCTG	0	1	1
Bacteria	NA	Pseudomonas entomophila L48 chromosome-complete sequence.	267867	+	5888780	CATGGCCAGTACCGCCTGTCA	0	1	1
Bacteria	NA	Pseudomonas entomophila L48 chromosome-complete sequence.	1792276	+	5888780	CATGGCCAGTTGCAGCGACTC	0	1	1
Bacteria	NA	Pseudomonas entomophila L48 chromosome-complete sequence.	263458	+	5888780	CATGGCCATCGCCGAACACCG	0	1	1
Bacteria	NA	Pseudomonas entomophila L48 chromosome-complete sequence.	3046554	+	5888780	CATGGCCATCGGCGCCCAGGC	0	1	1
Bacteria	NA	Pseudomonas entomophila L48 chromosome-complete sequence.	3735013	-	5888780	CATGGCCATCTTCGAGGCCCC	1	0	1
Bacteria	NA	Pseudomonas entomophila L48 chromosome-complete sequence.	4595012	-	5888780	CATGGCCATTGAGTGTACTCC	1	0	1
Bacteria	NA	Pseudomonas entomophila L48 chromosome-complete sequence.	3091248	+	5888780	CATGGCCATTGCCAACAGCAA	0	1	1
Bacteria	NA	Pseudomonas entomophila L48 chromosome-complete sequence.	2170299	-	5888780	CATGGCCCAACCACCGCTGAG	1	0	1
Bacteria	NA	Pseudomonas entomophila L48 chromosome-complete sequence.	3996552	+	5888780	CATGGCCCATCTGGCCAGCCG	0	1	1
Bacteria	NA	Pseudomonas entomophila L48 chromosome-complete sequence.	2283570	-	5888780	CATGGCCCATTGCGACACCTT	1	0	1
Bacteria	NA	Pseudomonas entomophila L48 chromosome-complete sequence.	969635	-	5888780	CATGGCCCCGGCGATGTTCCC	1	0	1
Bacteria	NA	Pseudomonas entomophila L48 chromosome-complete sequence.	3437234	-	5888780	CATGGCCCGCAACGAGAAGGT	1	0	1
Bacteria	NA	Pseudomonas entomophila L48 chromosome-complete sequence.	3678564	+	5888780	CATGGCCCGCATCGCCACGCT	0	1	1
Bacteria	NA	Pseudomonas entomophila L48 chromosome-complete sequence.	2160466	-	5888780	CATGGCCCGCCGCGCCACCTT	1	0	1
Bacteria	NA	Pseudomonas entomophila L48 chromosome-complete sequence.	3200887	-	5888780	CATGGCCCGCGACGCAGCTGC	1	0	1
Bacteria	NA	Pseudomonas entomophila L48 chromosome-complete sequence.	3723707	-	5888780	CATGGCCCGCGACGTGATGCA	1	0	1
Bacteria	NA	Pseudomonas entomophila L48 chromosome-complete sequence.	4528752	-	5888780	CATGGCCCGCGATTCGCTGCA	1	0	1
Bacteria	NA	Pseudomonas entomophila L48 chromosome-complete sequence.	16177	+	5888780	CATGGCCCGCTGGGCTGCCTC	0	1	1
Bacteria	NA	Pseudomonas entomophila L48 chromosome-complete sequence.	350306	+	5888780	CATGGCCCGTCGCACCAAATT	0	1	1
Bacteria	NA	Pseudomonas entomophila L48 chromosome-complete sequence.	1368247	+	5888780	CATGGCCCGTTCCTTCTGCAG	0	1	1
Bacteria	NA	Pseudomonas entomophila L48 chromosome-complete sequence.	171290	+	5888780	CATGGCCCTGCAAGAGTTCGC	0	1	1
Bacteria	NA	Pseudomonas entomophila L48 chromosome-complete sequence.	2059407	-	5888780	CATGGCCCTGCCCAGGTTGGT	1	0	1
Bacteria	NA	Pseudomonas entomophila L48 chromosome-complete sequence.	1907254	-	5888780	CATGGCCCTGTACACCGTGCG	1	0	1
Bacteria	NA	Pseudomonas entomophila L48 chromosome-complete sequence.	2398514	+	5888780	CATGGCCCTGTACGAAGCCAA	0	1	1
Bacteria	NA	Pseudomonas entomophila L48 chromosome-complete sequence.	2202025	+	5888780	CATGGCCCTTAATGTCGCCGC	0	1	1
Bacteria	NA	Pseudomonas entomophila L48 chromosome-complete sequence.	2332766	-	5888780	CATGGCCCTTGCCCTGCGCGG	1	0	1
Bacteria	NA	Pseudomonas entomophila L48 chromosome-complete sequence.	4021065	-	5888780	CATGGCCCTTTTGCTTGAGCT	1	0	1
Bacteria	NA	Pseudomonas entomophila L48 chromosome-complete sequence.	2467110	+	5888780	CATGGCCGAACACCACGCCAC	0	1	1
Bacteria	NA	Pseudomonas entomophila L48 chromosome-complete sequence.	5195606	-	5888780	CATGGCCGAACGGCGTGTACA	1	0	1
Bacteria	NA	Pseudomonas entomophila L48 chromosome-complete sequence.	3415132	+	5888780	CATGGCCGAATACCACCATTA	0	1	1
Bacteria	NA	Pseudomonas entomophila L48 chromosome-complete sequence.	4005443	-	5888780	CATGGCCGACATCGACTTCAT	1	0	1
Bacteria	NA	Pseudomonas entomophila L48 chromosome-complete sequence.	1898393	+	5888780	CATGGCCGAGCACTGGCAGCA	0	1	1
Bacteria	NA	Pseudomonas entomophila L48 chromosome-complete sequence.	1331626	-	5888780	CATGGCCGAGCAGCAAGGGGA	1	0	1
Bacteria	NA	Pseudomonas entomophila L48 chromosome-complete sequence.	4466771	+	5888780	CATGGCCGAGCTGGAGGCGCC	0	1	1
Bacteria	NA	Pseudomonas entomophila L48 chromosome-complete sequence.	1719937	+	5888780	CATGGCCGAGGCGGTCAAGGT	0	1	1
Bacteria	NA	Pseudomonas entomophila L48 chromosome-complete sequence.	3459845	+	5888780	CATGGCCGAGTCTTCGACGAT	0	1	1
Bacteria	NA	Pseudomonas entomophila L48 chromosome-complete sequence.	2932530	-	5888780	CATGGCCGATCAAGTCGGTGA	1	0	1
Bacteria	NA	Pseudomonas entomophila L48 chromosome-complete sequence.	1654670	+	5888780	CATGGCCGATGCACTGCTGGA	0	1	1
Bacteria	NA	Pseudomonas entomophila L48 chromosome-complete sequence.	2961938	+	5888780	CATGGCCGCACCCTCGACCTG	0	1	1
Bacteria	NA	Pseudomonas entomophila L48 chromosome-complete sequence.	534158	+	5888780	CATGGCCGCAGATCGGACAGG	0	1	1
Bacteria	NA	Pseudomonas entomophila L48 chromosome-complete sequence.	3724244	-	5888780	CATGGCCGCATTTCTTTCCCA	1	0	1
Bacteria	NA	Pseudomonas entomophila L48 chromosome-complete sequence.	5608883	+	5888780	CATGGCCGCCTCTTCAATGGA	0	1	1
Bacteria	NA	Pseudomonas entomophila L48 chromosome-complete sequence.	907551	-	5888780	CATGGCCGCGTTGCTACCGAT	1	0	1
Bacteria	NA	Pseudomonas entomophila L48 chromosome-complete sequence.	5550343	+	5888780	CATGGCCGCTTCCGGCCACTG	0	1	1
Bacteria	NA	Pseudomonas entomophila L48 chromosome-complete sequence.	5253111	-	5888780	CATGGCCGGAGCAGGCCTGGG	1	0	1
Bacteria	NA	Pseudomonas entomophila L48 chromosome-complete sequence.	289715	+	5888780	CATGGCCGGCAGCACGATCAA	0	1	1
Bacteria	NA	Pseudomonas entomophila L48 chromosome-complete sequence.	1759941	+	5888780	CATGGCCGGCCCATCGTCGTT	0	1	1
Bacteria	NA	Pseudomonas entomophila L48 chromosome-complete sequence.	4249495	-	5888780	CATGGCCGGCGCCTGGGCAAT	1	0	1
Bacteria	NA	Pseudomonas entomophila L48 chromosome-complete sequence.	3976241	-	5888780	CATGGCCGGGCAACCAGTCGG	1	0	1
Bacteria	NA	Pseudomonas entomophila L48 chromosome-complete sequence.	5442395	-	5888780	CATGGCCGGGCAGTTCGCCGG	1	0	1
Bacteria	NA	Pseudomonas entomophila L48 chromosome-complete sequence.	1496789	-	5888780	CATGGCCGGGCTGGGTAGCTG	1	0	1
Bacteria	NA	Pseudomonas entomophila L48 chromosome-complete sequence.	5300744	-	5888780	CATGGCCGGGCTTGATGCGCA	1	0	1
Bacteria	NA	Pseudomonas entomophila L48 chromosome-complete sequence.	2124943	+	5888780	CATGGCCGGGGTGGAGCCGGC	0	1	1
Bacteria	NA	Pseudomonas entomophila L48 chromosome-complete sequence.	928519	+	5888780	CATGGCCGGTACCGGCGTTGT	0	1	1
Bacteria	NA	Pseudomonas entomophila L48 chromosome-complete sequence.	3679788	+	5888780	CATGGCCGGTGGCCTGCTGGC	0	1	1
Bacteria	NA	Pseudomonas entomophila L48 chromosome-complete sequence.	3406033	+	5888780	CATGGCCGTAGATCGCCGGGG	0	1	1
Bacteria	NA	Pseudomonas entomophila L48 chromosome-complete sequence.	4256850	-	5888780	CATGGCCGTGACCACCGCTTT	1	0	1
Bacteria	NA	Pseudomonas entomophila L48 chromosome-complete sequence.	5290336	-	5888780	CATGGCCGTGCTGGCCGGCCT	1	0	1
Bacteria	NA	Pseudomonas entomophila L48 chromosome-complete sequence.	1326381	+	5888780	CATGGCCGTGGCGGCACCGTC	0	1	1
Bacteria	NA	Pseudomonas entomophila L48 chromosome-complete sequence.	4444529	-	5888780	CATGGCCGTGGTGTAGACAGC	1	0	1
Bacteria	NA	Pseudomonas entomophila L48 chromosome-complete sequence.	1967553	+	5888780	CATGGCCTAGTGTCCTGTCTC	0	1	1
Bacteria	NA	Pseudomonas entomophila L48 chromosome-complete sequence.	1681092	-	5888780	CATGGCCTCGACAATGCGCCC	1	0	1
Bacteria	NA	Pseudomonas entomophila L48 chromosome-complete sequence.	1804268	+	5888780	CATGGCCTCGAGCAGGGCGGA	0	1	1
Bacteria	NA	Pseudomonas entomophila L48 chromosome-complete sequence.	3593925	-	5888780	CATGGCCTGAGCTACGGGCAG	1	0	1
Bacteria	NA	Pseudomonas entomophila L48 chromosome-complete sequence.	3238438	-	5888780	CATGGCCTGATTGAAGCCCAG	1	0	1
Bacteria	NA	Pseudomonas entomophila L48 chromosome-complete sequence.	3380375	+	5888780	CATGGCCTGCCGGTGAAGAAC	0	1	1
Bacteria	NA	Pseudomonas entomophila L48 chromosome-complete sequence.	5095289	-	5888780	CATGGCCTGCGACGTGGCCGC	1	0	1
Bacteria	NA	Pseudomonas entomophila L48 chromosome-complete sequence.	91909	+	5888780	CATGGCCTGCTCGGCGCTGCC	0	1	1
Bacteria	NA	Pseudomonas entomophila L48 chromosome-complete sequence.	3406522	-	5888780	CATGGCCTGCTGGCGGTATCC	1	0	1
Bacteria	NA	Pseudomonas entomophila L48 chromosome-complete sequence.	3881415	-	5888780	CATGGCCTGGCCGTGGGCAAG	1	0	1
Bacteria	NA	Pseudomonas entomophila L48 chromosome-complete sequence.	3541622	-	5888780	CATGGCCTGGCGGATGATTGC	1	0	1
Bacteria	NA	Pseudomonas entomophila L48 chromosome-complete sequence.	5881473	+	5888780	CATGGCCTGGGCCAGGTCGCA	0	1	1
Bacteria	NA	Pseudomonas entomophila L48 chromosome-complete sequence.	3898087	+	5888780	CATGGCCTGGGCCTGGTTCAA	0	1	1
Bacteria	NA	Pseudomonas entomophila L48 chromosome-complete sequence.	805496	-	5888780	CATGGCCTGGTGGTGCTCGGC	1	0	1
Bacteria	NA	Pseudomonas entomophila L48 chromosome-complete sequence.	4220376	-	5888780	CATGGCCTGGTTGATCTTGTG	1	0	1
Bacteria	NA	Pseudomonas entomophila L48 chromosome-complete sequence.	4519662	-	5888780	CATGGCCTGGTTGTCGCCCGG	1	0	1
Bacteria	NA	Pseudomonas entomophila L48 chromosome-complete sequence.	3593925	+	5888780	CATGGCCTTCCTGCATCAGCG	0	1	1
Bacteria	NA	Pseudomonas entomophila L48 chromosome-complete sequence.	4313331	+	5888780	CATGGCCTTGGACTCTTCCTC	0	1	1
Bacteria	NA	Pseudomonas entomophila L48 chromosome-complete sequence.	268175	-	5888780	CATGGCGAAACAGGGGGGCTG	1	0	1
Bacteria	NA	Pseudomonas entomophila L48 chromosome-complete sequence.	354501	-	5888780	CATGGCGAAAGCGGTGTCGGT	1	0	1
Bacteria	NA	Pseudomonas entomophila L48 chromosome-complete sequence.	3340644	-	5888780	CATGGCGAACGCGGCCTTGTG	1	0	1
Bacteria	NA	Pseudomonas entomophila L48 chromosome-complete sequence.	5328456	+	5888780	CATGGCGAACTGCGCCCGGCT	0	1	1
Bacteria	NA	Pseudomonas entomophila L48 chromosome-complete sequence.	5387598	+	5888780	CATGGCGACAGCGCGGTGATG	0	1	1
Bacteria	NA	Pseudomonas entomophila L48 chromosome-complete sequence.	3298375	+	5888780	CATGGCGACATCAACCGTTGC	0	1	1
Bacteria	NA	Pseudomonas entomophila L48 chromosome-complete sequence.	2044056	+	5888780	CATGGCGACATCCTGGTGATT	0	1	1
Bacteria	NA	Pseudomonas entomophila L48 chromosome-complete sequence.	2853509	-	5888780	CATGGCGACCGCCGCGCCCGG	1	0	1
Bacteria	NA	Pseudomonas entomophila L48 chromosome-complete sequence.	3226829	-	5888780	CATGGCGACTTCGCCCTGGCC	1	0	1
Bacteria	NA	Pseudomonas entomophila L48 chromosome-complete sequence.	689571	+	5888780	CATGGCGAGCACGCACAGGTC	0	1	1
Bacteria	NA	Pseudomonas entomophila L48 chromosome-complete sequence.	805051	+	5888780	CATGGCGAGCCTGGCTCGTAC	0	1	1
Bacteria	NA	Pseudomonas entomophila L48 chromosome-complete sequence.	3380613	-	5888780	CATGGCGAGGTACCTGTACTT	1	0	1
Bacteria	NA	Pseudomonas entomophila L48 chromosome-complete sequence.	662068	+	5888780	CATGGCGAGGTTTCCCCACGC	0	1	1
Bacteria	NA	Pseudomonas entomophila L48 chromosome-complete sequence.	1620067	-	5888780	CATGGCGAGTTTGGCCTGGCC	1	0	1
Bacteria	NA	Pseudomonas entomophila L48 chromosome-complete sequence.	5442239	+	5888780	CATGGCGATCGGTTTCCAGGT	0	1	1
Bacteria	NA	Pseudomonas entomophila L48 chromosome-complete sequence.	4191462	-	5888780	CATGGCGATTCTCGAACTGGT	1	0	1
Bacteria	NA	Pseudomonas entomophila L48 chromosome-complete sequence.	5300279	+	5888780	CATGGCGCAACGGTGCCGCCA	0	1	1
[truncated: 63,536 more rows]
