# Supplementary material for: Identification of microbial DNA in human cancer
Source: BMC Med Genomics. 2009 May 8;2:22. doi: 10.1186/1755-8794-2-22 (PMC2685141; doi:10.1186/1755-8794-2-22)
Supplement: Additional file 4 — Table S2, Identification of microbial DNA sequences using DK-MICROBE. Table of microbial DNA tag sequences observed in the DK-MICROBE human cancer screening. [file 1755-8794-2-22-S4.xls]

## Sheet: Table S2
Supplementary Table 2. Identification of microbial DNA sequences using DK-MICROBE
						Tumor sample#
Microbe	Viral Accession Number	Genome Description	Position	Tag sequence	Occurrences in microbial database*	H54OTR	H80	H259	H270	H336	H423	H502	H542	H693	H1110	H2620	TB2407	TB2495	TB2507	TB2512	TB2569	TB2580	TB2607	TB2620	TB2721	TB2854	H456	TB626	TB2492	TB2496	TB2677	TB2277	TB2598	TB2741	H283	H341	H458	H556	H581	TB771	H876	TB1339	TB1389	TB1961	TB2226	MHH1	463	505	713
Bacteria	NA	Acidovorax sp. JS42 genomic DNA- complete sequence.	941569	CATGGCTGTCCCCTAACTGGC	1								1
Bacteria	NA	Anaeromyxobacter sp. Fw109-5 genomic DNA- complete sequence.	3640464	CATGGCGGGGCTCCTCGGGTC	1																																							1
Bacteria	NA	Aquifex aeolicus VF5 genomic DNA- complete sequence.	42255	CATGGGAAAAACACTTTACAA	1																			1
Bacteria	NA	Arabidopsis thaliana Columbia chromosome 1- complete sequence.	17107747	CATGTAATCATAAGTAAAACA	1																					1
Bacteria	NA	Arabidopsis thaliana Columbia chromosome 2- complete sequence.	12807394	CATGGTAAGTGGAAAAAGATA	1																										1
Bacteria	NA	Arabidopsis thaliana Columbia chromosome 4- complete sequence.	11804448	CATGTCCTTCACTGGGAAGTT	2
Bacteria	NA	Arabidopsis thaliana Columbia chromosome 4- complete sequence.	15706268	CATGTTTGCCTTGAAAATTTT	1																																							1
Bacteria	NA	Arabidopsis thaliana Columbia chromosome 5- complete sequence.	8010349	CATGGGAGAACAACAAGAAAG	1																						1
Bacteria	NA	Archaeoglobus fulgidus DSM 4304 genomic DNA- complete sequence.	419274	CATGCTTGATGGCTTTGAAAC	1
Bacteria	NA	Bacillus clausii KSM-K16 genomic DNA- complete sequence.	1047127	CATGTGTTTCAATTTCTGTTG	1											1
Bacteria	NA	Bradyrhizobium japonicum USDA 110 genomic DNA- complete sequence.	1529121	CATGCTCCACCGCTTGTGCGG	43
Bacteria	NA	Bradyrhizobium sp. ORS278 genomic DNA- complete sequence.	6315670	CATGAAGTCCAGCAGCAGCAC	1																									1
Bacteria	NA	Burkholderia cenocepacia HI2424 chromosome 1- complete sequence.	118683	CATGTCGACGCCCTTGCGGAT	6						1
Bacteria	NA	Clostridium acetobutylicum ATCC 824 genomic DNA- complete sequence.	1517609	CATGGACTTGGAGAGGTTAAG	1
Bacteria	NA	Clostridium acetobutylicum ATCC 824 genomic DNA- complete sequence.	1860621	CATGGAAAACTTCAAAAAGAA	1																																									1
Bacteria	NA	Corynebacterium glutamicum ATCC 13032 genomic DNA- complete sequence.	2671166	CATGTGCGGGTAGTGCAGCTC	3																																	1
Bacteria	NA	Desulfitobacterium hafniense Y51 genomic DNA- complete sequence.	2116920	CATGCTCCAGCTCCCGCACAT	1																									1
Bacteria	NA	Erwinia carotovora subsp. atroseptica SCRI1043 genomic DNA- complete sequence.	461438	CATGCAACTTGAAGTATGACG	1										1
Bacteria	NA	Escherichia coli 536 genomic DNA- complete sequence.	2118508	CATGGAACAAATATCTTTGGT	9																											1
Bacteria	NA	Escherichia coli W3110 genomic DNA- complete sequence.	3865184	CATGCGGCGTACATCCAGAAA	3													1
Bacteria	NA	Flavobacterium johnsoniae UW101 genomic DNA- complete sequence.	5402574	CATGACTTAAAAGAGCCTGTA	1																1
Bacteria	NA	Frankia sp. CcI3 genomic DNA- complete sequence.	554581	CATGGCCGATGGTCTGGGCTC	1
Bacteria	NA	Frankia sp. CcI3 genomic DNA- complete sequence.	1747950	CATGCAGATCAGCCTGGAGGG	1																																		1
Bacteria	NA	Gramella forsetii KT0803 genomic DNA- complete sequence.	1017843	CATGAGAAATGTTATTCTGTT	1																																			1		1						1
Bacteria	NA	Ignicoccus hospitalis KIN4/I genomic DNA- complete sequence.	176303	CATGGGTCTCCAAGGCAACGC	1
Bacteria	NA	Ignicoccus hospitalis KIN4/I genomic DNA- complete sequence.	322377	CATGCCCCTCCCCGGGACCCC	1										1
Bacteria	NA	Klebsiella pneumoniae subsp. pneumoniae MGH 78578 genomic DNA- complete sequence.	2706381	CATGTCCTCAATGTAGTGAGC	1											1
Bacteria	NA	Lactococcus lactis subsp. cremoris MG1363 genomic DNA- complete sequence.	2020478	CATGTAATCCATCAATTGGTG	2
Bacteria	NA	Leifsonia xyli subsp. xyli CTCB07 genomic DNA- complete sequence.	609151	CATGCCGCAGCCGCCCCACTC	3																																	1
Bacteria	NA	Marinomonas sp. MWYL1 genomic DNA- complete sequence.	4770756	CATGGGAACCTATCAGAATTT	1																																								1
Bacteria	NA	Methanosarcina acetivorans C2A genomic DNA- complete sequence.	5168038	CATGCAAAGCAAAGGCTACCT	1																																			1
Bacteria	NA	Methanosarcina mazei Goe1 genomic DNA- complete sequence.	1890860	CATGAAAATAATGTACAGATG	1																																			1
Bacteria	NA	Mycobacterium avium subsp. paratuberculosis k10 genomic DNA- complete sequence.	4622058	CATGGCGACGGGCTGGATCAG	2																																	1
Bacteria	NA	Mycobacterium gilvum PYR-GCK genomic DNA- complete sequence.	3288144	CATGTCGGCCTCGGCGGCCGC	1
Bacteria	NA	Nocardioides sp. JS614 genomic DNA- complete sequence.	3902856	CATGGATGCCCGACAGGTCGC	1										1
Bacteria	NA	Pelobacter propionicus DSM 2379 genomic DNA- complete sequence.	1663019	CATGTTTTCCAGGCTGGTCCC	1																							1			1
Bacteria	NA	Polaromonas sp. JS666 genomic DNA- complete sequence.	3525210	CATGTTCAGCTCAGACTGAGC	1						1
Bacteria	NA	Prochlorococcus marinus MIT 9301 genomic DNA- complete sequence.	721936	CATGCTTGGGCCCTCTAGAGC	1
Bacteria	NA	Pseudomonas entomophila L48 chromosome-complete sequence.	3644752	CATGATCGACTCCTCCAAGTG	1			1
Bacteria	NA	Pseudomonas fluorescens Pf-5 genomic DNA- complete sequence.	1174525	CATGACCGTGATCGGCCAGTT	1					1
Bacteria	NA	Pseudomonas fluorescens Pf-5 genomic DNA- complete sequence.	2478297	CATGAAAGCAACCGCCAGCTG	1				1
Bacteria	NA	Pseudomonas fluorescens Pf-5 genomic DNA- complete sequence.	5791473	CATGGCCTGGACCGGCTACAA	1																																1
Bacteria	NA	Pseudomonas fluorescens Pf-5 genomic DNA- complete sequence.	6359229	CATGCCACGTGCCAAAGGCCG	2
Bacteria	NA	Pseudomonas fluorescens PfO-1 genomic DNA- complete sequence.	4368507	CATGTAGGGGCAGAAAAAAGG	1						1
Bacteria	NA	Pseudomonas fluorescens PfO-1 genomic DNA- complete sequence.	5557380	CATGATTTTCTTCTCGGGCTT	1																														1
Bacteria	NA	Pseudomonas fluorescens PfO-1 genomic DNA- complete sequence.	5585804	CATGGACACCTTCGTCGAGTC	1
Bacteria	NA	Pseudomonas mendocina ymp genomic DNA- complete sequence.	2452335	CATGTCTGCCGTGTTGCCATA	1
Bacteria	NA	Pseudomonas stutzeri A1501 genomic DNA- complete sequence.	2532023	CATGCCGGTCGAAGATACCAG	4																														1
Bacteria	NA	Pyrococcus furiosus DSM 3638 genomic DNA- complete sequence.	269023	CATGCCCACACTTCCCTCTAG	1
Bacteria	NA	Rickettsia bellii RML369-C genomic DNA- complete sequence.	451710	CATGTCCCCATTTTTCTAAAC	1																																									1
Bacteria	NA	Rubrobacter xylanophilus DSM 9941 genomic DNA- complete sequence.	1711529	CATGGCACAAAAGGCCTCAGA	1																						1
Bacteria	NA	Rubrobacter xylanophilus DSM 9941 genomic DNA- complete sequence.	1711529	CATGGCACAAAAGGCCTCAGA	1
Bacteria	NA	Saccharomyces cerevisiae chromosome 12- complete sequence.	138118	CATGATATTTTCTCCATTTGT	1								1
Bacteria	NA	Schizosaccharomyces pombe 972h- chromosome 1- complete sequence.	3260745	CATGTTCTTCATCATTTTTTT	1																							1
Bacteria	NA	Schizosaccharomyces pombe 972h- chromosome 3- complete sequence.	561098	CATGGACCACATCAAGTTGGC	1
Bacteria	NA	Silicibacter sp. TM1040 genomic DNA- complete sequence.	606411	CATGCGATCGAGACCGAGCCA	1																																						1
Bacteria	NA	Sinorhizobium medicae WSM419 genomic DNA- complete sequence.	2057819	CATGGTCCGGCAGTGGCAGCA	2								1
Bacteria	NA	Sinorhizobium meliloti 1021 genomic DNA- complete sequence.	559276	CATGGTAAAGGAGGAATTGGT	1																						1
Bacteria	NA	Synechococcus sp. RCC307 genomic DNA- complete sequence.	294394	CATGGGCATCGCCCTCTATCT	1																									1
Bacteria	NA	Synechococcus sp. RCC307 genomic DNA- complete sequence.	2187654	CATGGCCTGGGCCAGCACCCG	1						1
Bacteria	NA	Thermofilum pendens Hrk 5 genomic DNA- complete sequence.	782171	CATGGAGAAGCTGGAAGCTGA	1												1																					1
Bacteria	NA	Trichodesmium erythraeum IMS101 genomic DNA- complete sequence.	3158077	CATGAGACAAAAGCAGGTAGA	1
Bacteria	NA	Vibrio fischeri ES114 chromosome 2- complete sequence.	674414	CATGAGTTTGATGAGCTTTGC	1										1
Virus	NC_005839.2	Agrotis segetum granulovirus	104944	CATGTTTTTCAAAACTCCTTA	1									1
Virus	NC_003083.1	Epiphyas postvittana NPV	53799	CATGTTTATTCTCTTATAATT	1
Virus	NC_001664.1	Human herpesvirus 6A	14006	CATGATCGAAGGTCAGATAGA	1
Virus	NC_001664.1	Human herpesvirus 6A	89685	CATGGTCGTAACCATTCTGCA	2
Virus	NC_001664.1	Human herpesvirus 6A	121058	CATGATGAATTAGACAAGCGC	1
Virus	NC_001702.1	Murine type C retrovirus	6552	CATGCTCCCCAGGCCTCCTCA	1											6											1
Virus	NC_001819.1	Rauscher murine leukemia virus	2473	CATGTACCAGACTGCCCCTAT	2											1
Virus	NC_003225.1	Shrimp white spot syndrome virus	286866	CATGTCCTCCTCCTCGTCGTC	1
*Number of times that the indicated tag sequence is obsevered in the microbial database by matching multiple locations in one genome or through matches to multiple genomes.
# GBM, Glioblastoma Multiforme; PGBM, Pediatric Glioblastoma Multiforme; AA, Anaplastic Astrocytoma; PA, Pediatric Astrocytoma; AO, Anaplastic Oligodendroglioma; MED, Medulloblastoma; OV, Ovarian Carcinoma; CM, Colon Metastasis (Liver); CC, Colon Carcinoma
[truncated: 14 more columns]
